# Supplementary material for: Gene Selection of Methionine-Dependent Melanoma and Independent Melanoma by Variable Selection Using Tensor Decomposition
Source: Genes (Basel). 2024 Nov 28;15(12):1543. doi: 10.3390/genes15121543 (PMC11675770; doi:10.3390/genes15121543)
Supplement: Supplementary file 1 [file genes-15-01543-s001.zip]

Archive with 3 entries (3 files):
- GSE225945_Human_A_Counts.txt
- GSE225945_Human_M_Counts.txt
- S1_selected_genes.csv
