# Supplementary material for: Gene Selection of Methionine-Dependent Melanoma and Independent Melanoma by Variable Selection Using Tensor Decomposition
Source: Genes (Basel). 2024 Nov 28;15(12):1543. doi: 10.3390/genes15121543 (PMC11675770; doi:10.3390/genes15121543)
Supplement: Supplementary file 1 [file genes-15-01543-s001.zip › GSE225945_Human_A_Counts.txt]

# "exon"	# "exon"	# "exon"	# "exon"	# "exon"	# "exon"	# "exon"	# "exon"
Geneid /root/Projects/Racine/Human_Alignments/A1.sorted.bam	Geneid /root/Projects/Racine/Human_Alignments/A2.sorted.bam	Geneid /root/Projects/Racine/Human_Alignments/A3.sorted.bam	Geneid /root/Projects/Racine/Human_Alignments/A4.sorted.bam	Geneid /root/Projects/Racine/Human_Alignments/A5.sorted.bam	Geneid /root/Projects/Racine/Human_Alignments/A6.sorted.bam	Geneid /root/Projects/Racine/Human_Alignments/A7.sorted.bam	Geneid /root/Projects/Racine/Human_Alignments/A8.sorted.bam
ENSG00000223972 2	ENSG00000223972 0	ENSG00000223972 0	ENSG00000223972 0	ENSG00000223972 1	ENSG00000223972 1	ENSG00000223972 1	ENSG00000223972 2
ENSG00000227232 58	ENSG00000227232 37	ENSG00000227232 40	ENSG00000227232 52	ENSG00000227232 59	ENSG00000227232 64	ENSG00000227232 56	ENSG00000227232 48
ENSG00000278267 32	ENSG00000278267 16	ENSG00000278267 17	ENSG00000278267 21	ENSG00000278267 28	ENSG00000278267 35	ENSG00000278267 25	ENSG00000278267 35
ENSG00000243485 2	ENSG00000243485 0	ENSG00000243485 0	ENSG00000243485 0	ENSG00000243485 1	ENSG00000243485 2	ENSG00000243485 1	ENSG00000243485 4
ENSG00000284332 0	ENSG00000284332 0	ENSG00000284332 0	ENSG00000284332 0	ENSG00000284332 0	ENSG00000284332 0	ENSG00000284332 0	ENSG00000284332 0
ENSG00000237613 0	ENSG00000237613 0	ENSG00000237613 0	ENSG00000237613 0	ENSG00000237613 0	ENSG00000237613 0	ENSG00000237613 0	ENSG00000237613 0
ENSG00000268020 0	ENSG00000268020 0	ENSG00000268020 0	ENSG00000268020 0	ENSG00000268020 0	ENSG00000268020 0	ENSG00000268020 0	ENSG00000268020 0
ENSG00000240361 1	ENSG00000240361 0	ENSG00000240361 1	ENSG00000240361 1	ENSG00000240361 3	ENSG00000240361 2	ENSG00000240361 0	ENSG00000240361 0
ENSG00000186092 0	ENSG00000186092 0	ENSG00000186092 0	ENSG00000186092 1	ENSG00000186092 0	ENSG00000186092 0	ENSG00000186092 0	ENSG00000186092 0
ENSG00000238009 0	ENSG00000238009 0	ENSG00000238009 0	ENSG00000238009 0	ENSG00000238009 0	ENSG00000238009 1	ENSG00000238009 0	ENSG00000238009 0
ENSG00000239945 0	ENSG00000239945 0	ENSG00000239945 0	ENSG00000239945 0	ENSG00000239945 0	ENSG00000239945 0	ENSG00000239945 0	ENSG00000239945 0
ENSG00000233750 0	ENSG00000233750 0	ENSG00000233750 0	ENSG00000233750 0	ENSG00000233750 1	ENSG00000233750 0	ENSG00000233750 0	ENSG00000233750 0
ENSG00000268903 0	ENSG00000268903 0	ENSG00000268903 1	ENSG00000268903 0	ENSG00000268903 0	ENSG00000268903 0	ENSG00000268903 0	ENSG00000268903 0
ENSG00000269981 0	ENSG00000269981 0	ENSG00000269981 0	ENSG00000269981 0	ENSG00000269981 0	ENSG00000269981 0	ENSG00000269981 0	ENSG00000269981 1
ENSG00000239906 0	ENSG00000239906 0	ENSG00000239906 0	ENSG00000239906 0	ENSG00000239906 0	ENSG00000239906 0	ENSG00000239906 0	ENSG00000239906 0
ENSG00000241860 6	ENSG00000241860 4	ENSG00000241860 0	ENSG00000241860 1	ENSG00000241860 4	ENSG00000241860 6	ENSG00000241860 9	ENSG00000241860 1
ENSG00000222623 0	ENSG00000222623 0	ENSG00000222623 0	ENSG00000222623 0	ENSG00000222623 0	ENSG00000222623 0	ENSG00000222623 0	ENSG00000222623 0
ENSG00000241599 0	ENSG00000241599 0	ENSG00000241599 0	ENSG00000241599 0	ENSG00000241599 0	ENSG00000241599 0	ENSG00000241599 0	ENSG00000241599 0
ENSG00000279928 13	ENSG00000279928 5	ENSG00000279928 1	ENSG00000279928 10	ENSG00000279928 7	ENSG00000279928 12	ENSG00000279928 2	ENSG00000279928 5
ENSG00000279457 230	ENSG00000279457 167	ENSG00000279457 162	ENSG00000279457 175	ENSG00000279457 271	ENSG00000279457 309	ENSG00000279457 287	ENSG00000279457 262
ENSG00000273874 1	ENSG00000273874 1	ENSG00000273874 1	ENSG00000273874 1	ENSG00000273874 0	ENSG00000273874 0	ENSG00000273874 0	ENSG00000273874 0
ENSG00000228463 6	ENSG00000228463 1	ENSG00000228463 4	ENSG00000228463 7	ENSG00000228463 6	ENSG00000228463 14	ENSG00000228463 14	ENSG00000228463 8
ENSG00000286448 0	ENSG00000286448 2	ENSG00000286448 1	ENSG00000286448 1	ENSG00000286448 0	ENSG00000286448 0	ENSG00000286448 1	ENSG00000286448 0
ENSG00000236679 0	ENSG00000236679 0	ENSG00000236679 0	ENSG00000236679 0	ENSG00000236679 1	ENSG00000236679 0	ENSG00000236679 0	ENSG00000236679 0
ENSG00000236601 0	ENSG00000236601 0	ENSG00000236601 0	ENSG00000236601 0	ENSG00000236601 0	ENSG00000236601 0	ENSG00000236601 0	ENSG00000236601 0
ENSG00000237094 34	ENSG00000237094 25	ENSG00000237094 24	ENSG00000237094 33	ENSG00000237094 29	ENSG00000237094 27	ENSG00000237094 39	ENSG00000237094 34
ENSG00000269732 0	ENSG00000269732 0	ENSG00000269732 0	ENSG00000269732 0	ENSG00000269732 0	ENSG00000269732 0	ENSG00000269732 0	ENSG00000269732 0
ENSG00000284733 0	ENSG00000284733 0	ENSG00000284733 0	ENSG00000284733 0	ENSG00000284733 0	ENSG00000284733 0	ENSG00000284733 0	ENSG00000284733 0
ENSG00000233653 0	ENSG00000233653 0	ENSG00000233653 0	ENSG00000233653 0	ENSG00000233653 0	ENSG00000233653 0	ENSG00000233653 0	ENSG00000233653 0
ENSG00000250575 0	ENSG00000250575 0	ENSG00000250575 0	ENSG00000250575 0	ENSG00000250575 0	ENSG00000250575 0	ENSG00000250575 0	ENSG00000250575 0
ENSG00000278757 0	ENSG00000278757 0	ENSG00000278757 0	ENSG00000278757 0	ENSG00000278757 0	ENSG00000278757 0	ENSG00000278757 0	ENSG00000278757 0
ENSG00000230021 3	ENSG00000230021 0	ENSG00000230021 0	ENSG00000230021 0	ENSG00000230021 2	ENSG00000230021 0	ENSG00000230021 4	ENSG00000230021 1
ENSG00000235146 0	ENSG00000235146 0	ENSG00000235146 0	ENSG00000235146 0	ENSG00000235146 0	ENSG00000235146 0	ENSG00000235146 0	ENSG00000235146 0
ENSG00000225972 4	ENSG00000225972 1	ENSG00000225972 0	ENSG00000225972 2	ENSG00000225972 1	ENSG00000225972 1	ENSG00000225972 2	ENSG00000225972 2
ENSG00000225630 130	ENSG00000225630 103	ENSG00000225630 76	ENSG00000225630 108	ENSG00000225630 127	ENSG00000225630 121	ENSG00000225630 166	ENSG00000225630 163
ENSG00000237973 277	ENSG00000237973 161	ENSG00000237973 225	ENSG00000237973 307	ENSG00000237973 266	ENSG00000237973 299	ENSG00000237973 291	ENSG00000237973 338
ENSG00000278791 0	ENSG00000278791 0	ENSG00000278791 0	ENSG00000278791 0	ENSG00000278791 0	ENSG00000278791 0	ENSG00000278791 0	ENSG00000278791 0
ENSG00000229344 20	ENSG00000229344 9	ENSG00000229344 10	ENSG00000229344 17	ENSG00000229344 11	ENSG00000229344 5	ENSG00000229344 9	ENSG00000229344 8
ENSG00000240409 0	ENSG00000240409 0	ENSG00000240409 0	ENSG00000240409 0	ENSG00000240409 0	ENSG00000240409 1	ENSG00000240409 0	ENSG00000240409 0
ENSG00000248527 1296	ENSG00000248527 821	ENSG00000248527 920	ENSG00000248527 1173	ENSG00000248527 1415	ENSG00000248527 1458	ENSG00000248527 1583	ENSG00000248527 1428
ENSG00000198744 58	ENSG00000198744 19	ENSG00000198744 22	ENSG00000198744 51	ENSG00000198744 29	ENSG00000198744 32	ENSG00000198744 36	ENSG00000198744 84
ENSG00000268663 0	ENSG00000268663 0	ENSG00000268663 0	ENSG00000268663 0	ENSG00000268663 0	ENSG00000268663 0	ENSG00000268663 0	ENSG00000268663 0
ENSG00000284662 0	ENSG00000284662 0	ENSG00000284662 0	ENSG00000284662 0	ENSG00000284662 0	ENSG00000284662 0	ENSG00000284662 0	ENSG00000284662 0
ENSG00000229376 9	ENSG00000229376 9	ENSG00000229376 3	ENSG00000229376 3	ENSG00000229376 2	ENSG00000229376 1	ENSG00000229376 4	ENSG00000229376 12
ENSG00000228327 59	ENSG00000228327 41	ENSG00000228327 59	ENSG00000228327 57	ENSG00000228327 54	ENSG00000228327 85	ENSG00000228327 61	ENSG00000228327 76
ENSG00000223181 2	ENSG00000223181 1	ENSG00000223181 0	ENSG00000223181 0	ENSG00000223181 1	ENSG00000223181 2	ENSG00000223181 1	ENSG00000223181 0
ENSG00000229905 0	ENSG00000229905 0	ENSG00000229905 0	ENSG00000229905 0	ENSG00000229905 0	ENSG00000229905 0	ENSG00000229905 0	ENSG00000229905 0
ENSG00000237491 91	ENSG00000237491 68	ENSG00000237491 51	ENSG00000237491 93	ENSG00000237491 71	ENSG00000237491 71	ENSG00000237491 93	ENSG00000237491 106
ENSG00000285268 0	ENSG00000285268 0	ENSG00000285268 0	ENSG00000285268 0	ENSG00000285268 0	ENSG00000285268 0	ENSG00000285268 0	ENSG00000285268 0
ENSG00000230092 18	ENSG00000230092 27	ENSG00000230092 12	ENSG00000230092 19	ENSG00000230092 9	ENSG00000230092 15	ENSG00000230092 11	ENSG00000230092 8
ENSG00000177757 18	ENSG00000177757 17	ENSG00000177757 12	ENSG00000177757 21	ENSG00000177757 10	ENSG00000177757 16	ENSG00000177757 16	ENSG00000177757 13
ENSG00000228794 615	ENSG00000228794 571	ENSG00000228794 416	ENSG00000228794 592	ENSG00000228794 620	ENSG00000228794 739	ENSG00000228794 596	ENSG00000228794 666
ENSG00000225880 61	ENSG00000225880 36	ENSG00000225880 32	ENSG00000225880 47	ENSG00000225880 65	ENSG00000225880 56	ENSG00000225880 76	ENSG00000225880 62
ENSG00000288531 1	ENSG00000288531 2	ENSG00000288531 0	ENSG00000288531 2	ENSG00000288531 0	ENSG00000288531 1	ENSG00000288531 1	ENSG00000288531 2
ENSG00000230368 0	ENSG00000230368 0	ENSG00000230368 0	ENSG00000230368 0	ENSG00000230368 0	ENSG00000230368 0	ENSG00000230368 0	ENSG00000230368 0
ENSG00000234711 1	ENSG00000234711 0	ENSG00000234711 0	ENSG00000234711 0	ENSG00000234711 0	ENSG00000234711 1	ENSG00000234711 0	ENSG00000234711 0
ENSG00000283040 1	ENSG00000283040 0	ENSG00000283040 0	ENSG00000283040 0	ENSG00000283040 0	ENSG00000283040 0	ENSG00000283040 1	ENSG00000283040 0
ENSG00000272438 0	ENSG00000272438 0	ENSG00000272438 1	ENSG00000272438 1	ENSG00000272438 0	ENSG00000272438 0	ENSG00000272438 0	ENSG00000272438 2
ENSG00000230699 3	ENSG00000230699 2	ENSG00000230699 2	ENSG00000230699 2	ENSG00000230699 2	ENSG00000230699 2	ENSG00000230699 6	ENSG00000230699 1
ENSG00000241180 0	ENSG00000241180 0	ENSG00000241180 0	ENSG00000241180 0	ENSG00000241180 0	ENSG00000241180 0	ENSG00000241180 0	ENSG00000241180 0
ENSG00000223764 1	ENSG00000223764 2	ENSG00000223764 2	ENSG00000223764 5	ENSG00000223764 0	ENSG00000223764 1	ENSG00000223764 1	ENSG00000223764 1
ENSG00000187634 37	ENSG00000187634 27	ENSG00000187634 32	ENSG00000187634 36	ENSG00000187634 13	ENSG00000187634 27	ENSG00000187634 19	ENSG00000187634 23
ENSG00000188976 16245	ENSG00000188976 13309	ENSG00000188976 11797	ENSG00000188976 13885	ENSG00000188976 9564	ENSG00000188976 11910	ENSG00000188976 10475	ENSG00000188976 11381
ENSG00000187961 1329	ENSG00000187961 987	ENSG00000187961 969	ENSG00000187961 1146	ENSG00000187961 950	ENSG00000187961 1137	ENSG00000187961 968	ENSG00000187961 1019
ENSG00000187583 199	ENSG00000187583 108	ENSG00000187583 138	ENSG00000187583 161	ENSG00000187583 136	ENSG00000187583 143	ENSG00000187583 127	ENSG00000187583 153
ENSG00000187642 3	ENSG00000187642 4	ENSG00000187642 10	ENSG00000187642 3	ENSG00000187642 2	ENSG00000187642 2	ENSG00000187642 6	ENSG00000187642 2
ENSG00000272512 0	ENSG00000272512 1	ENSG00000272512 1	ENSG00000272512 0	ENSG00000272512 0	ENSG00000272512 0	ENSG00000272512 0	ENSG00000272512 0
ENSG00000188290 7	ENSG00000188290 1	ENSG00000188290 3	ENSG00000188290 7	ENSG00000188290 1	ENSG00000188290 0	ENSG00000188290 2	ENSG00000188290 2
ENSG00000187608 315	ENSG00000187608 290	ENSG00000187608 185	ENSG00000187608 258	ENSG00000187608 388	ENSG00000187608 521	ENSG00000187608 469	ENSG00000187608 465
ENSG00000231702 0	ENSG00000231702 0	ENSG00000231702 0	ENSG00000231702 0	ENSG00000231702 0	ENSG00000231702 0	ENSG00000231702 1	ENSG00000231702 0
ENSG00000224969 1	ENSG00000224969 0	ENSG00000224969 0	ENSG00000224969 2	ENSG00000224969 1	ENSG00000224969 3	ENSG00000224969 0	ENSG00000224969 0
ENSG00000188157 8532	ENSG00000188157 6269	ENSG00000188157 5471	ENSG00000188157 6888	ENSG00000188157 5176	ENSG00000188157 6401	ENSG00000188157 5920	ENSG00000188157 5914
ENSG00000242590 0	ENSG00000242590 0	ENSG00000242590 0	ENSG00000242590 0	ENSG00000242590 0	ENSG00000242590 0	ENSG00000242590 0	ENSG00000242590 0
ENSG00000217801 20	ENSG00000217801 13	ENSG00000217801 11	ENSG00000217801 19	ENSG00000217801 49	ENSG00000217801 68	ENSG00000217801 48	ENSG00000217801 49
ENSG00000273443 1	ENSG00000273443 3	ENSG00000273443 1	ENSG00000273443 4	ENSG00000273443 18	ENSG00000273443 17	ENSG00000273443 12	ENSG00000273443 7
ENSG00000237330 0	ENSG00000237330 0	ENSG00000237330 0	ENSG00000237330 0	ENSG00000237330 0	ENSG00000237330 0	ENSG00000237330 1	ENSG00000237330 0
ENSG00000131591 935	ENSG00000131591 697	ENSG00000131591 671	ENSG00000131591 773	ENSG00000131591 578	ENSG00000131591 688	ENSG00000131591 638	ENSG00000131591 584
ENSG00000285812 11	ENSG00000285812 18	ENSG00000285812 16	ENSG00000285812 17	ENSG00000285812 5	ENSG00000285812 9	ENSG00000285812 4	ENSG00000285812 8
ENSG00000223823 0	ENSG00000223823 0	ENSG00000223823 0	ENSG00000223823 0	ENSG00000223823 0	ENSG00000223823 0	ENSG00000223823 0	ENSG00000223823 0
ENSG00000207730 0	ENSG00000207730 0	ENSG00000207730 0	ENSG00000207730 0	ENSG00000207730 0	ENSG00000207730 0	ENSG00000207730 0	ENSG00000207730 0
ENSG00000207607 0	ENSG00000207607 0	ENSG00000207607 0	ENSG00000207607 0	ENSG00000207607 0	ENSG00000207607 0	ENSG00000207607 0	ENSG00000207607 0
ENSG00000198976 0	ENSG00000198976 0	ENSG00000198976 0	ENSG00000198976 0	ENSG00000198976 0	ENSG00000198976 0	ENSG00000198976 0	ENSG00000198976 0
ENSG00000272141 0	ENSG00000272141 0	ENSG00000272141 0	ENSG00000272141 0	ENSG00000272141 0	ENSG00000272141 0	ENSG00000272141 0	ENSG00000272141 0
ENSG00000205231 0	ENSG00000205231 0	ENSG00000205231 0	ENSG00000205231 0	ENSG00000205231 0	ENSG00000205231 0	ENSG00000205231 0	ENSG00000205231 0
ENSG00000162571 0	ENSG00000162571 0	ENSG00000162571 0	ENSG00000162571 1	ENSG00000162571 0	ENSG00000162571 1	ENSG00000162571 0	ENSG00000162571 0
ENSG00000186891 0	ENSG00000186891 0	ENSG00000186891 0	ENSG00000186891 0	ENSG00000186891 0	ENSG00000186891 2	ENSG00000186891 0	ENSG00000186891 0
ENSG00000186827 4	ENSG00000186827 3	ENSG00000186827 1	ENSG00000186827 8	ENSG00000186827 4	ENSG00000186827 6	ENSG00000186827 1	ENSG00000186827 3
ENSG00000078808 10347	ENSG00000078808 7709	ENSG00000078808 6801	ENSG00000078808 8515	ENSG00000078808 7769	ENSG00000078808 9651	ENSG00000078808 8484	ENSG00000078808 9157
ENSG00000176022 1141	ENSG00000176022 902	ENSG00000176022 822	ENSG00000176022 934	ENSG00000176022 847	ENSG00000176022 1170	ENSG00000176022 983	ENSG00000176022 1069
ENSG00000184163 18	ENSG00000184163 6	ENSG00000184163 12	ENSG00000184163 9	ENSG00000184163 5	ENSG00000184163 7	ENSG00000184163 12	ENSG00000184163 5
ENSG00000260179 15	ENSG00000260179 9	ENSG00000260179 5	ENSG00000260179 7	ENSG00000260179 8	ENSG00000260179 12	ENSG00000260179 4	ENSG00000260179 4
ENSG00000160087 3116	ENSG00000160087 2549	ENSG00000160087 2308	ENSG00000160087 2813	ENSG00000160087 3553	ENSG00000160087 4279	ENSG00000160087 3773	ENSG00000160087 3818
ENSG00000230415 28	ENSG00000230415 18	ENSG00000230415 22	ENSG00000230415 22	ENSG00000230415 13	ENSG00000230415 14	ENSG00000230415 19	ENSG00000230415 15
ENSG00000162572 177	ENSG00000162572 75	ENSG00000162572 107	ENSG00000162572 150	ENSG00000162572 88	ENSG00000162572 87	ENSG00000162572 91	ENSG00000162572 105
ENSG00000131584 3781	ENSG00000131584 2635	ENSG00000131584 2487	ENSG00000131584 3250	ENSG00000131584 1268	ENSG00000131584 1464	ENSG00000131584 1374	ENSG00000131584 1569
ENSG00000278073 0	ENSG00000278073 0	ENSG00000278073 1	ENSG00000278073 0	ENSG00000278073 0	ENSG00000278073 0	ENSG00000278073 0	ENSG00000278073 0
ENSG00000169972 1001	ENSG00000169972 805	ENSG00000169972 692	ENSG00000169972 879	ENSG00000169972 681	ENSG00000169972 809	ENSG00000169972 776	ENSG00000169972 816
ENSG00000127054 5723	ENSG00000127054 4332	ENSG00000127054 4047	ENSG00000127054 4933	ENSG00000127054 5086	ENSG00000127054 5700	ENSG00000127054 5338	ENSG00000127054 5462
ENSG00000283712 0	ENSG00000283712 0	ENSG00000283712 0	ENSG00000283712 0	ENSG00000283712 0	ENSG00000283712 0	ENSG00000283712 0	ENSG00000283712 0
ENSG00000240731 106	ENSG00000240731 67	ENSG00000240731 60	ENSG00000240731 106	ENSG00000240731 118	ENSG00000240731 116	ENSG00000240731 111	ENSG00000240731 109
ENSG00000224051 1957	ENSG00000224051 1573	ENSG00000224051 1243	ENSG00000224051 1619	ENSG00000224051 1922	ENSG00000224051 2269	ENSG00000224051 2111	ENSG00000224051 2052
ENSG00000169962 68	ENSG00000169962 59	ENSG00000169962 53	ENSG00000169962 69	ENSG00000169962 30	ENSG00000169962 47	ENSG00000169962 47	ENSG00000169962 55
ENSG00000107404 3596	ENSG00000107404 2773	ENSG00000107404 2423	ENSG00000107404 3069	ENSG00000107404 2755	ENSG00000107404 3356	ENSG00000107404 2836	ENSG00000107404 3035
ENSG00000284372 0	ENSG00000284372 0	ENSG00000284372 0	ENSG00000284372 0	ENSG00000284372 0	ENSG00000284372 0	ENSG00000284372 0	ENSG00000284372 0
ENSG00000162576 242	ENSG00000162576 128	ENSG00000162576 127	ENSG00000162576 201	ENSG00000162576 337	ENSG00000162576 438	ENSG00000162576 358	ENSG00000162576 375
ENSG00000175756 6183	ENSG00000175756 4437	ENSG00000175756 3951	ENSG00000175756 5051	ENSG00000175756 3828	ENSG00000175756 4687	ENSG00000175756 4264	ENSG00000175756 4687
ENSG00000223663 2	ENSG00000223663 1	ENSG00000223663 1	ENSG00000223663 3	ENSG00000223663 1	ENSG00000223663 6	ENSG00000223663 2	ENSG00000223663 1
ENSG00000221978 6448	ENSG00000221978 4952	ENSG00000221978 4596	ENSG00000221978 5753	ENSG00000221978 7605	ENSG00000221978 8782	ENSG00000221978 7494	ENSG00000221978 7876
ENSG00000224870 1034	ENSG00000224870 871	ENSG00000224870 813	ENSG00000224870 1015	ENSG00000224870 926	ENSG00000224870 1074	ENSG00000224870 931	ENSG00000224870 992
ENSG00000242485 3917	ENSG00000242485 3294	ENSG00000242485 2874	ENSG00000242485 3497	ENSG00000242485 4023	ENSG00000242485 5097	ENSG00000242485 4480	ENSG00000242485 4561
ENSG00000264293 0	ENSG00000264293 0	ENSG00000264293 0	ENSG00000264293 0	ENSG00000264293 0	ENSG00000264293 0	ENSG00000264293 0	ENSG00000264293 0
ENSG00000272455 421	ENSG00000272455 334	ENSG00000272455 296	ENSG00000272455 343	ENSG00000272455 281	ENSG00000272455 300	ENSG00000272455 293	ENSG00000272455 289
ENSG00000235098 1	ENSG00000235098 2	ENSG00000235098 2	ENSG00000235098 3	ENSG00000235098 4	ENSG00000235098 0	ENSG00000235098 4	ENSG00000235098 3
ENSG00000225905 0	ENSG00000225905 0	ENSG00000225905 0	ENSG00000225905 0	ENSG00000225905 0	ENSG00000225905 0	ENSG00000225905 2	ENSG00000225905 1
ENSG00000205116 0	ENSG00000205116 0	ENSG00000205116 0	ENSG00000205116 0	ENSG00000205116 0	ENSG00000205116 0	ENSG00000205116 0	ENSG00000205116 0
ENSG00000225285 51	ENSG00000225285 29	ENSG00000225285 33	ENSG00000225285 41	ENSG00000225285 30	ENSG00000225285 46	ENSG00000225285 32	ENSG00000225285 39
ENSG00000179403 2862	ENSG00000179403 2046	ENSG00000179403 1741	ENSG00000179403 2273	ENSG00000179403 1669	ENSG00000179403 2149	ENSG00000179403 1956	ENSG00000179403 2073
ENSG00000215915 1	ENSG00000215915 5	ENSG00000215915 3	ENSG00000215915 4	ENSG00000215915 10	ENSG00000215915 6	ENSG00000215915 5	ENSG00000215915 3
ENSG00000160072 6895	ENSG00000160072 5131	ENSG00000160072 4837	ENSG00000160072 5916	ENSG00000160072 3608	ENSG00000160072 4395	ENSG00000160072 3872	ENSG00000160072 4255
ENSG00000284740 18	ENSG00000284740 11	ENSG00000284740 11	ENSG00000284740 16	ENSG00000284740 14	ENSG00000284740 17	ENSG00000284740 7	ENSG00000284740 3
ENSG00000197785 4722	ENSG00000197785 3557	ENSG00000197785 3220	ENSG00000197785 4016	ENSG00000197785 1456	ENSG00000197785 1783	ENSG00000197785 1518	ENSG00000197785 1895
ENSG00000205090 27	ENSG00000205090 7	ENSG00000205090 11	ENSG00000205090 31	ENSG00000205090 6	ENSG00000205090 9	ENSG00000205090 9	ENSG00000205090 13
ENSG00000160075 5103	ENSG00000160075 4351	ENSG00000160075 3872	ENSG00000160075 4503	ENSG00000160075 5321	ENSG00000160075 6430	ENSG00000160075 5630	ENSG00000160075 5623
ENSG00000215014 59	ENSG00000215014 33	ENSG00000215014 39	ENSG00000215014 39	ENSG00000215014 52	ENSG00000215014 56	ENSG00000215014 67	ENSG00000215014 52
ENSG00000274481 0	ENSG00000274481 0	ENSG00000274481 0	ENSG00000274481 0	ENSG00000274481 0	ENSG00000274481 0	ENSG00000274481 0	ENSG00000274481 0
ENSG00000228594 139	ENSG00000228594 120	ENSG00000228594 87	ENSG00000228594 116	ENSG00000228594 28	ENSG00000228594 26	ENSG00000228594 31	ENSG00000228594 33
ENSG00000286989 16	ENSG00000286989 18	ENSG00000286989 9	ENSG00000286989 12	ENSG00000286989 16	ENSG00000286989 10	ENSG00000286989 9	ENSG00000286989 18
ENSG00000272106 168	ENSG00000272106 115	ENSG00000272106 110	ENSG00000272106 147	ENSG00000272106 104	ENSG00000272106 110	ENSG00000272106 94	ENSG00000272106 126
ENSG00000197530 2241	ENSG00000197530 1635	ENSG00000197530 1500	ENSG00000197530 1881	ENSG00000197530 668	ENSG00000197530 794	ENSG00000197530 723	ENSG00000197530 777
ENSG00000189409 3	ENSG00000189409 2	ENSG00000189409 0	ENSG00000189409 3	ENSG00000189409 0	ENSG00000189409 0	ENSG00000189409 1	ENSG00000189409 0
ENSG00000248333 1203	ENSG00000248333 865	ENSG00000248333 884	ENSG00000248333 1075	ENSG00000248333 909	ENSG00000248333 1192	ENSG00000248333 990	ENSG00000248333 963
ENSG00000272004 1	ENSG00000272004 2	ENSG00000272004 3	ENSG00000272004 0	ENSG00000272004 11	ENSG00000272004 19	ENSG00000272004 8	ENSG00000272004 10
ENSG00000189339 1437	ENSG00000189339 1208	ENSG00000189339 993	ENSG00000189339 1232	ENSG00000189339 1098	ENSG00000189339 1200	ENSG00000189339 1086	ENSG00000189339 1179
ENSG00000269737 59	ENSG00000269737 36	ENSG00000269737 28	ENSG00000269737 47	ENSG00000269737 29	ENSG00000269737 34	ENSG00000269737 29	ENSG00000269737 33
ENSG00000215914 0	ENSG00000215914 0	ENSG00000215914 0	ENSG00000215914 0	ENSG00000215914 0	ENSG00000215914 0	ENSG00000215914 0	ENSG00000215914 0
ENSG00000008128 246	ENSG00000008128 192	ENSG00000008128 199	ENSG00000008128 267	ENSG00000008128 267	ENSG00000008128 276	ENSG00000008128 286	ENSG00000008128 278
ENSG00000268575 95	ENSG00000268575 65	ENSG00000268575 86	ENSG00000268575 90	ENSG00000268575 50	ENSG00000268575 69	ENSG00000268575 68	ENSG00000268575 61
ENSG00000227775 14	ENSG00000227775 7	ENSG00000227775 12	ENSG00000227775 14	ENSG00000227775 5	ENSG00000227775 16	ENSG00000227775 7	ENSG00000227775 10
ENSG00000215790 589	ENSG00000215790 497	ENSG00000215790 416	ENSG00000215790 498	ENSG00000215790 475	ENSG00000215790 562	ENSG00000215790 457	ENSG00000215790 478
ENSG00000008130 3472	ENSG00000008130 2923	ENSG00000008130 2557	ENSG00000008130 2988	ENSG00000008130 2064	ENSG00000008130 2398	ENSG00000008130 2215	ENSG00000008130 2347
ENSG00000078369 14966	ENSG00000078369 12950	ENSG00000078369 11519	ENSG00000078369 13312	ENSG00000078369 10853	ENSG00000078369 12870	ENSG00000078369 11536	ENSG00000078369 11963
ENSG00000231050 15	ENSG00000231050 14	ENSG00000231050 7	ENSG00000231050 10	ENSG00000231050 18	ENSG00000231050 22	ENSG00000231050 17	ENSG00000231050 21
ENSG00000169885 16	ENSG00000169885 8	ENSG00000169885 14	ENSG00000169885 7	ENSG00000169885 13	ENSG00000169885 16	ENSG00000169885 14	ENSG00000169885 12
ENSG00000178821 28	ENSG00000178821 22	ENSG00000178821 23	ENSG00000178821 21	ENSG00000178821 24	ENSG00000178821 30	ENSG00000178821 27	ENSG00000178821 25
ENSG00000142609 0	ENSG00000142609 1	ENSG00000142609 1	ENSG00000142609 1	ENSG00000142609 0	ENSG00000142609 0	ENSG00000142609 2	ENSG00000142609 1
ENSG00000233542 0	ENSG00000233542 0	ENSG00000233542 1	ENSG00000233542 0	ENSG00000233542 2	ENSG00000233542 0	ENSG00000233542 0	ENSG00000233542 1
ENSG00000187730 0	ENSG00000187730 0	ENSG00000187730 0	ENSG00000187730 0	ENSG00000187730 0	ENSG00000187730 0	ENSG00000187730 1	ENSG00000187730 0
ENSG00000226969 0	ENSG00000226969 0	ENSG00000226969 0	ENSG00000226969 1	ENSG00000226969 0	ENSG00000226969 0	ENSG00000226969 0	ENSG00000226969 0
ENSG00000067606 361	ENSG00000067606 277	ENSG00000067606 266	ENSG00000067606 278	ENSG00000067606 463	ENSG00000067606 499	ENSG00000067606 411	ENSG00000067606 402
ENSG00000271806 32	ENSG00000271806 16	ENSG00000271806 16	ENSG00000271806 13	ENSG00000271806 77	ENSG00000271806 90	ENSG00000271806 76	ENSG00000271806 69
ENSG00000182873 30	ENSG00000182873 19	ENSG00000182873 21	ENSG00000182873 39	ENSG00000182873 31	ENSG00000182873 40	ENSG00000182873 40	ENSG00000182873 47
ENSG00000162585 1215	ENSG00000162585 961	ENSG00000162585 841	ENSG00000162585 1034	ENSG00000162585 988	ENSG00000162585 1197	ENSG00000162585 1066	ENSG00000162585 1115
ENSG00000234396 0	ENSG00000234396 0	ENSG00000234396 1	ENSG00000234396 0	ENSG00000234396 0	ENSG00000234396 0	ENSG00000234396 0	ENSG00000234396 1
ENSG00000157933 1465	ENSG00000157933 1149	ENSG00000157933 989	ENSG00000157933 1210	ENSG00000157933 1087	ENSG00000157933 1290	ENSG00000157933 1224	ENSG00000157933 1205
ENSG00000287356 28	ENSG00000287356 17	ENSG00000287356 22	ENSG00000287356 35	ENSG00000287356 41	ENSG00000287356 38	ENSG00000287356 33	ENSG00000287356 31
ENSG00000116151 497	ENSG00000116151 355	ENSG00000116151 323	ENSG00000116151 416	ENSG00000116151 259	ENSG00000116151 336	ENSG00000116151 269	ENSG00000116151 291
ENSG00000272161 0	ENSG00000272161 0	ENSG00000272161 0	ENSG00000272161 0	ENSG00000272161 0	ENSG00000272161 0	ENSG00000272161 0	ENSG00000272161 0
ENSG00000269896 19	ENSG00000269896 20	ENSG00000269896 8	ENSG00000269896 11	ENSG00000269896 2	ENSG00000269896 2	ENSG00000269896 0	ENSG00000269896 1
ENSG00000272420 4	ENSG00000272420 4	ENSG00000272420 1	ENSG00000272420 4	ENSG00000272420 0	ENSG00000272420 1	ENSG00000272420 0	ENSG00000272420 0
ENSG00000157916 8533	ENSG00000157916 7441	ENSG00000157916 6563	ENSG00000157916 7841	ENSG00000157916 5871	ENSG00000157916 7077	ENSG00000157916 6694	ENSG00000157916 6946
ENSG00000157911 708	ENSG00000157911 592	ENSG00000157911 546	ENSG00000157911 677	ENSG00000157911 679	ENSG00000157911 778	ENSG00000157911 747	ENSG00000157911 779
ENSG00000149527 40	ENSG00000149527 22	ENSG00000149527 34	ENSG00000149527 34	ENSG00000149527 19	ENSG00000149527 40	ENSG00000149527 33	ENSG00000149527 39
ENSG00000224387 1	ENSG00000224387 0	ENSG00000224387 0	ENSG00000224387 3	ENSG00000224387 0	ENSG00000224387 1	ENSG00000224387 0	ENSG00000224387 0
ENSG00000229393 5	ENSG00000229393 0	ENSG00000229393 0	ENSG00000229393 3	ENSG00000229393 1	ENSG00000229393 0	ENSG00000229393 0	ENSG00000229393 1
ENSG00000157881 1340	ENSG00000157881 1048	ENSG00000157881 883	ENSG00000157881 1109	ENSG00000157881 1044	ENSG00000157881 1185	ENSG00000157881 1026	ENSG00000157881 1122
ENSG00000197921 1	ENSG00000197921 0	ENSG00000197921 0	ENSG00000197921 0	ENSG00000197921 0	ENSG00000197921 0	ENSG00000197921 0	ENSG00000197921 0
ENSG00000272449 61	ENSG00000272449 24	ENSG00000272449 17	ENSG00000272449 35	ENSG00000272449 35	ENSG00000272449 53	ENSG00000272449 32	ENSG00000272449 33
ENSG00000238164 248	ENSG00000238164 147	ENSG00000238164 143	ENSG00000238164 236	ENSG00000238164 169	ENSG00000238164 226	ENSG00000238164 191	ENSG00000238164 211
ENSG00000157873 5070	ENSG00000157873 3814	ENSG00000157873 3021	ENSG00000157873 4085	ENSG00000157873 5109	ENSG00000157873 5894	ENSG00000157873 5364	ENSG00000157873 5131
ENSG00000225931 15	ENSG00000225931 18	ENSG00000225931 11	ENSG00000225931 11	ENSG00000225931 5	ENSG00000225931 3	ENSG00000225931 6	ENSG00000225931 5
ENSG00000228037 13	ENSG00000228037 6	ENSG00000228037 6	ENSG00000228037 7	ENSG00000228037 1	ENSG00000228037 6	ENSG00000228037 5	ENSG00000228037 11
ENSG00000157870 1727	ENSG00000157870 1341	ENSG00000157870 1056	ENSG00000157870 1409	ENSG00000157870 757	ENSG00000157870 861	ENSG00000157870 875	ENSG00000157870 899
ENSG00000142606 5	ENSG00000142606 1	ENSG00000142606 2	ENSG00000142606 0	ENSG00000142606 5	ENSG00000142606 3	ENSG00000142606 3	ENSG00000142606 6
ENSG00000237058 0	ENSG00000237058 0	ENSG00000237058 0	ENSG00000237058 0	ENSG00000237058 0	ENSG00000237058 0	ENSG00000237058 0	ENSG00000237058 0
ENSG00000215912 23	ENSG00000215912 25	ENSG00000215912 16	ENSG00000215912 27	ENSG00000215912 13	ENSG00000215912 27	ENSG00000215912 20	ENSG00000215912 22
ENSG00000285945 0	ENSG00000285945 0	ENSG00000285945 0	ENSG00000285945 0	ENSG00000285945 0	ENSG00000285945 0	ENSG00000285945 0	ENSG00000285945 0
ENSG00000283259 0	ENSG00000283259 0	ENSG00000283259 0	ENSG00000283259 0	ENSG00000283259 0	ENSG00000283259 0	ENSG00000283259 0	ENSG00000283259 0
ENSG00000233234 0	ENSG00000233234 0	ENSG00000233234 0	ENSG00000233234 0	ENSG00000233234 0	ENSG00000233234 0	ENSG00000233234 0	ENSG00000233234 0
ENSG00000287396 0	ENSG00000287396 0	ENSG00000287396 0	ENSG00000287396 0	ENSG00000287396 0	ENSG00000287396 1	ENSG00000287396 0	ENSG00000287396 0
ENSG00000231630 0	ENSG00000231630 0	ENSG00000231630 0	ENSG00000231630 0	ENSG00000231630 0	ENSG00000231630 0	ENSG00000231630 0	ENSG00000231630 0
ENSG00000284745 0	ENSG00000284745 0	ENSG00000284745 0	ENSG00000284745 0	ENSG00000284745 0	ENSG00000284745 0	ENSG00000284745 0	ENSG00000284745 0
ENSG00000169717 0	ENSG00000169717 0	ENSG00000169717 0	ENSG00000169717 0	ENSG00000169717 0	ENSG00000169717 0	ENSG00000169717 0	ENSG00000169717 0
ENSG00000177133 0	ENSG00000177133 0	ENSG00000177133 0	ENSG00000177133 0	ENSG00000177133 0	ENSG00000177133 0	ENSG00000177133 0	ENSG00000177133 0
ENSG00000142611 69	ENSG00000142611 38	ENSG00000142611 23	ENSG00000142611 52	ENSG00000142611 9	ENSG00000142611 10	ENSG00000142611 13	ENSG00000142611 15
ENSG00000283572 0	ENSG00000283572 0	ENSG00000283572 0	ENSG00000283572 0	ENSG00000283572 0	ENSG00000283572 0	ENSG00000283572 0	ENSG00000283572 0
ENSG00000226286 0	ENSG00000226286 0	ENSG00000226286 0	ENSG00000226286 0	ENSG00000226286 0	ENSG00000226286 0	ENSG00000226286 0	ENSG00000226286 0
ENSG00000279839 0	ENSG00000279839 0	ENSG00000279839 0	ENSG00000279839 0	ENSG00000279839 0	ENSG00000279839 0	ENSG00000279839 0	ENSG00000279839 0
ENSG00000272235 0	ENSG00000272235 0	ENSG00000272235 0	ENSG00000272235 0	ENSG00000272235 0	ENSG00000272235 0	ENSG00000272235 0	ENSG00000272235 0
ENSG00000287828 0	ENSG00000287828 0	ENSG00000287828 0	ENSG00000287828 0	ENSG00000287828 7	ENSG00000287828 4	ENSG00000287828 3	ENSG00000287828 1
ENSG00000286518 0	ENSG00000286518 0	ENSG00000286518 0	ENSG00000286518 0	ENSG00000286518 0	ENSG00000286518 0	ENSG00000286518 0	ENSG00000286518 0
ENSG00000130762 31	ENSG00000130762 15	ENSG00000130762 25	ENSG00000130762 38	ENSG00000130762 17	ENSG00000130762 31	ENSG00000130762 16	ENSG00000130762 22
ENSG00000272088 0	ENSG00000272088 0	ENSG00000272088 0	ENSG00000272088 0	ENSG00000272088 0	ENSG00000272088 0	ENSG00000272088 0	ENSG00000272088 0
ENSG00000162591 12	ENSG00000162591 1	ENSG00000162591 3	ENSG00000162591 4	ENSG00000162591 5	ENSG00000162591 3	ENSG00000162591 6	ENSG00000162591 1
ENSG00000207776 0	ENSG00000207776 0	ENSG00000207776 0	ENSG00000207776 0	ENSG00000207776 0	ENSG00000207776 0	ENSG00000207776 0	ENSG00000207776 0
ENSG00000238260 4	ENSG00000238260 4	ENSG00000238260 4	ENSG00000238260 3	ENSG00000238260 2	ENSG00000238260 4	ENSG00000238260 5	ENSG00000238260 4
ENSG00000158109 1639	ENSG00000158109 1310	ENSG00000158109 1108	ENSG00000158109 1340	ENSG00000158109 1384	ENSG00000158109 1655	ENSG00000158109 1530	ENSG00000158109 1598
ENSG00000116213 1680	ENSG00000116213 1366	ENSG00000116213 1079	ENSG00000116213 1378	ENSG00000116213 1289	ENSG00000116213 1473	ENSG00000116213 1267	ENSG00000116213 1422
ENSG00000078900 14	ENSG00000078900 12	ENSG00000078900 22	ENSG00000078900 6	ENSG00000078900 24	ENSG00000078900 43	ENSG00000078900 23	ENSG00000078900 16
ENSG00000227589 0	ENSG00000227589 0	ENSG00000227589 0	ENSG00000227589 1	ENSG00000227589 0	ENSG00000227589 0	ENSG00000227589 0	ENSG00000227589 0
ENSG00000235131 1	ENSG00000235131 1	ENSG00000235131 0	ENSG00000235131 0	ENSG00000235131 0	ENSG00000235131 0	ENSG00000235131 2	ENSG00000235131 2
ENSG00000227372 53	ENSG00000227372 44	ENSG00000227372 40	ENSG00000227372 47	ENSG00000227372 23	ENSG00000227372 14	ENSG00000227372 21	ENSG00000227372 39
ENSG00000276189 0	ENSG00000276189 0	ENSG00000276189 0	ENSG00000276189 0	ENSG00000276189 0	ENSG00000276189 0	ENSG00000276189 0	ENSG00000276189 0
ENSG00000162592 2	ENSG00000162592 1	ENSG00000162592 0	ENSG00000162592 0	ENSG00000162592 0	ENSG00000162592 1	ENSG00000162592 2	ENSG00000162592 0
ENSG00000235169 20	ENSG00000235169 16	ENSG00000235169 3	ENSG00000235169 7	ENSG00000235169 22	ENSG00000235169 11	ENSG00000235169 15	ENSG00000235169 13
ENSG00000130764 4027	ENSG00000130764 3308	ENSG00000130764 2758	ENSG00000130764 3515	ENSG00000130764 3509	ENSG00000130764 4034	ENSG00000130764 3634	ENSG00000130764 3758
ENSG00000266075 4	ENSG00000266075 13	ENSG00000266075 10	ENSG00000266075 6	ENSG00000266075 9	ENSG00000266075 12	ENSG00000266075 5	ENSG00000266075 8
ENSG00000272153 54	ENSG00000272153 40	ENSG00000272153 35	ENSG00000272153 53	ENSG00000272153 59	ENSG00000272153 68	ENSG00000272153 62	ENSG00000272153 64
ENSG00000116198 1453	ENSG00000116198 1365	ENSG00000116198 1112	ENSG00000116198 1287	ENSG00000116198 1289	ENSG00000116198 1449	ENSG00000116198 1332	ENSG00000116198 1343
ENSG00000169598 503	ENSG00000169598 396	ENSG00000169598 356	ENSG00000169598 429	ENSG00000169598 310	ENSG00000169598 376	ENSG00000169598 326	ENSG00000169598 372
ENSG00000198912 1067	ENSG00000198912 938	ENSG00000198912 835	ENSG00000198912 1014	ENSG00000198912 866	ENSG00000198912 1014	ENSG00000198912 895	ENSG00000198912 957
ENSG00000236423 93	ENSG00000236423 85	ENSG00000236423 84	ENSG00000236423 120	ENSG00000236423 51	ENSG00000236423 54	ENSG00000236423 48	ENSG00000236423 99
ENSG00000233304 0	ENSG00000233304 0	ENSG00000233304 0	ENSG00000233304 0	ENSG00000233304 0	ENSG00000233304 0	ENSG00000233304 0	ENSG00000233304 0
ENSG00000226374 0	ENSG00000226374 0	ENSG00000226374 0	ENSG00000226374 0	ENSG00000226374 0	ENSG00000226374 0	ENSG00000226374 0	ENSG00000226374 0
ENSG00000284668 57	ENSG00000284668 44	ENSG00000284668 40	ENSG00000284668 61	ENSG00000284668 14	ENSG00000284668 17	ENSG00000284668 17	ENSG00000284668 19
ENSG00000284703 5	ENSG00000284703 2	ENSG00000284703 9	ENSG00000284703 7	ENSG00000284703 2	ENSG00000284703 3	ENSG00000284703 3	ENSG00000284703 6
ENSG00000229280 0	ENSG00000229280 0	ENSG00000229280 0	ENSG00000229280 0	ENSG00000229280 0	ENSG00000229280 0	ENSG00000229280 0	ENSG00000229280 0
ENSG00000235054 69	ENSG00000235054 62	ENSG00000235054 52	ENSG00000235054 66	ENSG00000235054 165	ENSG00000235054 219	ENSG00000235054 180	ENSG00000235054 173
ENSG00000284694 2	ENSG00000284694 0	ENSG00000284694 1	ENSG00000284694 1	ENSG00000284694 1	ENSG00000284694 0	ENSG00000284694 3	ENSG00000284694 2
ENSG00000227169 0	ENSG00000227169 0	ENSG00000227169 0	ENSG00000227169 0	ENSG00000227169 0	ENSG00000227169 0	ENSG00000227169 0	ENSG00000227169 0
ENSG00000232596 0	ENSG00000232596 0	ENSG00000232596 0	ENSG00000232596 0	ENSG00000232596 0	ENSG00000232596 0	ENSG00000232596 0	ENSG00000232596 0
ENSG00000196581 2	ENSG00000196581 3	ENSG00000196581 4	ENSG00000196581 2	ENSG00000196581 0	ENSG00000196581 2	ENSG00000196581 1	ENSG00000196581 0
ENSG00000287586 0	ENSG00000287586 0	ENSG00000287586 0	ENSG00000287586 0	ENSG00000287586 0	ENSG00000287586 0	ENSG00000287586 0	ENSG00000287586 2
ENSG00000284739 0	ENSG00000284739 0	ENSG00000284739 0	ENSG00000284739 0	ENSG00000284739 0	ENSG00000284739 0	ENSG00000284739 0	ENSG00000284739 0
ENSG00000284674 0	ENSG00000284674 0	ENSG00000284674 0	ENSG00000284674 0	ENSG00000284674 0	ENSG00000284674 0	ENSG00000284674 0	ENSG00000284674 0
ENSG00000231510 0	ENSG00000231510 0	ENSG00000231510 0	ENSG00000231510 0	ENSG00000231510 0	ENSG00000231510 0	ENSG00000231510 0	ENSG00000231510 0
ENSG00000284616 0	ENSG00000284616 0	ENSG00000284616 0	ENSG00000284616 0	ENSG00000284616 0	ENSG00000284616 0	ENSG00000284616 0	ENSG00000284616 0
ENSG00000284692 0	ENSG00000284692 0	ENSG00000284692 0	ENSG00000284692 0	ENSG00000284692 0	ENSG00000284692 0	ENSG00000284692 0	ENSG00000284692 0
ENSG00000284666 0	ENSG00000284666 0	ENSG00000284666 0	ENSG00000284666 0	ENSG00000284666 0	ENSG00000284666 0	ENSG00000284666 0	ENSG00000284666 0
ENSG00000260972 0	ENSG00000260972 0	ENSG00000260972 0	ENSG00000260972 0	ENSG00000260972 0	ENSG00000260972 0	ENSG00000260972 0	ENSG00000260972 0
ENSG00000283356 0	ENSG00000283356 0	ENSG00000283356 0	ENSG00000283356 0	ENSG00000283356 0	ENSG00000283356 0	ENSG00000283356 0	ENSG00000283356 0
ENSG00000236948 0	ENSG00000236948 0	ENSG00000236948 1	ENSG00000236948 0	ENSG00000236948 0	ENSG00000236948 0	ENSG00000236948 0	ENSG00000236948 1
ENSG00000264341 0	ENSG00000264341 0	ENSG00000264341 0	ENSG00000264341 0	ENSG00000264341 0	ENSG00000264341 0	ENSG00000264341 0	ENSG00000264341 0
ENSG00000264101 2	ENSG00000264101 2	ENSG00000264101 0	ENSG00000264101 2	ENSG00000264101 1	ENSG00000264101 2	ENSG00000264101 0	ENSG00000264101 0
ENSG00000131697 1003	ENSG00000131697 798	ENSG00000131697 719	ENSG00000131697 907	ENSG00000131697 440	ENSG00000131697 516	ENSG00000131697 495	ENSG00000131697 493
ENSG00000069424 1719	ENSG00000069424 1375	ENSG00000069424 1079	ENSG00000069424 1417	ENSG00000069424 814	ENSG00000069424 965	ENSG00000069424 872	ENSG00000069424 954
ENSG00000116254 4	ENSG00000116254 6	ENSG00000116254 3	ENSG00000116254 5	ENSG00000116254 5	ENSG00000116254 10	ENSG00000116254 5	ENSG00000116254 7
ENSG00000285629 0	ENSG00000285629 3	ENSG00000285629 2	ENSG00000285629 0	ENSG00000285629 1	ENSG00000285629 0	ENSG00000285629 0	ENSG00000285629 1
ENSG00000116251 3490	ENSG00000116251 3176	ENSG00000116251 2667	ENSG00000116251 3158	ENSG00000116251 2172	ENSG00000116251 2765	ENSG00000116251 2435	ENSG00000116251 2742
ENSG00000226944 101	ENSG00000226944 89	ENSG00000226944 53	ENSG00000226944 91	ENSG00000226944 36	ENSG00000226944 41	ENSG00000226944 63	ENSG00000226944 47
ENSG00000158286 888	ENSG00000158286 561	ENSG00000158286 610	ENSG00000158286 714	ENSG00000158286 427	ENSG00000158286 573	ENSG00000158286 482	ENSG00000158286 597
ENSG00000116237 7439	ENSG00000116237 6605	ENSG00000116237 5566	ENSG00000116237 6419	ENSG00000116237 4816	ENSG00000116237 5706	ENSG00000116237 5177	ENSG00000116237 5506
ENSG00000225077 21	ENSG00000225077 17	ENSG00000225077 21	ENSG00000225077 28	ENSG00000225077 24	ENSG00000225077 28	ENSG00000225077 17	ENSG00000225077 16
ENSG00000173673 0	ENSG00000173673 1	ENSG00000173673 0	ENSG00000173673 0	ENSG00000173673 0	ENSG00000173673 0	ENSG00000173673 0	ENSG00000173673 1
ENSG00000158292 725	ENSG00000158292 544	ENSG00000158292 485	ENSG00000158292 574	ENSG00000158292 406	ENSG00000158292 481	ENSG00000158292 499	ENSG00000158292 447
ENSG00000097021 4557	ENSG00000097021 3825	ENSG00000097021 3236	ENSG00000097021 3943	ENSG00000097021 2300	ENSG00000097021 2770	ENSG00000097021 2522	ENSG00000097021 2783
ENSG00000271746 0	ENSG00000271746 0	ENSG00000271746 0	ENSG00000271746 0	ENSG00000271746 0	ENSG00000271746 0	ENSG00000271746 0	ENSG00000271746 0
ENSG00000069812 9	ENSG00000069812 7	ENSG00000069812 5	ENSG00000069812 15	ENSG00000069812 9	ENSG00000069812 11	ENSG00000069812 10	ENSG00000069812 11
ENSG00000187017 6	ENSG00000187017 4	ENSG00000187017 3	ENSG00000187017 1	ENSG00000187017 4	ENSG00000187017 2	ENSG00000187017 2	ENSG00000187017 1
ENSG00000265392 0	ENSG00000265392 0	ENSG00000265392 0	ENSG00000265392 1	ENSG00000265392 0	ENSG00000265392 0	ENSG00000265392 0	ENSG00000265392 0
ENSG00000231868 0	ENSG00000231868 0	ENSG00000231868 0	ENSG00000231868 1	ENSG00000231868 0	ENSG00000231868 1	ENSG00000231868 0	ENSG00000231868 0
ENSG00000215788 37	ENSG00000215788 28	ENSG00000215788 27	ENSG00000215788 29	ENSG00000215788 11	ENSG00000215788 14	ENSG00000215788 14	ENSG00000215788 13
ENSG00000171680 384	ENSG00000171680 289	ENSG00000171680 314	ENSG00000171680 394	ENSG00000171680 281	ENSG00000171680 305	ENSG00000171680 273	ENSG00000171680 339
ENSG00000162408 3914	ENSG00000162408 3339	ENSG00000162408 2808	ENSG00000162408 3270	ENSG00000162408 3535	ENSG00000162408 4169	ENSG00000162408 3693	ENSG00000162408 3687
ENSG00000253022 0	ENSG00000253022 0	ENSG00000253022 0	ENSG00000253022 0	ENSG00000253022 1	ENSG00000253022 2	ENSG00000253022 2	ENSG00000253022 0
ENSG00000229519 16	ENSG00000229519 14	ENSG00000229519 11	ENSG00000229519 16	ENSG00000229519 7	ENSG00000229519 22	ENSG00000229519 15	ENSG00000229519 13
ENSG00000173662 4	ENSG00000173662 9	ENSG00000173662 9	ENSG00000173662 4	ENSG00000173662 5	ENSG00000173662 2	ENSG00000173662 2	ENSG00000173662 3
ENSG00000204859 1027	ENSG00000204859 706	ENSG00000204859 678	ENSG00000204859 829	ENSG00000204859 759	ENSG00000204859 922	ENSG00000204859 836	ENSG00000204859 859
ENSG00000162413 7497	ENSG00000162413 6158	ENSG00000162413 5510	ENSG00000162413 6396	ENSG00000162413 13827	ENSG00000162413 15378	ENSG00000162413 13686	ENSG00000162413 13530
ENSG00000116273 1109	ENSG00000116273 898	ENSG00000116273 764	ENSG00000116273 907	ENSG00000116273 904	ENSG00000116273 971	ENSG00000116273 779	ENSG00000116273 836
ENSG00000041988 714	ENSG00000041988 581	ENSG00000041988 537	ENSG00000041988 571	ENSG00000041988 789	ENSG00000041988 938	ENSG00000041988 831	ENSG00000041988 753
ENSG00000007923 3101	ENSG00000007923 2541	ENSG00000007923 2091	ENSG00000007923 2639	ENSG00000007923 2178	ENSG00000007923 2758	ENSG00000007923 2429	ENSG00000007923 2641
ENSG00000228750 0	ENSG00000228750 0	ENSG00000228750 0	ENSG00000228750 0	ENSG00000228750 0	ENSG00000228750 0	ENSG00000228750 0	ENSG00000228750 0
ENSG00000284744 0	ENSG00000284744 0	ENSG00000284744 0	ENSG00000284744 0	ENSG00000284744 1	ENSG00000284744 0	ENSG00000284744 0	ENSG00000284744 0
ENSG00000237436 11	ENSG00000237436 26	ENSG00000237436 11	ENSG00000237436 17	ENSG00000237436 14	ENSG00000237436 9	ENSG00000237436 12	ENSG00000237436 9
ENSG00000171735 737	ENSG00000171735 659	ENSG00000171735 580	ENSG00000171735 734	ENSG00000171735 431	ENSG00000171735 480	ENSG00000171735 472	ENSG00000171735 532
ENSG00000227950 3	ENSG00000227950 1	ENSG00000227950 0	ENSG00000227950 0	ENSG00000227950 0	ENSG00000227950 1	ENSG00000227950 1	ENSG00000227950 2
ENSG00000237365 0	ENSG00000237365 0	ENSG00000237365 2	ENSG00000237365 0	ENSG00000237365 0	ENSG00000237365 0	ENSG00000237365 0	ENSG00000237365 0
ENSG00000207056 1	ENSG00000207056 0	ENSG00000207056 0	ENSG00000207056 0	ENSG00000207056 0	ENSG00000207056 0	ENSG00000207056 0	ENSG00000207056 0
ENSG00000237402 0	ENSG00000237402 0	ENSG00000237402 0	ENSG00000237402 0	ENSG00000237402 6	ENSG00000237402 1	ENSG00000237402 0	ENSG00000237402 1
ENSG00000237728 0	ENSG00000237728 0	ENSG00000237728 0	ENSG00000237728 0	ENSG00000237728 0	ENSG00000237728 0	ENSG00000237728 0	ENSG00000237728 1
ENSG00000225126 0	ENSG00000225126 0	ENSG00000225126 0	ENSG00000225126 0	ENSG00000225126 2	ENSG00000225126 2	ENSG00000225126 1	ENSG00000225126 3
ENSG00000270171 1	ENSG00000270171 0	ENSG00000270171 0	ENSG00000270171 0	ENSG00000270171 0	ENSG00000270171 0	ENSG00000270171 0	ENSG00000270171 0
ENSG00000270035 1	ENSG00000270035 1	ENSG00000270035 0	ENSG00000270035 2	ENSG00000270035 0	ENSG00000270035 0	ENSG00000270035 0	ENSG00000270035 0
ENSG00000269978 1	ENSG00000269978 2	ENSG00000269978 1	ENSG00000269978 3	ENSG00000269978 0	ENSG00000269978 4	ENSG00000269978 0	ENSG00000269978 0
ENSG00000049245 5095	ENSG00000049245 4689	ENSG00000049245 4044	ENSG00000049245 4487	ENSG00000049245 4638	ENSG00000049245 5514	ENSG00000049245 5125	ENSG00000049245 5235
ENSG00000269925 29	ENSG00000269925 24	ENSG00000269925 28	ENSG00000269925 28	ENSG00000269925 21	ENSG00000269925 29	ENSG00000269925 29	ENSG00000269925 41
ENSG00000049246 407	ENSG00000049246 424	ENSG00000049246 281	ENSG00000049246 365	ENSG00000049246 563	ENSG00000049246 601	ENSG00000049246 530	ENSG00000049246 549
ENSG00000236266 1	ENSG00000236266 3	ENSG00000236266 2	ENSG00000236266 2	ENSG00000236266 6	ENSG00000236266 9	ENSG00000236266 4	ENSG00000236266 5
ENSG00000049247 0	ENSG00000049247 0	ENSG00000049247 1	ENSG00000049247 0	ENSG00000049247 0	ENSG00000049247 1	ENSG00000049247 2	ENSG00000049247 0
ENSG00000049249 15	ENSG00000049249 4	ENSG00000049249 5	ENSG00000049249 6	ENSG00000049249 14	ENSG00000049249 14	ENSG00000049249 17	ENSG00000049249 12
ENSG00000270330 0	ENSG00000270330 0	ENSG00000270330 0	ENSG00000270330 0	ENSG00000270330 0	ENSG00000270330 0	ENSG00000270330 0	ENSG00000270330 0
ENSG00000116288 6888	ENSG00000116288 6008	ENSG00000116288 4827	ENSG00000116288 6030	ENSG00000116288 5078	ENSG00000116288 6189	ENSG00000116288 5753	ENSG00000116288 6225
ENSG00000200344 13	ENSG00000200344 8	ENSG00000200344 8	ENSG00000200344 5	ENSG00000200344 4	ENSG00000200344 5	ENSG00000200344 7	ENSG00000200344 7
ENSG00000284747 10	ENSG00000284747 10	ENSG00000284747 13	ENSG00000284747 19	ENSG00000284747 19	ENSG00000284747 24	ENSG00000284747 15	ENSG00000284747 18
ENSG00000284716 3	ENSG00000284716 1	ENSG00000284716 4	ENSG00000284716 1	ENSG00000284716 1	ENSG00000284716 1	ENSG00000284716 1	ENSG00000284716 2
ENSG00000116285 4520	ENSG00000116285 4107	ENSG00000116285 3941	ENSG00000116285 4264	ENSG00000116285 11178	ENSG00000116285 12235	ENSG00000116285 10779	ENSG00000116285 10237
ENSG00000238290 8	ENSG00000238290 3	ENSG00000238290 4	ENSG00000238290 5	ENSG00000238290 23	ENSG00000238290 21	ENSG00000238290 21	ENSG00000238290 18
ENSG00000232848 0	ENSG00000232848 0	ENSG00000232848 0	ENSG00000232848 0	ENSG00000232848 1	ENSG00000232848 0	ENSG00000232848 3	ENSG00000232848 0
ENSG00000229305 0	ENSG00000229305 0	ENSG00000229305 2	ENSG00000229305 0	ENSG00000229305 0	ENSG00000229305 1	ENSG00000229305 0	ENSG00000229305 0
ENSG00000227634 0	ENSG00000227634 0	ENSG00000227634 0	ENSG00000227634 0	ENSG00000227634 2	ENSG00000227634 3	ENSG00000227634 0	ENSG00000227634 4
ENSG00000200975 0	ENSG00000200975 0	ENSG00000200975 0	ENSG00000200975 0	ENSG00000200975 0	ENSG00000200975 0	ENSG00000200975 0	ENSG00000200975 0
ENSG00000233645 0	ENSG00000233645 0	ENSG00000233645 0	ENSG00000233645 0	ENSG00000233645 1	ENSG00000233645 0	ENSG00000233645 0	ENSG00000233645 2
ENSG00000251977 0	ENSG00000251977 0	ENSG00000251977 0	ENSG00000251977 0	ENSG00000251977 1	ENSG00000251977 0	ENSG00000251977 0	ENSG00000251977 0
ENSG00000162426 38	ENSG00000162426 39	ENSG00000162426 31	ENSG00000162426 52	ENSG00000162426 33	ENSG00000162426 48	ENSG00000162426 43	ENSG00000162426 44
ENSG00000252254 0	ENSG00000252254 0	ENSG00000252254 1	ENSG00000252254 0	ENSG00000252254 0	ENSG00000252254 1	ENSG00000252254 1	ENSG00000252254 0
ENSG00000142599 1669	ENSG00000142599 1254	ENSG00000142599 1145	ENSG00000142599 1493	ENSG00000142599 1564	ENSG00000142599 1767	ENSG00000142599 1691	ENSG00000142599 1666
ENSG00000232912 7	ENSG00000232912 6	ENSG00000232912 4	ENSG00000232912 4	ENSG00000232912 6	ENSG00000232912 6	ENSG00000232912 8	ENSG00000232912 9
ENSG00000221083 0	ENSG00000221083 0	ENSG00000221083 0	ENSG00000221083 0	ENSG00000221083 0	ENSG00000221083 0	ENSG00000221083 0	ENSG00000221083 1
ENSG00000270282 1	ENSG00000270282 1	ENSG00000270282 0	ENSG00000270282 1	ENSG00000270282 1	ENSG00000270282 5	ENSG00000270282 1	ENSG00000270282 1
ENSG00000234619 7	ENSG00000234619 2	ENSG00000234619 4	ENSG00000234619 3	ENSG00000234619 2	ENSG00000234619 1	ENSG00000234619 1	ENSG00000234619 2
ENSG00000224315 1	ENSG00000224315 3	ENSG00000224315 2	ENSG00000224315 2	ENSG00000224315 5	ENSG00000224315 4	ENSG00000224315 3	ENSG00000224315 9
ENSG00000222511 2	ENSG00000222511 0	ENSG00000222511 0	ENSG00000222511 0	ENSG00000222511 0	ENSG00000222511 1	ENSG00000222511 0	ENSG00000222511 0
ENSG00000226545 5	ENSG00000226545 1	ENSG00000226545 0	ENSG00000226545 5	ENSG00000226545 2	ENSG00000226545 3	ENSG00000226545 1	ENSG00000226545 2
ENSG00000228423 2	ENSG00000228423 5	ENSG00000228423 2	ENSG00000228423 4	ENSG00000228423 4	ENSG00000228423 5	ENSG00000228423 2	ENSG00000228423 2
ENSG00000229716 0	ENSG00000229716 0	ENSG00000229716 0	ENSG00000229716 0	ENSG00000229716 0	ENSG00000229716 0	ENSG00000229716 0	ENSG00000229716 1
ENSG00000074800 98050	ENSG00000074800 84861	ENSG00000074800 72903	ENSG00000074800 83952	ENSG00000074800 46384	ENSG00000074800 57188	ENSG00000074800 50487	ENSG00000074800 57093
ENSG00000274258 4	ENSG00000274258 7	ENSG00000274258 3	ENSG00000274258 3	ENSG00000274258 3	ENSG00000274258 5	ENSG00000274258 1	ENSG00000274258 2
ENSG00000230679 6	ENSG00000230679 8	ENSG00000230679 13	ENSG00000230679 15	ENSG00000230679 10	ENSG00000230679 7	ENSG00000230679 3	ENSG00000230679 3
ENSG00000201725 0	ENSG00000201725 0	ENSG00000201725 0	ENSG00000201725 0	ENSG00000201725 1	ENSG00000201725 0	ENSG00000201725 0	ENSG00000201725 0
ENSG00000238249 0	ENSG00000238249 2	ENSG00000238249 1	ENSG00000238249 2	ENSG00000238249 0	ENSG00000238249 1	ENSG00000238249 1	ENSG00000238249 1
ENSG00000232208 0	ENSG00000232208 0	ENSG00000232208 0	ENSG00000232208 0	ENSG00000232208 0	ENSG00000232208 0	ENSG00000232208 0	ENSG00000232208 0
ENSG00000232663 0	ENSG00000232663 0	ENSG00000232663 0	ENSG00000232663 0	ENSG00000232663 0	ENSG00000232663 0	ENSG00000232663 0	ENSG00000232663 0
ENSG00000131686 1	ENSG00000131686 1	ENSG00000131686 0	ENSG00000131686 1	ENSG00000131686 0	ENSG00000131686 1	ENSG00000131686 1	ENSG00000131686 2
ENSG00000265141 0	ENSG00000265141 0	ENSG00000265141 0	ENSG00000265141 0	ENSG00000265141 0	ENSG00000265141 0	ENSG00000265141 0	ENSG00000265141 0
ENSG00000197241 0	ENSG00000197241 0	ENSG00000197241 0	ENSG00000197241 0	ENSG00000197241 0	ENSG00000197241 0	ENSG00000197241 0	ENSG00000197241 0
ENSG00000142583 3	ENSG00000142583 2	ENSG00000142583 2	ENSG00000142583 0	ENSG00000142583 2	ENSG00000142583 6	ENSG00000142583 4	ENSG00000142583 6
ENSG00000252404 0	ENSG00000252404 0	ENSG00000252404 0	ENSG00000252404 0	ENSG00000252404 0	ENSG00000252404 0	ENSG00000252404 0	ENSG00000252404 0
ENSG00000180758 833	ENSG00000180758 734	ENSG00000180758 622	ENSG00000180758 735	ENSG00000180758 451	ENSG00000180758 572	ENSG00000180758 465	ENSG00000180758 507
ENSG00000228526 1691	ENSG00000228526 961	ENSG00000228526 1183	ENSG00000228526 1394	ENSG00000228526 1788	ENSG00000228526 1982	ENSG00000228526 1771	ENSG00000228526 1682
ENSG00000284357 0	ENSG00000284357 0	ENSG00000284357 0	ENSG00000284357 0	ENSG00000284357 0	ENSG00000284357 0	ENSG00000284357 0	ENSG00000284357 0
ENSG00000234546 127	ENSG00000234546 131	ENSG00000234546 110	ENSG00000234546 140	ENSG00000234546 219	ENSG00000234546 251	ENSG00000234546 193	ENSG00000234546 193
ENSG00000049239 2863	ENSG00000049239 2377	ENSG00000049239 2045	ENSG00000049239 2487	ENSG00000049239 1357	ENSG00000049239 1542	ENSG00000049239 1553	ENSG00000049239 1655
ENSG00000171621 2328	ENSG00000171621 1960	ENSG00000171621 1483	ENSG00000171621 1893	ENSG00000171621 1912	ENSG00000171621 2216	ENSG00000171621 2010	ENSG00000171621 2141
ENSG00000284652 5	ENSG00000284652 5	ENSG00000284652 0	ENSG00000284652 9	ENSG00000284652 6	ENSG00000284652 16	ENSG00000284652 10	ENSG00000284652 26
ENSG00000284693 46	ENSG00000284693 50	ENSG00000284693 41	ENSG00000284693 43	ENSG00000284693 24	ENSG00000284693 40	ENSG00000284693 33	ENSG00000284693 47
ENSG00000252956 0	ENSG00000252956 1	ENSG00000252956 0	ENSG00000252956 2	ENSG00000252956 3	ENSG00000252956 0	ENSG00000252956 0	ENSG00000252956 1
ENSG00000235263 0	ENSG00000235263 0	ENSG00000235263 0	ENSG00000235263 0	ENSG00000235263 0	ENSG00000235263 0	ENSG00000235263 0	ENSG00000235263 0
ENSG00000171612 724	ENSG00000171612 673	ENSG00000171612 595	ENSG00000171612 626	ENSG00000171612 623	ENSG00000171612 799	ENSG00000171612 727	ENSG00000171612 771
ENSG00000231181 9	ENSG00000231181 6	ENSG00000231181 12	ENSG00000231181 7	ENSG00000231181 4	ENSG00000231181 6	ENSG00000231181 6	ENSG00000231181 5
ENSG00000188807 3684	ENSG00000188807 2849	ENSG00000188807 2537	ENSG00000188807 3072	ENSG00000188807 2655	ENSG00000188807 3280	ENSG00000188807 2970	ENSG00000188807 3024
ENSG00000171608 1227	ENSG00000171608 967	ENSG00000171608 870	ENSG00000171608 1008	ENSG00000171608 520	ENSG00000171608 592	ENSG00000171608 613	ENSG00000171608 621
ENSG00000179840 1	ENSG00000179840 0	ENSG00000179840 0	ENSG00000179840 0	ENSG00000179840 0	ENSG00000179840 0	ENSG00000179840 0	ENSG00000179840 0
ENSG00000233268 0	ENSG00000233268 0	ENSG00000233268 0	ENSG00000233268 0	ENSG00000233268 0	ENSG00000233268 0	ENSG00000233268 0	ENSG00000233268 0
ENSG00000231789 311	ENSG00000231789 249	ENSG00000231789 211	ENSG00000231789 259	ENSG00000231789 179	ENSG00000231789 249	ENSG00000231789 190	ENSG00000231789 229
ENSG00000171603 9638	ENSG00000171603 7501	ENSG00000171603 6928	ENSG00000171603 8105	ENSG00000171603 7539	ENSG00000171603 8692	ENSG00000171603 7670	ENSG00000171603 8633
ENSG00000271264 1	ENSG00000271264 0	ENSG00000271264 0	ENSG00000271264 0	ENSG00000271264 0	ENSG00000271264 0	ENSG00000271264 0	ENSG00000271264 0
ENSG00000280113 1	ENSG00000280113 0	ENSG00000280113 0	ENSG00000280113 1	ENSG00000280113 1	ENSG00000280113 0	ENSG00000280113 0	ENSG00000280113 1
ENSG00000178585 1465	ENSG00000178585 1252	ENSG00000178585 1121	ENSG00000178585 1259	ENSG00000178585 746	ENSG00000178585 967	ENSG00000178585 865	ENSG00000178585 1051
ENSG00000223989 0	ENSG00000223989 0	ENSG00000223989 0	ENSG00000223989 0	ENSG00000223989 0	ENSG00000223989 0	ENSG00000223989 0	ENSG00000223989 0
ENSG00000285701 26	ENSG00000285701 11	ENSG00000285701 19	ENSG00000285701 25	ENSG00000285701 16	ENSG00000285701 14	ENSG00000285701 9	ENSG00000285701 17
ENSG00000162441 2078	ENSG00000162441 2056	ENSG00000162441 1620	ENSG00000162441 1996	ENSG00000162441 2054	ENSG00000162441 2402	ENSG00000162441 2162	ENSG00000162441 2203
ENSG00000228150 34	ENSG00000228150 42	ENSG00000228150 23	ENSG00000228150 39	ENSG00000228150 36	ENSG00000228150 52	ENSG00000228150 45	ENSG00000228150 36
ENSG00000173614 554	ENSG00000173614 463	ENSG00000173614 427	ENSG00000173614 481	ENSG00000173614 966	ENSG00000173614 1212	ENSG00000173614 1141	ENSG00000173614 1145
ENSG00000202415 12	ENSG00000202415 15	ENSG00000202415 13	ENSG00000202415 19	ENSG00000202415 13	ENSG00000202415 17	ENSG00000202415 8	ENSG00000202415 16
ENSG00000283611 14	ENSG00000283611 10	ENSG00000283611 7	ENSG00000283611 9	ENSG00000283611 6	ENSG00000283611 9	ENSG00000283611 11	ENSG00000283611 19
ENSG00000265521 1	ENSG00000265521 0	ENSG00000265521 0	ENSG00000265521 0	ENSG00000265521 1	ENSG00000265521 2	ENSG00000265521 3	ENSG00000265521 2
ENSG00000241326 0	ENSG00000241326 0	ENSG00000241326 0	ENSG00000241326 0	ENSG00000241326 0	ENSG00000241326 0	ENSG00000241326 0	ENSG00000241326 0
ENSG00000162444 1	ENSG00000162444 4	ENSG00000162444 4	ENSG00000162444 2	ENSG00000162444 3	ENSG00000162444 6	ENSG00000162444 3	ENSG00000162444 5
ENSG00000130939 3559	ENSG00000130939 3127	ENSG00000130939 2665	ENSG00000130939 3079	ENSG00000130939 2490	ENSG00000130939 2967	ENSG00000130939 2639	ENSG00000130939 2845
ENSG00000224340 1	ENSG00000224340 2	ENSG00000224340 0	ENSG00000224340 0	ENSG00000224340 0	ENSG00000224340 0	ENSG00000224340 0	ENSG00000224340 2
ENSG00000233623 3	ENSG00000233623 4	ENSG00000233623 1	ENSG00000233623 4	ENSG00000233623 2	ENSG00000233623 5	ENSG00000233623 4	ENSG00000233623 1
ENSG00000201746 3	ENSG00000201746 0	ENSG00000201746 1	ENSG00000201746 2	ENSG00000201746 2	ENSG00000201746 0	ENSG00000201746 0	ENSG00000201746 2
ENSG00000054523 3873	ENSG00000054523 3371	ENSG00000054523 2743	ENSG00000054523 3095	ENSG00000054523 4383	ENSG00000054523 4885	ENSG00000054523 4519	ENSG00000054523 4237
ENSG00000264881 1	ENSG00000264881 0	ENSG00000264881 0	ENSG00000264881 0	ENSG00000264881 0	ENSG00000264881 0	ENSG00000264881 0	ENSG00000264881 0
ENSG00000199562 0	ENSG00000199562 2	ENSG00000199562 0	ENSG00000199562 0	ENSG00000199562 0	ENSG00000199562 3	ENSG00000199562 0	ENSG00000199562 0
ENSG00000264501 0	ENSG00000264501 0	ENSG00000264501 0	ENSG00000264501 0	ENSG00000264501 0	ENSG00000264501 0	ENSG00000264501 0	ENSG00000264501 0
ENSG00000284735 14	ENSG00000284735 12	ENSG00000284735 4	ENSG00000284735 10	ENSG00000284735 6	ENSG00000284735 8	ENSG00000284735 7	ENSG00000284735 4
ENSG00000284642 14	ENSG00000284642 20	ENSG00000284642 14	ENSG00000284642 12	ENSG00000284642 4	ENSG00000284642 7	ENSG00000284642 4	ENSG00000284642 11
ENSG00000142657 3778	ENSG00000142657 3309	ENSG00000142657 2709	ENSG00000142657 3215	ENSG00000142657 2209	ENSG00000142657 2603	ENSG00000142657 2308	ENSG00000142657 2517
ENSG00000271989 0	ENSG00000271989 2	ENSG00000271989 1	ENSG00000271989 1	ENSG00000271989 1	ENSG00000271989 0	ENSG00000271989 1	ENSG00000271989 0
ENSG00000251503 1	ENSG00000251503 2	ENSG00000251503 2	ENSG00000251503 3	ENSG00000251503 7	ENSG00000251503 6	ENSG00000251503 2	ENSG00000251503 2
ENSG00000175279 73	ENSG00000175279 65	ENSG00000175279 53	ENSG00000175279 66	ENSG00000175279 36	ENSG00000175279 44	ENSG00000175279 34	ENSG00000175279 50
ENSG00000241563 5	ENSG00000241563 7	ENSG00000241563 10	ENSG00000241563 6	ENSG00000241563 4	ENSG00000241563 7	ENSG00000241563 4	ENSG00000241563 6
ENSG00000160049 3947	ENSG00000160049 3412	ENSG00000160049 2960	ENSG00000160049 3532	ENSG00000160049 4030	ENSG00000160049 4679	ENSG00000160049 4263	ENSG00000160049 4533
ENSG00000203469 0	ENSG00000203469 0	ENSG00000203469 0	ENSG00000203469 0	ENSG00000203469 0	ENSG00000203469 0	ENSG00000203469 0	ENSG00000203469 0
ENSG00000142655 960	ENSG00000142655 778	ENSG00000142655 695	ENSG00000142655 853	ENSG00000142655 786	ENSG00000142655 882	ENSG00000142655 834	ENSG00000142655 846
ENSG00000287727 11	ENSG00000287727 12	ENSG00000287727 9	ENSG00000287727 11	ENSG00000287727 15	ENSG00000287727 10	ENSG00000287727 14	ENSG00000287727 23
ENSG00000243267 1	ENSG00000243267 2	ENSG00000243267 0	ENSG00000243267 0	ENSG00000243267 2	ENSG00000243267 1	ENSG00000243267 0	ENSG00000243267 2
ENSG00000130940 11	ENSG00000130940 13	ENSG00000130940 6	ENSG00000130940 13	ENSG00000130940 20	ENSG00000130940 24	ENSG00000130940 22	ENSG00000130940 24
ENSG00000272078 8	ENSG00000272078 2	ENSG00000272078 1	ENSG00000272078 4	ENSG00000272078 8	ENSG00000272078 2	ENSG00000272078 2	ENSG00000272078 4
ENSG00000225158 0	ENSG00000225158 0	ENSG00000225158 0	ENSG00000225158 0	ENSG00000225158 0	ENSG00000225158 0	ENSG00000225158 0	ENSG00000225158 0
ENSG00000175262 6	ENSG00000175262 4	ENSG00000175262 3	ENSG00000175262 0	ENSG00000175262 5	ENSG00000175262 2	ENSG00000175262 4	ENSG00000175262 4
ENSG00000215785 0	ENSG00000215785 0	ENSG00000215785 0	ENSG00000215785 0	ENSG00000215785 0	ENSG00000215785 0	ENSG00000215785 0	ENSG00000215785 0
ENSG00000120948 2668	ENSG00000120948 2376	ENSG00000120948 2099	ENSG00000120948 2481	ENSG00000120948 1997	ENSG00000120948 2432	ENSG00000120948 2056	ENSG00000120948 2185
ENSG00000277726 0	ENSG00000277726 0	ENSG00000277726 0	ENSG00000277726 0	ENSG00000277726 0	ENSG00000277726 0	ENSG00000277726 1	ENSG00000277726 0
ENSG00000009724 79	ENSG00000009724 64	ENSG00000009724 65	ENSG00000009724 71	ENSG00000009724 82	ENSG00000009724 88	ENSG00000009724 64	ENSG00000009724 79
ENSG00000271895 43	ENSG00000271895 32	ENSG00000271895 24	ENSG00000271895 35	ENSG00000271895 31	ENSG00000271895 39	ENSG00000271895 35	ENSG00000271895 30
ENSG00000116649 6158	ENSG00000116649 4964	ENSG00000116649 4326	ENSG00000116649 5156	ENSG00000116649 3719	ENSG00000116649 4309	ENSG00000116649 4027	ENSG00000116649 4195
ENSG00000171824 4756	ENSG00000171824 4118	ENSG00000171824 3370	ENSG00000171824 4188	ENSG00000171824 2509	ENSG00000171824 3088	ENSG00000171824 2793	ENSG00000171824 3064
ENSG00000226849 6	ENSG00000226849 11	ENSG00000226849 7	ENSG00000226849 18	ENSG00000226849 13	ENSG00000226849 13	ENSG00000226849 17	ENSG00000226849 10
ENSG00000230337 58	ENSG00000230337 48	ENSG00000230337 30	ENSG00000230337 38	ENSG00000230337 24	ENSG00000230337 25	ENSG00000230337 24	ENSG00000230337 27
ENSG00000198793 10672	ENSG00000198793 8912	ENSG00000198793 7288	ENSG00000198793 9036	ENSG00000198793 6324	ENSG00000198793 7451	ENSG00000198793 6731	ENSG00000198793 7586
ENSG00000225602 14	ENSG00000225602 6	ENSG00000225602 8	ENSG00000225602 5	ENSG00000225602 4	ENSG00000225602 4	ENSG00000225602 7	ENSG00000225602 8
ENSG00000253086 0	ENSG00000253086 2	ENSG00000253086 1	ENSG00000253086 0	ENSG00000253086 0	ENSG00000253086 1	ENSG00000253086 1	ENSG00000253086 0
ENSG00000171819 208	ENSG00000171819 164	ENSG00000171819 127	ENSG00000171819 157	ENSG00000171819 54	ENSG00000171819 51	ENSG00000171819 53	ENSG00000171819 71
ENSG00000207451 2	ENSG00000207451 1	ENSG00000207451 0	ENSG00000207451 1	ENSG00000207451 1	ENSG00000207451 0	ENSG00000207451 0	ENSG00000207451 2
ENSG00000238173 2	ENSG00000238173 1	ENSG00000238173 4	ENSG00000238173 3	ENSG00000238173 0	ENSG00000238173 1	ENSG00000238173 5	ENSG00000238173 1
ENSG00000120942 1919	ENSG00000120942 1790	ENSG00000120942 1463	ENSG00000120942 1657	ENSG00000120942 1845	ENSG00000120942 2117	ENSG00000120942 1884	ENSG00000120942 1737
ENSG00000238199 12	ENSG00000238199 5	ENSG00000238199 4	ENSG00000238199 13	ENSG00000238199 6	ENSG00000238199 7	ENSG00000238199 5	ENSG00000238199 8
ENSG00000284646 3	ENSG00000284646 5	ENSG00000284646 2	ENSG00000284646 4	ENSG00000284646 0	ENSG00000284646 0	ENSG00000284646 4	ENSG00000284646 2
ENSG00000224338 0	ENSG00000224338 0	ENSG00000224338 0	ENSG00000224338 0	ENSG00000224338 0	ENSG00000224338 0	ENSG00000224338 0	ENSG00000224338 0
ENSG00000204624 2	ENSG00000204624 1	ENSG00000204624 3	ENSG00000204624 3	ENSG00000204624 5	ENSG00000204624 0	ENSG00000204624 0	ENSG00000204624 1
ENSG00000285833 0	ENSG00000285833 0	ENSG00000285833 0	ENSG00000285833 0	ENSG00000285833 0	ENSG00000285833 0	ENSG00000285833 0	ENSG00000285833 0
ENSG00000235643 0	ENSG00000235643 0	ENSG00000235643 0	ENSG00000235643 0	ENSG00000235643 3	ENSG00000235643 2	ENSG00000235643 1	ENSG00000235643 1
ENSG00000284708 0	ENSG00000284708 1	ENSG00000284708 0	ENSG00000284708 3	ENSG00000284708 0	ENSG00000284708 0	ENSG00000284708 3	ENSG00000284708 2
ENSG00000116661 128	ENSG00000116661 91	ENSG00000116661 51	ENSG00000116661 102	ENSG00000116661 50	ENSG00000116661 71	ENSG00000116661 49	ENSG00000116661 65
ENSG00000132879 1229	ENSG00000132879 961	ENSG00000132879 762	ENSG00000132879 1052	ENSG00000132879 1369	ENSG00000132879 1650	ENSG00000132879 1447	ENSG00000132879 1503
ENSG00000116663 300	ENSG00000116663 284	ENSG00000116663 231	ENSG00000116663 269	ENSG00000116663 505	ENSG00000116663 562	ENSG00000116663 506	ENSG00000116663 511
ENSG00000116670 1670	ENSG00000116670 1435	ENSG00000116670 1276	ENSG00000116670 1434	ENSG00000116670 1422	ENSG00000116670 1731	ENSG00000116670 1613	ENSG00000116670 1487
ENSG00000162490 4	ENSG00000162490 3	ENSG00000162490 0	ENSG00000162490 2	ENSG00000162490 2	ENSG00000162490 1	ENSG00000162490 1	ENSG00000162490 3
ENSG00000177674 737	ENSG00000177674 632	ENSG00000177674 596	ENSG00000177674 666	ENSG00000177674 616	ENSG00000177674 761	ENSG00000177674 708	ENSG00000177674 787
ENSG00000215910 1	ENSG00000215910 0	ENSG00000215910 0	ENSG00000215910 0	ENSG00000215910 0	ENSG00000215910 2	ENSG00000215910 1	ENSG00000215910 0
ENSG00000177553 0	ENSG00000177553 0	ENSG00000177553 0	ENSG00000177553 0	ENSG00000177553 0	ENSG00000177553 0	ENSG00000177553 0	ENSG00000177553 0
ENSG00000177000 994	ENSG00000177000 866	ENSG00000177000 599	ENSG00000177000 821	ENSG00000177000 869	ENSG00000177000 974	ENSG00000177000 855	ENSG00000177000 944
ENSG00000011021 696	ENSG00000011021 521	ENSG00000011021 478	ENSG00000011021 644	ENSG00000011021 647	ENSG00000011021 689	ENSG00000011021 623	ENSG00000011021 649
ENSG00000276470 0	ENSG00000276470 0	ENSG00000276470 0	ENSG00000276470 0	ENSG00000276470 0	ENSG00000276470 0	ENSG00000276470 0	ENSG00000276470 0
ENSG00000278852 0	ENSG00000278852 0	ENSG00000278852 0	ENSG00000278852 0	ENSG00000278852 0	ENSG00000278852 0	ENSG00000278852 0	ENSG00000278852 0
ENSG00000175206 2	ENSG00000175206 0	ENSG00000175206 2	ENSG00000175206 4	ENSG00000175206 5	ENSG00000175206 2	ENSG00000175206 2	ENSG00000175206 3
ENSG00000275915 0	ENSG00000275915 0	ENSG00000275915 0	ENSG00000275915 0	ENSG00000275915 0	ENSG00000275915 0	ENSG00000275915 0	ENSG00000275915 0
ENSG00000120937 2	ENSG00000120937 7	ENSG00000120937 5	ENSG00000120937 5	ENSG00000120937 4	ENSG00000120937 3	ENSG00000120937 3	ENSG00000120937 2
ENSG00000224904 0	ENSG00000224904 2	ENSG00000224904 0	ENSG00000224904 0	ENSG00000224904 0	ENSG00000224904 0	ENSG00000224904 0	ENSG00000224904 0
ENSG00000285646 195	ENSG00000285646 128	ENSG00000285646 130	ENSG00000285646 153	ENSG00000285646 153	ENSG00000285646 205	ENSG00000285646 181	ENSG00000285646 145
ENSG00000199347 0	ENSG00000199347 0	ENSG00000199347 0	ENSG00000199347 0	ENSG00000199347 0	ENSG00000199347 0	ENSG00000199347 0	ENSG00000199347 0
ENSG00000201801 28	ENSG00000201801 22	ENSG00000201801 22	ENSG00000201801 28	ENSG00000201801 65	ENSG00000201801 83	ENSG00000201801 76	ENSG00000201801 45
ENSG00000116685 4154	ENSG00000116685 3437	ENSG00000116685 2939	ENSG00000116685 3566	ENSG00000116685 5055	ENSG00000116685 5813	ENSG00000116685 5307	ENSG00000116685 5133
ENSG00000083444 15860	ENSG00000083444 13394	ENSG00000083444 11753	ENSG00000083444 13691	ENSG00000083444 10161	ENSG00000083444 12426	ENSG00000083444 11041	ENSG00000083444 12190
ENSG00000287384 7	ENSG00000287384 3	ENSG00000287384 11	ENSG00000287384 7	ENSG00000287384 18	ENSG00000287384 13	ENSG00000287384 9	ENSG00000287384 12
ENSG00000116688 9329	ENSG00000116688 8107	ENSG00000116688 6574	ENSG00000116688 7812	ENSG00000116688 7154	ENSG00000116688 8541	ENSG00000116688 7603	ENSG00000116688 7951
ENSG00000270914 0	ENSG00000270914 0	ENSG00000270914 0	ENSG00000270914 0	ENSG00000270914 0	ENSG00000270914 0	ENSG00000270914 0	ENSG00000270914 0
ENSG00000116691 1121	ENSG00000116691 889	ENSG00000116691 807	ENSG00000116691 959	ENSG00000116691 774	ENSG00000116691 924	ENSG00000116691 908	ENSG00000116691 822
ENSG00000202461 6	ENSG00000202461 4	ENSG00000202461 0	ENSG00000202461 3	ENSG00000202461 3	ENSG00000202461 7	ENSG00000202461 3	ENSG00000202461 2
ENSG00000276869 0	ENSG00000276869 0	ENSG00000276869 0	ENSG00000276869 0	ENSG00000276869 1	ENSG00000276869 0	ENSG00000276869 0	ENSG00000276869 0
ENSG00000243539 0	ENSG00000243539 0	ENSG00000243539 0	ENSG00000243539 0	ENSG00000243539 0	ENSG00000243539 0	ENSG00000243539 0	ENSG00000243539 0
ENSG00000120949 8	ENSG00000120949 4	ENSG00000120949 3	ENSG00000120949 7	ENSG00000120949 29	ENSG00000120949 23	ENSG00000120949 34	ENSG00000120949 22
ENSG00000201135 0	ENSG00000201135 0	ENSG00000201135 0	ENSG00000201135 0	ENSG00000201135 0	ENSG00000201135 0	ENSG00000201135 0	ENSG00000201135 0
ENSG00000227875 0	ENSG00000227875 0	ENSG00000227875 0	ENSG00000227875 0	ENSG00000227875 0	ENSG00000227875 0	ENSG00000227875 0	ENSG00000227875 0
ENSG00000285604 0	ENSG00000285604 0	ENSG00000285604 0	ENSG00000285604 0	ENSG00000285604 0	ENSG00000285604 0	ENSG00000285604 0	ENSG00000285604 0
ENSG00000283789 0	ENSG00000283789 0	ENSG00000283789 0	ENSG00000283789 0	ENSG00000283789 0	ENSG00000283789 0	ENSG00000283789 0	ENSG00000283789 0
ENSG00000028137 15	ENSG00000028137 10	ENSG00000028137 9	ENSG00000028137 6	ENSG00000028137 2	ENSG00000028137 4	ENSG00000028137 2	ENSG00000028137 0
ENSG00000263676 0	ENSG00000263676 0	ENSG00000263676 0	ENSG00000263676 0	ENSG00000263676 0	ENSG00000263676 0	ENSG00000263676 0	ENSG00000263676 0
ENSG00000225196 1	ENSG00000225196 0	ENSG00000225196 0	ENSG00000225196 0	ENSG00000225196 0	ENSG00000225196 0	ENSG00000225196 0	ENSG00000225196 0
ENSG00000252969 0	ENSG00000252969 0	ENSG00000252969 0	ENSG00000252969 0	ENSG00000252969 0	ENSG00000252969 0	ENSG00000252969 0	ENSG00000252969 0
ENSG00000048707 6868	ENSG00000048707 5862	ENSG00000048707 4714	ENSG00000048707 5752	ENSG00000048707 9280	ENSG00000048707 10143	ENSG00000048707 9478	ENSG00000048707 9346
ENSG00000239149 7	ENSG00000239149 6	ENSG00000239149 8	ENSG00000239149 8	ENSG00000239149 28	ENSG00000239149 32	ENSG00000239149 31	ENSG00000239149 24
ENSG00000229484 8	ENSG00000229484 0	ENSG00000229484 4	ENSG00000229484 8	ENSG00000229484 6	ENSG00000229484 10	ENSG00000229484 7	ENSG00000229484 7
ENSG00000162496 5611	ENSG00000162496 4224	ENSG00000162496 3758	ENSG00000162496 4713	ENSG00000162496 2559	ENSG00000162496 2968	ENSG00000162496 2719	ENSG00000162496 2928
ENSG00000221340 3	ENSG00000221340 6	ENSG00000221340 5	ENSG00000221340 3	ENSG00000221340 1	ENSG00000221340 4	ENSG00000221340 9	ENSG00000221340 4
ENSG00000276830 2	ENSG00000276830 0	ENSG00000276830 0	ENSG00000276830 0	ENSG00000276830 3	ENSG00000276830 5	ENSG00000276830 0	ENSG00000276830 3
ENSG00000272482 170	ENSG00000272482 118	ENSG00000272482 146	ENSG00000272482 173	ENSG00000272482 54	ENSG00000272482 72	ENSG00000272482 68	ENSG00000272482 82
ENSG00000204518 0	ENSG00000204518 0	ENSG00000204518 1	ENSG00000204518 1	ENSG00000204518 0	ENSG00000204518 0	ENSG00000204518 1	ENSG00000204518 2
ENSG00000226166 0	ENSG00000226166 0	ENSG00000226166 0	ENSG00000226166 0	ENSG00000226166 0	ENSG00000226166 0	ENSG00000226166 0	ENSG00000226166 0
ENSG00000188984 0	ENSG00000188984 0	ENSG00000188984 0	ENSG00000188984 1	ENSG00000188984 0	ENSG00000188984 0	ENSG00000188984 0	ENSG00000188984 0
ENSG00000157330 2	ENSG00000157330 0	ENSG00000157330 0	ENSG00000157330 0	ENSG00000157330 6	ENSG00000157330 5	ENSG00000157330 0	ENSG00000157330 1
ENSG00000116726 0	ENSG00000116726 0	ENSG00000116726 1	ENSG00000116726 1	ENSG00000116726 8	ENSG00000116726 8	ENSG00000116726 7	ENSG00000116726 4
ENSG00000116721 0	ENSG00000116721 0	ENSG00000116721 0	ENSG00000116721 0	ENSG00000116721 1	ENSG00000116721 4	ENSG00000116721 2	ENSG00000116721 0
ENSG00000228338 0	ENSG00000228338 0	ENSG00000228338 0	ENSG00000228338 0	ENSG00000228338 0	ENSG00000228338 0	ENSG00000228338 0	ENSG00000228338 0
ENSG00000239810 0	ENSG00000239810 0	ENSG00000239810 0	ENSG00000239810 0	ENSG00000239810 0	ENSG00000239810 0	ENSG00000239810 0	ENSG00000239810 0
ENSG00000231103 0	ENSG00000231103 0	ENSG00000231103 0	ENSG00000231103 0	ENSG00000231103 0	ENSG00000231103 0	ENSG00000231103 1	ENSG00000231103 0
ENSG00000179172 1	ENSG00000179172 1	ENSG00000179172 1	ENSG00000179172 1	ENSG00000179172 12	ENSG00000179172 23	ENSG00000179172 22	ENSG00000179172 19
ENSG00000120952 0	ENSG00000120952 1	ENSG00000120952 0	ENSG00000120952 0	ENSG00000120952 9	ENSG00000120952 0	ENSG00000120952 1	ENSG00000120952 1
ENSG00000243073 0	ENSG00000243073 0	ENSG00000243073 1	ENSG00000243073 0	ENSG00000243073 3	ENSG00000243073 1	ENSG00000243073 1	ENSG00000243073 1
ENSG00000187545 0	ENSG00000187545 0	ENSG00000187545 0	ENSG00000187545 0	ENSG00000187545 0	ENSG00000187545 0	ENSG00000187545 0	ENSG00000187545 0
ENSG00000204510 0	ENSG00000204510 0	ENSG00000204510 0	ENSG00000204510 1	ENSG00000204510 3	ENSG00000204510 0	ENSG00000204510 0	ENSG00000204510 1
ENSG00000207434 0	ENSG00000207434 0	ENSG00000207434 0	ENSG00000207434 0	ENSG00000207434 0	ENSG00000207434 0	ENSG00000207434 0	ENSG00000207434 0
ENSG00000234064 0	ENSG00000234064 0	ENSG00000234064 0	ENSG00000234064 0	ENSG00000234064 0	ENSG00000234064 0	ENSG00000234064 0	ENSG00000234064 0
ENSG00000232423 0	ENSG00000232423 0	ENSG00000232423 0	ENSG00000232423 0	ENSG00000232423 0	ENSG00000232423 0	ENSG00000232423 0	ENSG00000232423 0
ENSG00000274178 0	ENSG00000274178 0	ENSG00000274178 0	ENSG00000274178 0	ENSG00000274178 0	ENSG00000274178 0	ENSG00000274178 0	ENSG00000274178 0
ENSG00000274764 0	ENSG00000274764 0	ENSG00000274764 0	ENSG00000274764 0	ENSG00000274764 0	ENSG00000274764 0	ENSG00000274764 0	ENSG00000274764 0
ENSG00000277058 0	ENSG00000277058 1	ENSG00000277058 0	ENSG00000277058 0	ENSG00000277058 0	ENSG00000277058 0	ENSG00000277058 0	ENSG00000277058 2
ENSG00000229571 0	ENSG00000229571 0	ENSG00000229571 0	ENSG00000229571 0	ENSG00000229571 0	ENSG00000229571 0	ENSG00000229571 0	ENSG00000229571 0
ENSG00000277862 0	ENSG00000277862 0	ENSG00000277862 0	ENSG00000277862 0	ENSG00000277862 0	ENSG00000277862 0	ENSG00000277862 0	ENSG00000277862 0
ENSG00000236179 0	ENSG00000236179 0	ENSG00000236179 0	ENSG00000236179 0	ENSG00000236179 0	ENSG00000236179 0	ENSG00000236179 0	ENSG00000236179 0
ENSG00000275774 0	ENSG00000275774 0	ENSG00000275774 1	ENSG00000275774 1	ENSG00000275774 9	ENSG00000275774 9	ENSG00000275774 4	ENSG00000275774 4
ENSG00000229978 0	ENSG00000229978 0	ENSG00000229978 0	ENSG00000229978 0	ENSG00000229978 0	ENSG00000229978 0	ENSG00000229978 0	ENSG00000229978 0
ENSG00000233336 0	ENSG00000233336 0	ENSG00000233336 0	ENSG00000233336 0	ENSG00000233336 0	ENSG00000233336 0	ENSG00000233336 0	ENSG00000233336 0
ENSG00000280267 0	ENSG00000280267 0	ENSG00000280267 0	ENSG00000280267 0	ENSG00000280267 0	ENSG00000280267 0	ENSG00000280267 0	ENSG00000280267 0
ENSG00000179412 0	ENSG00000179412 1	ENSG00000179412 0	ENSG00000179412 0	ENSG00000179412 0	ENSG00000179412 0	ENSG00000179412 0	ENSG00000179412 0
ENSG00000204505 0	ENSG00000204505 0	ENSG00000204505 0	ENSG00000204505 0	ENSG00000204505 0	ENSG00000204505 0	ENSG00000204505 0	ENSG00000204505 0
ENSG00000279169 0	ENSG00000279169 0	ENSG00000279169 0	ENSG00000279169 0	ENSG00000279169 0	ENSG00000279169 0	ENSG00000279169 0	ENSG00000279169 0
ENSG00000279804 0	ENSG00000279804 0	ENSG00000279804 0	ENSG00000279804 0	ENSG00000279804 0	ENSG00000279804 0	ENSG00000279804 1	ENSG00000279804 0
ENSG00000250894 0	ENSG00000250894 0	ENSG00000250894 0	ENSG00000250894 0	ENSG00000250894 0	ENSG00000250894 0	ENSG00000250894 0	ENSG00000250894 0
ENSG00000270601 0	ENSG00000270601 0	ENSG00000270601 0	ENSG00000270601 0	ENSG00000270601 0	ENSG00000270601 0	ENSG00000270601 0	ENSG00000270601 0
ENSG00000231219 0	ENSG00000231219 0	ENSG00000231219 0	ENSG00000231219 0	ENSG00000231219 0	ENSG00000231219 0	ENSG00000231219 0	ENSG00000231219 0
ENSG00000207511 0	ENSG00000207511 0	ENSG00000207511 0	ENSG00000207511 0	ENSG00000207511 0	ENSG00000207511 0	ENSG00000207511 0	ENSG00000207511 0
ENSG00000182330 0	ENSG00000182330 0	ENSG00000182330 0	ENSG00000182330 0	ENSG00000182330 2	ENSG00000182330 0	ENSG00000182330 2	ENSG00000182330 1
ENSG00000237700 0	ENSG00000237700 0	ENSG00000237700 0	ENSG00000237700 0	ENSG00000237700 0	ENSG00000237700 0	ENSG00000237700 0	ENSG00000237700 0
ENSG00000204501 0	ENSG00000204501 0	ENSG00000204501 1	ENSG00000204501 0	ENSG00000204501 0	ENSG00000204501 0	ENSG00000204501 0	ENSG00000204501 0
ENSG00000228229 0	ENSG00000228229 0	ENSG00000228229 0	ENSG00000228229 0	ENSG00000228229 0	ENSG00000228229 0	ENSG00000228229 0	ENSG00000228229 0
ENSG00000204481 0	ENSG00000204481 0	ENSG00000204481 0	ENSG00000204481 0	ENSG00000204481 1	ENSG00000204481 1	ENSG00000204481 0	ENSG00000204481 0
ENSG00000204480 0	ENSG00000204480 0	ENSG00000204480 0	ENSG00000204480 0	ENSG00000204480 0	ENSG00000204480 0	ENSG00000204480 0	ENSG00000204480 0
ENSG00000204479 0	ENSG00000204479 0	ENSG00000204479 0	ENSG00000204479 0	ENSG00000204479 0	ENSG00000204479 0	ENSG00000204479 0	ENSG00000204479 0
ENSG00000204478 0	ENSG00000204478 0	ENSG00000204478 0	ENSG00000204478 0	ENSG00000204478 1	ENSG00000204478 1	ENSG00000204478 1	ENSG00000204478 1
ENSG00000162494 0	ENSG00000162494 0	ENSG00000162494 0	ENSG00000162494 0	ENSG00000162494 0	ENSG00000162494 0	ENSG00000162494 0	ENSG00000162494 0
ENSG00000259961 0	ENSG00000259961 0	ENSG00000259961 0	ENSG00000259961 0	ENSG00000259961 0	ENSG00000259961 0	ENSG00000259961 0	ENSG00000259961 0
ENSG00000215909 0	ENSG00000215909 0	ENSG00000215909 0	ENSG00000215909 0	ENSG00000215909 0	ENSG00000215909 0	ENSG00000215909 0	ENSG00000215909 0
ENSG00000162493 897	ENSG00000162493 738	ENSG00000162493 613	ENSG00000162493 752	ENSG00000162493 385	ENSG00000162493 492	ENSG00000162493 473	ENSG00000162493 505
ENSG00000222952 0	ENSG00000222952 0	ENSG00000222952 0	ENSG00000222952 0	ENSG00000222952 0	ENSG00000222952 0	ENSG00000222952 0	ENSG00000222952 0
ENSG00000237445 0	ENSG00000237445 1	ENSG00000237445 0	ENSG00000237445 0	ENSG00000237445 0	ENSG00000237445 0	ENSG00000237445 0	ENSG00000237445 0
ENSG00000253085 0	ENSG00000253085 0	ENSG00000253085 0	ENSG00000253085 0	ENSG00000253085 0	ENSG00000253085 0	ENSG00000253085 0	ENSG00000253085 0
ENSG00000116731 1692	ENSG00000116731 1375	ENSG00000116731 1325	ENSG00000116731 1548	ENSG00000116731 1348	ENSG00000116731 1579	ENSG00000116731 1444	ENSG00000116731 1464
ENSG00000189337 835	ENSG00000189337 696	ENSG00000189337 545	ENSG00000189337 722	ENSG00000189337 502	ENSG00000189337 625	ENSG00000189337 599	ENSG00000189337 609
ENSG00000252151 0	ENSG00000252151 0	ENSG00000252151 0	ENSG00000252151 0	ENSG00000252151 0	ENSG00000252151 0	ENSG00000252151 0	ENSG00000252151 0
ENSG00000231606 1	ENSG00000231606 1	ENSG00000231606 0	ENSG00000231606 0	ENSG00000231606 4	ENSG00000231606 0	ENSG00000231606 4	ENSG00000231606 6
ENSG00000234593 2	ENSG00000234593 6	ENSG00000234593 8	ENSG00000234593 7	ENSG00000234593 10	ENSG00000234593 15	ENSG00000234593 17	ENSG00000234593 11
ENSG00000235829 0	ENSG00000235829 0	ENSG00000235829 0	ENSG00000235829 0	ENSG00000235829 1	ENSG00000235829 0	ENSG00000235829 0	ENSG00000235829 0
ENSG00000287756 1	ENSG00000287756 0	ENSG00000287756 0	ENSG00000287756 0	ENSG00000287756 0	ENSG00000287756 0	ENSG00000287756 0	ENSG00000287756 0
ENSG00000175147 52	ENSG00000175147 38	ENSG00000175147 29	ENSG00000175147 41	ENSG00000175147 31	ENSG00000175147 41	ENSG00000175147 26	ENSG00000175147 23
ENSG00000171729 710	ENSG00000171729 568	ENSG00000171729 423	ENSG00000171729 581	ENSG00000171729 526	ENSG00000171729 641	ENSG00000171729 598	ENSG00000171729 555
ENSG00000204464 19	ENSG00000204464 7	ENSG00000204464 3	ENSG00000204464 7	ENSG00000204464 8	ENSG00000204464 6	ENSG00000204464 8	ENSG00000204464 10
ENSG00000215720 3	ENSG00000215720 0	ENSG00000215720 2	ENSG00000215720 2	ENSG00000215720 2	ENSG00000215720 0	ENSG00000215720 3	ENSG00000215720 0
ENSG00000278480 9	ENSG00000278480 12	ENSG00000278480 7	ENSG00000278480 16	ENSG00000278480 5	ENSG00000278480 10	ENSG00000278480 7	ENSG00000278480 6
ENSG00000142621 1372	ENSG00000142621 1053	ENSG00000142621 996	ENSG00000142621 1201	ENSG00000142621 1253	ENSG00000142621 1582	ENSG00000142621 1461	ENSG00000142621 1675
ENSG00000233485 6	ENSG00000233485 5	ENSG00000233485 4	ENSG00000233485 7	ENSG00000233485 3	ENSG00000233485 4	ENSG00000233485 4	ENSG00000233485 3
ENSG00000236045 12	ENSG00000236045 11	ENSG00000236045 13	ENSG00000236045 14	ENSG00000236045 19	ENSG00000236045 26	ENSG00000236045 30	ENSG00000236045 26
ENSG00000228140 21	ENSG00000228140 15	ENSG00000228140 15	ENSG00000228140 20	ENSG00000228140 7	ENSG00000228140 14	ENSG00000228140 8	ENSG00000228140 11
ENSG00000142634 3697	ENSG00000142634 2960	ENSG00000142634 2597	ENSG00000142634 3239	ENSG00000142634 2181	ENSG00000142634 2616	ENSG00000142634 2337	ENSG00000142634 2524
ENSG00000162438 2	ENSG00000162438 0	ENSG00000162438 0	ENSG00000162438 2	ENSG00000162438 0	ENSG00000162438 1	ENSG00000162438 1	ENSG00000162438 2
ENSG00000142615 1	ENSG00000142615 1	ENSG00000142615 0	ENSG00000142615 0	ENSG00000142615 0	ENSG00000142615 5	ENSG00000142615 0	ENSG00000142615 1
ENSG00000215704 2	ENSG00000215704 0	ENSG00000215704 1	ENSG00000215704 2	ENSG00000215704 3	ENSG00000215704 2	ENSG00000215704 4	ENSG00000215704 2
ENSG00000132906 391	ENSG00000132906 358	ENSG00000132906 333	ENSG00000132906 392	ENSG00000132906 390	ENSG00000132906 422	ENSG00000132906 394	ENSG00000132906 408
ENSG00000116138 1521	ENSG00000116138 1410	ENSG00000116138 1147	ENSG00000116138 1365	ENSG00000116138 2017	ENSG00000116138 2186	ENSG00000116138 1935	ENSG00000116138 1969
ENSG00000251866 0	ENSG00000251866 1	ENSG00000251866 1	ENSG00000251866 2	ENSG00000251866 1	ENSG00000251866 1	ENSG00000251866 1	ENSG00000251866 0
ENSG00000272510 0	ENSG00000272510 1	ENSG00000272510 1	ENSG00000272510 3	ENSG00000272510 2	ENSG00000272510 2	ENSG00000272510 1	ENSG00000272510 2
ENSG00000116771 39	ENSG00000116771 51	ENSG00000116771 44	ENSG00000116771 57	ENSG00000116771 33	ENSG00000116771 34	ENSG00000116771 44	ENSG00000116771 42
ENSG00000237301 4	ENSG00000237301 1	ENSG00000237301 6	ENSG00000237301 2	ENSG00000237301 2	ENSG00000237301 2	ENSG00000237301 2	ENSG00000237301 1
ENSG00000235084 16	ENSG00000235084 7	ENSG00000235084 14	ENSG00000235084 14	ENSG00000235084 7	ENSG00000235084 14	ENSG00000235084 10	ENSG00000235084 13
ENSG00000252417 0	ENSG00000252417 0	ENSG00000252417 0	ENSG00000252417 0	ENSG00000252417 0	ENSG00000252417 0	ENSG00000252417 0	ENSG00000252417 0
ENSG00000236500 0	ENSG00000236500 0	ENSG00000236500 0	ENSG00000236500 0	ENSG00000236500 0	ENSG00000236500 0	ENSG00000236500 0	ENSG00000236500 1
ENSG00000197312 2735	ENSG00000197312 2323	ENSG00000197312 1848	ENSG00000197312 2321	ENSG00000197312 1575	ENSG00000197312 1908	ENSG00000197312 1703	ENSG00000197312 1927
ENSG00000215695 0	ENSG00000215695 0	ENSG00000215695 0	ENSG00000215695 0	ENSG00000215695 0	ENSG00000215695 0	ENSG00000215695 0	ENSG00000215695 0
ENSG00000271742 1	ENSG00000271742 1	ENSG00000271742 1	ENSG00000271742 0	ENSG00000271742 2	ENSG00000271742 2	ENSG00000271742 0	ENSG00000271742 2
ENSG00000116786 6601	ENSG00000116786 5048	ENSG00000116786 4524	ENSG00000116786 5517	ENSG00000116786 5419	ENSG00000116786 6228	ENSG00000116786 5537	ENSG00000116786 5888
ENSG00000237938 82	ENSG00000237938 59	ENSG00000237938 60	ENSG00000237938 67	ENSG00000237938 68	ENSG00000237938 94	ENSG00000237938 99	ENSG00000237938 72
ENSG00000162461 51	ENSG00000162461 45	ENSG00000162461 34	ENSG00000162461 57	ENSG00000162461 15	ENSG00000162461 19	ENSG00000162461 10	ENSG00000162461 17
ENSG00000224459 1	ENSG00000224459 2	ENSG00000224459 0	ENSG00000224459 0	ENSG00000224459 0	ENSG00000224459 1	ENSG00000224459 0	ENSG00000224459 1
ENSG00000162460 0	ENSG00000162460 0	ENSG00000162460 0	ENSG00000162460 0	ENSG00000162460 0	ENSG00000162460 0	ENSG00000162460 0	ENSG00000162460 0
ENSG00000162458 321	ENSG00000162458 281	ENSG00000162458 228	ENSG00000162458 270	ENSG00000162458 281	ENSG00000162458 364	ENSG00000162458 304	ENSG00000162458 335
ENSG00000224321 7	ENSG00000224321 6	ENSG00000224321 6	ENSG00000224321 10	ENSG00000224321 8	ENSG00000224321 13	ENSG00000224321 5	ENSG00000224321 5
ENSG00000233954 442	ENSG00000233954 325	ENSG00000233954 290	ENSG00000233954 416	ENSG00000233954 269	ENSG00000233954 396	ENSG00000233954 342	ENSG00000233954 428
ENSG00000178715 3	ENSG00000178715 2	ENSG00000178715 2	ENSG00000178715 3	ENSG00000178715 6	ENSG00000178715 3	ENSG00000178715 2	ENSG00000178715 2
ENSG00000179743 70	ENSG00000179743 44	ENSG00000179743 44	ENSG00000179743 73	ENSG00000179743 32	ENSG00000179743 42	ENSG00000179743 34	ENSG00000179743 23
ENSG00000065526 2911	ENSG00000065526 2421	ENSG00000065526 2077	ENSG00000065526 2417	ENSG00000065526 2705	ENSG00000065526 2896	ENSG00000065526 2835	ENSG00000065526 2728
ENSG00000270620 2	ENSG00000270620 0	ENSG00000270620 0	ENSG00000270620 1	ENSG00000270620 2	ENSG00000270620 2	ENSG00000270620 4	ENSG00000270620 1
ENSG00000116809 2330	ENSG00000116809 1755	ENSG00000116809 1566	ENSG00000116809 1897	ENSG00000116809 1834	ENSG00000116809 2152	ENSG00000116809 1846	ENSG00000116809 1927
ENSG00000234607 4	ENSG00000234607 3	ENSG00000234607 3	ENSG00000234607 5	ENSG00000234607 3	ENSG00000234607 6	ENSG00000234607 6	ENSG00000234607 8
ENSG00000231353 0	ENSG00000231353 0	ENSG00000231353 0	ENSG00000231353 0	ENSG00000231353 0	ENSG00000231353 0	ENSG00000231353 0	ENSG00000231353 0
ENSG00000275503 0	ENSG00000275503 0	ENSG00000275503 0	ENSG00000275503 0	ENSG00000275503 0	ENSG00000275503 0	ENSG00000275503 0	ENSG00000275503 0
ENSG00000224966 0	ENSG00000224966 0	ENSG00000224966 1	ENSG00000224966 0	ENSG00000224966 0	ENSG00000224966 0	ENSG00000224966 0	ENSG00000224966 0
ENSG00000183888 0	ENSG00000183888 0	ENSG00000183888 0	ENSG00000183888 0	ENSG00000183888 0	ENSG00000183888 0	ENSG00000183888 0	ENSG00000183888 0
ENSG00000233078 0	ENSG00000233078 0	ENSG00000233078 0	ENSG00000233078 0	ENSG00000233078 0	ENSG00000233078 0	ENSG00000233078 0	ENSG00000233078 0
ENSG00000173641 23	ENSG00000173641 16	ENSG00000173641 17	ENSG00000173641 19	ENSG00000173641 14	ENSG00000173641 22	ENSG00000173641 12	ENSG00000173641 16
ENSG00000186510 18	ENSG00000186510 18	ENSG00000186510 5	ENSG00000186510 28	ENSG00000186510 11	ENSG00000186510 15	ENSG00000186510 18	ENSG00000186510 13
ENSG00000232456 0	ENSG00000232456 2	ENSG00000232456 0	ENSG00000232456 0	ENSG00000232456 0	ENSG00000232456 0	ENSG00000232456 0	ENSG00000232456 0
ENSG00000184908 5	ENSG00000184908 4	ENSG00000184908 5	ENSG00000184908 14	ENSG00000184908 3	ENSG00000184908 4	ENSG00000184908 11	ENSG00000184908 6
ENSG00000185519 1	ENSG00000185519 2	ENSG00000185519 0	ENSG00000185519 3	ENSG00000185519 4	ENSG00000185519 3	ENSG00000185519 5	ENSG00000185519 6
ENSG00000142627 5065	ENSG00000142627 3916	ENSG00000142627 3855	ENSG00000142627 4422	ENSG00000142627 8266	ENSG00000142627 9710	ENSG00000142627 8097	ENSG00000142627 7732
ENSG00000227959 34	ENSG00000227959 23	ENSG00000227959 34	ENSG00000227959 26	ENSG00000227959 35	ENSG00000227959 62	ENSG00000227959 32	ENSG00000227959 36
ENSG00000224621 0	ENSG00000224621 2	ENSG00000224621 1	ENSG00000224621 1	ENSG00000224621 4	ENSG00000224621 8	ENSG00000224621 2	ENSG00000224621 4
ENSG00000234166 0	ENSG00000234166 0	ENSG00000234166 0	ENSG00000234166 0	ENSG00000234166 0	ENSG00000234166 0	ENSG00000234166 0	ENSG00000234166 0
ENSG00000142632 710	ENSG00000142632 569	ENSG00000142632 530	ENSG00000142632 643	ENSG00000142632 465	ENSG00000142632 627	ENSG00000142632 537	ENSG00000142632 601
ENSG00000237276 59	ENSG00000237276 40	ENSG00000237276 44	ENSG00000237276 51	ENSG00000237276 45	ENSG00000237276 61	ENSG00000237276 48	ENSG00000237276 59
ENSG00000288398 384	ENSG00000288398 326	ENSG00000288398 278	ENSG00000288398 342	ENSG00000288398 455	ENSG00000288398 532	ENSG00000288398 456	ENSG00000288398 445
ENSG00000132881 287	ENSG00000132881 242	ENSG00000132881 210	ENSG00000132881 250	ENSG00000132881 346	ENSG00000132881 400	ENSG00000132881 329	ENSG00000132881 394
ENSG00000233929 4	ENSG00000233929 4	ENSG00000233929 2	ENSG00000233929 1	ENSG00000233929 10	ENSG00000233929 4	ENSG00000233929 11	ENSG00000233929 9
ENSG00000037637 1554	ENSG00000037637 1316	ENSG00000037637 1130	ENSG00000037637 1377	ENSG00000037637 2046	ENSG00000037637 2292	ENSG00000037637 2041	ENSG00000037637 1971
ENSG00000055070 5995	ENSG00000055070 4941	ENSG00000055070 4351	ENSG00000055070 5015	ENSG00000055070 5601	ENSG00000055070 6496	ENSG00000055070 5909	ENSG00000055070 6237
ENSG00000226457 16	ENSG00000226457 8	ENSG00000226457 10	ENSG00000226457 9	ENSG00000226457 10	ENSG00000226457 9	ENSG00000226457 9	ENSG00000226457 14
ENSG00000187144 8	ENSG00000187144 9	ENSG00000187144 12	ENSG00000187144 12	ENSG00000187144 20	ENSG00000187144 8	ENSG00000187144 6	ENSG00000187144 10
ENSG00000157191 2206	ENSG00000157191 1920	ENSG00000157191 1647	ENSG00000157191 1858	ENSG00000157191 2562	ENSG00000157191 3010	ENSG00000157191 2624	ENSG00000157191 2720
ENSG00000226029 47	ENSG00000226029 24	ENSG00000226029 21	ENSG00000226029 37	ENSG00000226029 48	ENSG00000226029 51	ENSG00000226029 50	ENSG00000226029 51
ENSG00000080947 178	ENSG00000080947 134	ENSG00000080947 117	ENSG00000080947 152	ENSG00000080947 102	ENSG00000080947 130	ENSG00000080947 100	ENSG00000080947 122
ENSG00000206652 20	ENSG00000206652 16	ENSG00000206652 19	ENSG00000206652 28	ENSG00000206652 14	ENSG00000206652 32	ENSG00000206652 20	ENSG00000206652 24
ENSG00000261135 3	ENSG00000261135 2	ENSG00000261135 0	ENSG00000261135 2	ENSG00000261135 2	ENSG00000261135 7	ENSG00000261135 0	ENSG00000261135 2
ENSG00000285853 0	ENSG00000285853 0	ENSG00000285853 1	ENSG00000285853 0	ENSG00000285853 3	ENSG00000285853 1	ENSG00000285853 0	ENSG00000285853 0
ENSG00000224174 0	ENSG00000224174 0	ENSG00000224174 0	ENSG00000224174 0	ENSG00000224174 1	ENSG00000224174 0	ENSG00000224174 0	ENSG00000224174 0
ENSG00000233421 3	ENSG00000233421 0	ENSG00000233421 3	ENSG00000233421 0	ENSG00000233421 5	ENSG00000233421 6	ENSG00000233421 8	ENSG00000233421 7
ENSG00000277344 0	ENSG00000277344 0	ENSG00000277344 0	ENSG00000277344 0	ENSG00000277344 0	ENSG00000277344 0	ENSG00000277344 0	ENSG00000277344 0
ENSG00000225710 0	ENSG00000225710 0	ENSG00000225710 0	ENSG00000225710 0	ENSG00000225710 0	ENSG00000225710 0	ENSG00000225710 0	ENSG00000225710 0
ENSG00000219481 521	ENSG00000219481 422	ENSG00000219481 471	ENSG00000219481 465	ENSG00000219481 873	ENSG00000219481 1012	ENSG00000219481 871	ENSG00000219481 888
ENSG00000271732 3	ENSG00000271732 2	ENSG00000271732 3	ENSG00000271732 3	ENSG00000271732 4	ENSG00000271732 7	ENSG00000271732 2	ENSG00000271732 4
ENSG00000215908 1459	ENSG00000215908 1093	ENSG00000215908 1017	ENSG00000215908 1316	ENSG00000215908 1343	ENSG00000215908 1616	ENSG00000215908 1370	ENSG00000215908 1465
ENSG00000283773 0	ENSG00000283773 0	ENSG00000283773 0	ENSG00000283773 0	ENSG00000283773 0	ENSG00000283773 0	ENSG00000283773 0	ENSG00000283773 0
ENSG00000186301 148	ENSG00000186301 117	ENSG00000186301 88	ENSG00000186301 122	ENSG00000186301 558	ENSG00000186301 542	ENSG00000186301 517	ENSG00000186301 428
ENSG00000282143 0	ENSG00000282143 0	ENSG00000282143 0	ENSG00000282143 0	ENSG00000282143 0	ENSG00000282143 0	ENSG00000282143 0	ENSG00000282143 0
ENSG00000207513 0	ENSG00000207513 0	ENSG00000207513 0	ENSG00000207513 0	ENSG00000207513 0	ENSG00000207513 0	ENSG00000207513 1	ENSG00000207513 1
ENSG00000280114 0	ENSG00000280114 1	ENSG00000280114 1	ENSG00000280114 0	ENSG00000280114 0	ENSG00000280114 0	ENSG00000280114 0	ENSG00000280114 2
ENSG00000236698 8	ENSG00000236698 13	ENSG00000236698 7	ENSG00000236698 4	ENSG00000236698 7	ENSG00000236698 7	ENSG00000236698 6	ENSG00000236698 4
ENSG00000268869 5	ENSG00000268869 2	ENSG00000268869 2	ENSG00000268869 0	ENSG00000268869 0	ENSG00000268869 3	ENSG00000268869 3	ENSG00000268869 2
ENSG00000279151 0	ENSG00000279151 0	ENSG00000279151 0	ENSG00000279151 0	ENSG00000279151 0	ENSG00000279151 0	ENSG00000279151 0	ENSG00000279151 0
ENSG00000282740 0	ENSG00000282740 0	ENSG00000282740 0	ENSG00000282740 0	ENSG00000282740 0	ENSG00000282740 0	ENSG00000282740 0	ENSG00000282740 0
ENSG00000058453 1188	ENSG00000058453 775	ENSG00000058453 729	ENSG00000058453 884	ENSG00000058453 732	ENSG00000058453 946	ENSG00000058453 813	ENSG00000058453 874
ENSG00000227684 0	ENSG00000227684 0	ENSG00000227684 0	ENSG00000227684 0	ENSG00000227684 0	ENSG00000227684 0	ENSG00000227684 1	ENSG00000227684 1
ENSG00000207389 4	ENSG00000207389 4	ENSG00000207389 5	ENSG00000207389 7	ENSG00000207389 0	ENSG00000207389 8	ENSG00000207389 1	ENSG00000207389 2
ENSG00000186715 12	ENSG00000186715 10	ENSG00000186715 10	ENSG00000186715 10	ENSG00000186715 55	ENSG00000186715 42	ENSG00000186715 44	ENSG00000186715 44
ENSG00000223643 0	ENSG00000223643 0	ENSG00000223643 0	ENSG00000223643 0	ENSG00000223643 0	ENSG00000223643 0	ENSG00000223643 0	ENSG00000223643 0
ENSG00000230239 0	ENSG00000230239 0	ENSG00000230239 0	ENSG00000230239 0	ENSG00000230239 0	ENSG00000230239 0	ENSG00000230239 0	ENSG00000230239 0
ENSG00000263811 0	ENSG00000263811 0	ENSG00000263811 0	ENSG00000263811 0	ENSG00000263811 0	ENSG00000263811 0	ENSG00000263811 0	ENSG00000263811 0
ENSG00000228549 4	ENSG00000228549 2	ENSG00000228549 1	ENSG00000228549 3	ENSG00000228549 3	ENSG00000228549 3	ENSG00000228549 4	ENSG00000228549 6
ENSG00000277234 0	ENSG00000277234 0	ENSG00000277234 0	ENSG00000277234 0	ENSG00000277234 0	ENSG00000277234 0	ENSG00000277234 0	ENSG00000277234 0
ENSG00000238142 65	ENSG00000238142 58	ENSG00000238142 43	ENSG00000238142 55	ENSG00000238142 40	ENSG00000238142 53	ENSG00000238142 56	ENSG00000238142 50
ENSG00000235241 0	ENSG00000235241 0	ENSG00000235241 0	ENSG00000235241 0	ENSG00000235241 0	ENSG00000235241 0	ENSG00000235241 0	ENSG00000235241 0
ENSG00000207005 17	ENSG00000207005 28	ENSG00000207005 22	ENSG00000207005 35	ENSG00000207005 25	ENSG00000207005 37	ENSG00000207005 21	ENSG00000207005 18
ENSG00000272426 9	ENSG00000272426 2	ENSG00000272426 1	ENSG00000272426 3	ENSG00000272426 3	ENSG00000272426 4	ENSG00000272426 11	ENSG00000272426 8
ENSG00000117122 5	ENSG00000117122 7	ENSG00000117122 7	ENSG00000117122 11	ENSG00000117122 26	ENSG00000117122 28	ENSG00000117122 47	ENSG00000117122 30
ENSG00000286898 0	ENSG00000286898 0	ENSG00000286898 0	ENSG00000286898 0	ENSG00000286898 0	ENSG00000286898 0	ENSG00000286898 0	ENSG00000286898 0
ENSG00000226526 7	ENSG00000226526 1	ENSG00000226526 3	ENSG00000226526 3	ENSG00000226526 6	ENSG00000226526 4	ENSG00000226526 5	ENSG00000226526 5
ENSG00000159363 7410	ENSG00000159363 6074	ENSG00000159363 5788	ENSG00000159363 6670	ENSG00000159363 5996	ENSG00000159363 6961	ENSG00000159363 6447	ENSG00000159363 7011
ENSG00000117118 5579	ENSG00000117118 4857	ENSG00000117118 4119	ENSG00000117118 4942	ENSG00000117118 3068	ENSG00000117118 3889	ENSG00000117118 3503	ENSG00000117118 4046
ENSG00000117115 10	ENSG00000117115 5	ENSG00000117115 8	ENSG00000117115 5	ENSG00000117115 9	ENSG00000117115 11	ENSG00000117115 14	ENSG00000117115 12
ENSG00000204362 8	ENSG00000204362 8	ENSG00000204362 5	ENSG00000204362 2	ENSG00000204362 10	ENSG00000204362 9	ENSG00000204362 7	ENSG00000204362 7
ENSG00000282843 0	ENSG00000282843 0	ENSG00000282843 0	ENSG00000282843 0	ENSG00000282843 0	ENSG00000282843 0	ENSG00000282843 0	ENSG00000282843 0
ENSG00000142623 14	ENSG00000142623 13	ENSG00000142623 3	ENSG00000142623 15	ENSG00000142623 23	ENSG00000142623 22	ENSG00000142623 22	ENSG00000142623 32
ENSG00000142619 12	ENSG00000142619 7	ENSG00000142619 3	ENSG00000142619 6	ENSG00000142619 7	ENSG00000142619 9	ENSG00000142619 6	ENSG00000142619 9
ENSG00000266634 0	ENSG00000266634 0	ENSG00000266634 0	ENSG00000266634 0	ENSG00000266634 0	ENSG00000266634 0	ENSG00000266634 0	ENSG00000266634 0
ENSG00000159339 0	ENSG00000159339 1	ENSG00000159339 0	ENSG00000159339 0	ENSG00000159339 0	ENSG00000159339 1	ENSG00000159339 1	ENSG00000159339 0
ENSG00000276747 1	ENSG00000276747 0	ENSG00000276747 0	ENSG00000276747 0	ENSG00000276747 1	ENSG00000276747 0	ENSG00000276747 2	ENSG00000276747 1
ENSG00000179051 10104	ENSG00000179051 8700	ENSG00000179051 7387	ENSG00000179051 8834	ENSG00000179051 7480	ENSG00000179051 8639	ENSG00000179051 7666	ENSG00000179051 8117
ENSG00000227751 0	ENSG00000227751 0	ENSG00000227751 0	ENSG00000227751 0	ENSG00000227751 0	ENSG00000227751 0	ENSG00000227751 0	ENSG00000227751 0
ENSG00000074964 949	ENSG00000074964 720	ENSG00000074964 650	ENSG00000074964 793	ENSG00000074964 865	ENSG00000074964 1063	ENSG00000074964 931	ENSG00000074964 1008
ENSG00000236648 0	ENSG00000236648 0	ENSG00000236648 0	ENSG00000236648 0	ENSG00000236648 0	ENSG00000236648 0	ENSG00000236648 0	ENSG00000236648 0
ENSG00000117148 52	ENSG00000117148 48	ENSG00000117148 33	ENSG00000117148 29	ENSG00000117148 31	ENSG00000117148 41	ENSG00000117148 44	ENSG00000117148 44
ENSG00000284653 0	ENSG00000284653 0	ENSG00000284653 0	ENSG00000284653 0	ENSG00000284653 0	ENSG00000284653 0	ENSG00000284653 0	ENSG00000284653 0
ENSG00000261781 0	ENSG00000261781 0	ENSG00000261781 0	ENSG00000261781 0	ENSG00000261781 0	ENSG00000261781 0	ENSG00000261781 0	ENSG00000261781 0
ENSG00000117154 0	ENSG00000117154 0	ENSG00000117154 0	ENSG00000117154 0	ENSG00000117154 0	ENSG00000117154 0	ENSG00000117154 0	ENSG00000117154 0
ENSG00000280222 0	ENSG00000280222 0	ENSG00000280222 0	ENSG00000280222 0	ENSG00000280222 0	ENSG00000280222 0	ENSG00000280222 0	ENSG00000280222 0
ENSG00000230035 0	ENSG00000230035 0	ENSG00000230035 0	ENSG00000230035 0	ENSG00000230035 0	ENSG00000230035 0	ENSG00000230035 0	ENSG00000230035 0
ENSG00000225387 0	ENSG00000225387 0	ENSG00000225387 0	ENSG00000225387 0	ENSG00000225387 0	ENSG00000225387 0	ENSG00000225387 0	ENSG00000225387 0
ENSG00000179023 2	ENSG00000179023 4	ENSG00000179023 4	ENSG00000179023 1	ENSG00000179023 7	ENSG00000179023 3	ENSG00000179023 3	ENSG00000179023 8
ENSG00000235282 0	ENSG00000235282 0	ENSG00000235282 0	ENSG00000235282 0	ENSG00000235282 0	ENSG00000235282 0	ENSG00000235282 0	ENSG00000235282 0
ENSG00000225478 0	ENSG00000225478 0	ENSG00000225478 0	ENSG00000225478 0	ENSG00000225478 0	ENSG00000225478 0	ENSG00000225478 0	ENSG00000225478 0
ENSG00000009709 0	ENSG00000009709 1	ENSG00000009709 2	ENSG00000009709 1	ENSG00000009709 0	ENSG00000009709 2	ENSG00000009709 1	ENSG00000009709 0
ENSG00000179002 0	ENSG00000179002 0	ENSG00000179002 0	ENSG00000179002 0	ENSG00000179002 0	ENSG00000179002 0	ENSG00000179002 0	ENSG00000179002 0
ENSG00000159423 1442	ENSG00000159423 1251	ENSG00000159423 908	ENSG00000159423 1144	ENSG00000159423 529	ENSG00000159423 691	ENSG00000159423 648	ENSG00000159423 744
ENSG00000265606 0	ENSG00000265606 0	ENSG00000265606 0	ENSG00000265606 0	ENSG00000265606 0	ENSG00000265606 0	ENSG00000265606 0	ENSG00000265606 0
ENSG00000221662 2	ENSG00000221662 1	ENSG00000221662 0	ENSG00000221662 0	ENSG00000221662 0	ENSG00000221662 0	ENSG00000221662 0	ENSG00000221662 0
ENSG00000169991 1663	ENSG00000169991 1350	ENSG00000169991 1171	ENSG00000169991 1357	ENSG00000169991 1034	ENSG00000169991 1227	ENSG00000169991 1101	ENSG00000169991 1183
ENSG00000272084 43	ENSG00000272084 29	ENSG00000272084 33	ENSG00000272084 56	ENSG00000272084 22	ENSG00000272084 34	ENSG00000272084 34	ENSG00000272084 50
ENSG00000127481 16303	ENSG00000127481 12613	ENSG00000127481 10961	ENSG00000127481 13107	ENSG00000127481 11323	ENSG00000127481 12324	ENSG00000127481 11441	ENSG00000127481 12192
ENSG00000230424 33	ENSG00000230424 20	ENSG00000230424 27	ENSG00000230424 25	ENSG00000230424 28	ENSG00000230424 19	ENSG00000230424 20	ENSG00000230424 27
ENSG00000127463 8048	ENSG00000127463 6765	ENSG00000127463 5853	ENSG00000127463 6965	ENSG00000127463 7584	ENSG00000127463 8574	ENSG00000127463 7874	ENSG00000127463 8124
ENSG00000053372 3848	ENSG00000053372 3217	ENSG00000053372 2945	ENSG00000053372 3294	ENSG00000053372 3424	ENSG00000053372 4178	ENSG00000053372 3635	ENSG00000053372 3734
ENSG00000286064 27	ENSG00000286064 14	ENSG00000286064 18	ENSG00000286064 15	ENSG00000286064 37	ENSG00000286064 46	ENSG00000286064 37	ENSG00000286064 29
ENSG00000211454 29	ENSG00000211454 15	ENSG00000211454 11	ENSG00000211454 23	ENSG00000211454 13	ENSG00000211454 16	ENSG00000211454 13	ENSG00000211454 11
ENSG00000162482 73	ENSG00000162482 66	ENSG00000162482 45	ENSG00000162482 69	ENSG00000162482 52	ENSG00000162482 54	ENSG00000162482 45	ENSG00000162482 39
ENSG00000270728 27	ENSG00000270728 32	ENSG00000270728 25	ENSG00000270728 31	ENSG00000270728 6	ENSG00000270728 13	ENSG00000270728 9	ENSG00000270728 5
ENSG00000053371 3268	ENSG00000053371 2651	ENSG00000053371 2340	ENSG00000053371 2747	ENSG00000053371 1448	ENSG00000053371 1795	ENSG00000053371 1750	ENSG00000053371 1797
ENSG00000200403 1	ENSG00000200403 7	ENSG00000200403 6	ENSG00000200403 3	ENSG00000200403 0	ENSG00000200403 0	ENSG00000200403 3	ENSG00000200403 4
ENSG00000040487 1802	ENSG00000040487 1448	ENSG00000040487 1226	ENSG00000040487 1577	ENSG00000040487 809	ENSG00000040487 959	ENSG00000040487 857	ENSG00000040487 909
ENSG00000077549 6357	ENSG00000077549 5253	ENSG00000077549 4500	ENSG00000077549 5232	ENSG00000077549 3666	ENSG00000077549 4627	ENSG00000077549 3875	ENSG00000077549 4412
ENSG00000240490 5	ENSG00000240490 1	ENSG00000240490 3	ENSG00000240490 1	ENSG00000240490 2	ENSG00000240490 3	ENSG00000240490 1	ENSG00000240490 3
ENSG00000173436 915	ENSG00000173436 840	ENSG00000173436 677	ENSG00000173436 862	ENSG00000173436 595	ENSG00000173436 730	ENSG00000173436 698	ENSG00000173436 731
ENSG00000201609 0	ENSG00000201609 0	ENSG00000201609 0	ENSG00000201609 0	ENSG00000201609 0	ENSG00000201609 0	ENSG00000201609 0	ENSG00000201609 0
ENSG00000235185 1	ENSG00000235185 0	ENSG00000235185 3	ENSG00000235185 1	ENSG00000235185 0	ENSG00000235185 0	ENSG00000235185 5	ENSG00000235185 1
ENSG00000158747 6632	ENSG00000158747 5927	ENSG00000158747 4196	ENSG00000158747 5548	ENSG00000158747 3459	ENSG00000158747 4329	ENSG00000158747 3872	ENSG00000158747 4173
ENSG00000270136 1	ENSG00000270136 0	ENSG00000270136 0	ENSG00000270136 0	ENSG00000270136 0	ENSG00000270136 0	ENSG00000270136 0	ENSG00000270136 1
ENSG00000226396 28	ENSG00000226396 23	ENSG00000226396 23	ENSG00000226396 18	ENSG00000226396 13	ENSG00000226396 21	ENSG00000226396 15	ENSG00000226396 29
ENSG00000158748 2	ENSG00000158748 2	ENSG00000158748 2	ENSG00000158748 1	ENSG00000158748 5	ENSG00000158748 3	ENSG00000158748 11	ENSG00000158748 2
ENSG00000162542 1087	ENSG00000162542 876	ENSG00000162542 719	ENSG00000162542 895	ENSG00000162542 981	ENSG00000162542 1182	ENSG00000162542 1013	ENSG00000162542 1075
ENSG00000178828 0	ENSG00000178828 0	ENSG00000178828 0	ENSG00000178828 0	ENSG00000178828 0	ENSG00000178828 0	ENSG00000178828 0	ENSG00000178828 0
ENSG00000235434 0	ENSG00000235434 0	ENSG00000235434 0	ENSG00000235434 0	ENSG00000235434 0	ENSG00000235434 0	ENSG00000235434 0	ENSG00000235434 0
ENSG00000169914 822	ENSG00000169914 571	ENSG00000169914 539	ENSG00000169914 709	ENSG00000169914 347	ENSG00000169914 435	ENSG00000169914 402	ENSG00000169914 465
ENSG00000188784 0	ENSG00000188784 2	ENSG00000188784 0	ENSG00000188784 0	ENSG00000188784 0	ENSG00000188784 1	ENSG00000188784 0	ENSG00000188784 0
ENSG00000242688 0	ENSG00000242688 0	ENSG00000242688 0	ENSG00000242688 0	ENSG00000242688 0	ENSG00000242688 0	ENSG00000242688 0	ENSG00000242688 0
ENSG00000188257 2	ENSG00000188257 1	ENSG00000188257 3	ENSG00000188257 3	ENSG00000188257 3	ENSG00000188257 4	ENSG00000188257 3	ENSG00000188257 10
ENSG00000127472 5	ENSG00000127472 7	ENSG00000127472 12	ENSG00000127472 14	ENSG00000127472 18	ENSG00000127472 30	ENSG00000127472 23	ENSG00000127472 15
ENSG00000117215 1	ENSG00000117215 0	ENSG00000117215 0	ENSG00000117215 2	ENSG00000117215 1	ENSG00000117215 1	ENSG00000117215 0	ENSG00000117215 0
ENSG00000158786 3	ENSG00000158786 3	ENSG00000158786 0	ENSG00000158786 3	ENSG00000158786 2	ENSG00000158786 0	ENSG00000158786 1	ENSG00000158786 3
ENSG00000227066 24	ENSG00000227066 13	ENSG00000227066 10	ENSG00000227066 5	ENSG00000227066 20	ENSG00000227066 25	ENSG00000227066 16	ENSG00000227066 13
ENSG00000187980 3	ENSG00000187980 0	ENSG00000187980 0	ENSG00000187980 0	ENSG00000187980 0	ENSG00000187980 0	ENSG00000187980 0	ENSG00000187980 0
ENSG00000225986 5	ENSG00000225986 3	ENSG00000225986 5	ENSG00000225986 1	ENSG00000225986 2	ENSG00000225986 2	ENSG00000225986 3	ENSG00000225986 2
ENSG00000162543 11	ENSG00000162543 5	ENSG00000162543 4	ENSG00000162543 8	ENSG00000162543 19	ENSG00000162543 18	ENSG00000162543 27	ENSG00000162543 18
ENSG00000228105 0	ENSG00000228105 0	ENSG00000228105 0	ENSG00000228105 0	ENSG00000228105 0	ENSG00000228105 0	ENSG00000228105 0	ENSG00000228105 0
ENSG00000284710 0	ENSG00000284710 0	ENSG00000284710 0	ENSG00000284710 0	ENSG00000284710 0	ENSG00000284710 0	ENSG00000284710 0	ENSG00000284710 0
ENSG00000158816 0	ENSG00000158816 0	ENSG00000158816 0	ENSG00000158816 0	ENSG00000158816 0	ENSG00000158816 0	ENSG00000158816 0	ENSG00000158816 0
ENSG00000226664 0	ENSG00000226664 0	ENSG00000226664 0	ENSG00000226664 0	ENSG00000226664 0	ENSG00000226664 0	ENSG00000226664 0	ENSG00000226664 1
ENSG00000236963 0	ENSG00000236963 1	ENSG00000236963 1	ENSG00000236963 0	ENSG00000236963 2	ENSG00000236963 0	ENSG00000236963 1	ENSG00000236963 0
ENSG00000226487 0	ENSG00000226487 0	ENSG00000226487 0	ENSG00000226487 0	ENSG00000226487 0	ENSG00000226487 0	ENSG00000226487 0	ENSG00000226487 0
ENSG00000284641 0	ENSG00000284641 0	ENSG00000284641 0	ENSG00000284641 0	ENSG00000284641 0	ENSG00000284641 0	ENSG00000284641 1	ENSG00000284641 1
ENSG00000284743 0	ENSG00000284743 0	ENSG00000284743 0	ENSG00000284743 0	ENSG00000284743 0	ENSG00000284743 1	ENSG00000284743 2	ENSG00000284743 0
ENSG00000162545 214	ENSG00000162545 169	ENSG00000162545 139	ENSG00000162545 183	ENSG00000162545 187	ENSG00000162545 177	ENSG00000162545 199	ENSG00000162545 172
ENSG00000090432 2760	ENSG00000090432 2481	ENSG00000090432 1997	ENSG00000090432 2501	ENSG00000090432 4173	ENSG00000090432 4525	ENSG00000090432 4076	ENSG00000090432 3844
ENSG00000215520 0	ENSG00000215520 0	ENSG00000215520 0	ENSG00000215520 0	ENSG00000215520 0	ENSG00000215520 0	ENSG00000215520 0	ENSG00000215520 1
ENSG00000183114 3	ENSG00000183114 4	ENSG00000183114 2	ENSG00000183114 5	ENSG00000183114 0	ENSG00000183114 0	ENSG00000183114 0	ENSG00000183114 0
ENSG00000158825 6	ENSG00000158825 5	ENSG00000158825 10	ENSG00000158825 7	ENSG00000158825 5	ENSG00000158825 12	ENSG00000158825 11	ENSG00000158825 3
ENSG00000158828 1500	ENSG00000158828 1304	ENSG00000158828 1180	ENSG00000158828 1343	ENSG00000158828 1001	ENSG00000158828 1237	ENSG00000158828 1106	ENSG00000158828 1147
ENSG00000284005 0	ENSG00000284005 0	ENSG00000284005 0	ENSG00000284005 0	ENSG00000284005 0	ENSG00000284005 0	ENSG00000284005 0	ENSG00000284005 0
ENSG00000117242 174	ENSG00000117242 168	ENSG00000117242 127	ENSG00000117242 172	ENSG00000117242 128	ENSG00000117242 138	ENSG00000117242 135	ENSG00000117242 152
ENSG00000244038 19689	ENSG00000244038 16331	ENSG00000244038 13924	ENSG00000244038 16918	ENSG00000244038 18652	ENSG00000244038 21879	ENSG00000244038 19911	ENSG00000244038 20572
ENSG00000117245 19	ENSG00000117245 21	ENSG00000117245 26	ENSG00000117245 25	ENSG00000117245 39	ENSG00000117245 41	ENSG00000117245 24	ENSG00000117245 37
ENSG00000235432 3	ENSG00000235432 0	ENSG00000235432 1	ENSG00000235432 0	ENSG00000235432 1	ENSG00000235432 0	ENSG00000235432 0	ENSG00000235432 0
ENSG00000189410 297	ENSG00000189410 234	ENSG00000189410 218	ENSG00000189410 288	ENSG00000189410 505	ENSG00000189410 551	ENSG00000189410 499	ENSG00000189410 541
ENSG00000233069 2	ENSG00000233069 2	ENSG00000233069 1	ENSG00000233069 1	ENSG00000233069 0	ENSG00000233069 2	ENSG00000233069 4	ENSG00000233069 5
ENSG00000127483 6701	ENSG00000127483 5573	ENSG00000127483 5065	ENSG00000127483 6177	ENSG00000127483 5435	ENSG00000127483 6544	ENSG00000127483 5804	ENSG00000127483 6275
ENSG00000075151 5371	ENSG00000075151 4773	ENSG00000075151 3951	ENSG00000075151 4605	ENSG00000075151 4183	ENSG00000075151 4688	ENSG00000075151 4420	ENSG00000075151 4775
ENSG00000251914 0	ENSG00000251914 2	ENSG00000251914 0	ENSG00000251914 1	ENSG00000251914 1	ENSG00000251914 0	ENSG00000251914 2	ENSG00000251914 2
ENSG00000221808 0	ENSG00000221808 1	ENSG00000221808 0	ENSG00000221808 0	ENSG00000221808 2	ENSG00000221808 3	ENSG00000221808 1	ENSG00000221808 0
ENSG00000233072 1	ENSG00000233072 1	ENSG00000233072 1	ENSG00000233072 2	ENSG00000233072 1	ENSG00000233072 1	ENSG00000233072 1	ENSG00000233072 4
ENSG00000236073 2	ENSG00000236073 2	ENSG00000236073 1	ENSG00000236073 0	ENSG00000236073 4	ENSG00000236073 0	ENSG00000236073 1	ENSG00000236073 2
ENSG00000235112 3	ENSG00000235112 5	ENSG00000235112 3	ENSG00000235112 1	ENSG00000235112 1	ENSG00000235112 3	ENSG00000235112 4	ENSG00000235112 5
ENSG00000287192 7	ENSG00000287192 17	ENSG00000287192 10	ENSG00000287192 10	ENSG00000287192 23	ENSG00000287192 24	ENSG00000287192 20	ENSG00000287192 29
ENSG00000117298 7202	ENSG00000117298 5959	ENSG00000117298 5442	ENSG00000117298 6106	ENSG00000117298 7762	ENSG00000117298 8310	ENSG00000117298 7720	ENSG00000117298 8042
ENSG00000236936 5	ENSG00000236936 7	ENSG00000236936 1	ENSG00000236936 6	ENSG00000236936 6	ENSG00000236936 8	ENSG00000236936 1	ENSG00000236936 6
ENSG00000231105 7	ENSG00000231105 5	ENSG00000231105 2	ENSG00000231105 4	ENSG00000231105 6	ENSG00000231105 3	ENSG00000231105 3	ENSG00000231105 1
ENSG00000236216 0	ENSG00000236216 0	ENSG00000236216 0	ENSG00000236216 0	ENSG00000236216 0	ENSG00000236216 0	ENSG00000236216 1	ENSG00000236216 1
ENSG00000228823 0	ENSG00000228823 0	ENSG00000228823 0	ENSG00000228823 0	ENSG00000228823 0	ENSG00000228823 0	ENSG00000228823 0	ENSG00000228823 0
ENSG00000236009 0	ENSG00000236009 0	ENSG00000236009 0	ENSG00000236009 0	ENSG00000236009 0	ENSG00000236009 0	ENSG00000236009 0	ENSG00000236009 0
ENSG00000227001 0	ENSG00000227001 0	ENSG00000227001 0	ENSG00000227001 1	ENSG00000227001 0	ENSG00000227001 0	ENSG00000227001 0	ENSG00000227001 1
ENSG00000187952 4	ENSG00000187952 0	ENSG00000187952 1	ENSG00000187952 1	ENSG00000187952 3	ENSG00000187952 1	ENSG00000187952 3	ENSG00000187952 1
ENSG00000186543 0	ENSG00000186543 0	ENSG00000186543 0	ENSG00000186543 2	ENSG00000186543 0	ENSG00000186543 0	ENSG00000186543 0	ENSG00000186543 0
ENSG00000142794 1667	ENSG00000142794 1506	ENSG00000142794 1439	ENSG00000142794 1554	ENSG00000142794 1449	ENSG00000142794 1729	ENSG00000142794 1609	ENSG00000142794 1644
ENSG00000176378 3	ENSG00000176378 0	ENSG00000176378 2	ENSG00000176378 4	ENSG00000176378 0	ENSG00000176378 0	ENSG00000176378 2	ENSG00000176378 0
ENSG00000162551 6	ENSG00000162551 10	ENSG00000162551 4	ENSG00000162551 2	ENSG00000162551 6	ENSG00000162551 8	ENSG00000162551 6	ENSG00000162551 6
ENSG00000233431 2	ENSG00000233431 0	ENSG00000233431 0	ENSG00000233431 0	ENSG00000233431 2	ENSG00000233431 2	ENSG00000233431 1	ENSG00000233431 1
ENSG00000076864 350	ENSG00000076864 311	ENSG00000076864 215	ENSG00000076864 287	ENSG00000076864 215	ENSG00000076864 196	ENSG00000076864 222	ENSG00000076864 251
ENSG00000090686 4088	ENSG00000090686 3597	ENSG00000090686 2972	ENSG00000090686 3615	ENSG00000090686 3291	ENSG00000090686 3855	ENSG00000090686 3424	ENSG00000090686 3649
ENSG00000231978 1	ENSG00000231978 4	ENSG00000231978 0	ENSG00000231978 4	ENSG00000231978 2	ENSG00000231978 1	ENSG00000231978 1	ENSG00000231978 1
ENSG00000187942 21	ENSG00000187942 10	ENSG00000187942 17	ENSG00000187942 28	ENSG00000187942 16	ENSG00000187942 6	ENSG00000187942 10	ENSG00000187942 5
ENSG00000142798 20706	ENSG00000142798 15336	ENSG00000142798 14198	ENSG00000142798 17400	ENSG00000142798 8614	ENSG00000142798 10191	ENSG00000142798 9491	ENSG00000142798 10548
ENSG00000232037 3	ENSG00000232037 0	ENSG00000232037 3	ENSG00000232037 4	ENSG00000232037 0	ENSG00000232037 1	ENSG00000232037 3	ENSG00000232037 3
ENSG00000283234 0	ENSG00000283234 0	ENSG00000283234 0	ENSG00000283234 0	ENSG00000283234 0	ENSG00000283234 1	ENSG00000283234 0	ENSG00000283234 1
ENSG00000219073 0	ENSG00000219073 0	ENSG00000219073 0	ENSG00000219073 0	ENSG00000219073 0	ENSG00000219073 0	ENSG00000219073 0	ENSG00000219073 0
ENSG00000285959 0	ENSG00000285959 0	ENSG00000285959 0	ENSG00000285959 0	ENSG00000285959 0	ENSG00000285959 0	ENSG00000285959 0	ENSG00000285959 0
ENSG00000273610 0	ENSG00000273610 0	ENSG00000273610 0	ENSG00000273610 0	ENSG00000273610 0	ENSG00000273610 0	ENSG00000273610 0	ENSG00000273610 0
ENSG00000201919 0	ENSG00000201919 0	ENSG00000201919 0	ENSG00000201919 0	ENSG00000201919 0	ENSG00000201919 0	ENSG00000201919 0	ENSG00000201919 0
ENSG00000142789 0	ENSG00000142789 0	ENSG00000142789 0	ENSG00000142789 0	ENSG00000142789 0	ENSG00000142789 0	ENSG00000142789 0	ENSG00000142789 0
ENSG00000278124 0	ENSG00000278124 0	ENSG00000278124 0	ENSG00000278124 0	ENSG00000278124 0	ENSG00000278124 0	ENSG00000278124 0	ENSG00000278124 0
ENSG00000201273 0	ENSG00000201273 0	ENSG00000201273 0	ENSG00000201273 0	ENSG00000201273 0	ENSG00000201273 0	ENSG00000201273 0	ENSG00000201273 0
ENSG00000228397 14	ENSG00000228397 5	ENSG00000228397 1	ENSG00000228397 2	ENSG00000228397 10	ENSG00000228397 7	ENSG00000228397 6	ENSG00000228397 8
ENSG00000218510 92	ENSG00000218510 70	ENSG00000218510 71	ENSG00000218510 98	ENSG00000218510 81	ENSG00000218510 95	ENSG00000218510 71	ENSG00000218510 88
ENSG00000070831 5897	ENSG00000070831 5483	ENSG00000070831 4757	ENSG00000070831 5475	ENSG00000070831 4488	ENSG00000070831 5208	ENSG00000070831 4834	ENSG00000070831 5166
ENSG00000285752 22	ENSG00000285752 12	ENSG00000285752 13	ENSG00000285752 16	ENSG00000285752 16	ENSG00000285752 14	ENSG00000285752 17	ENSG00000285752 14
ENSG00000285794 0	ENSG00000285794 0	ENSG00000285794 0	ENSG00000285794 0	ENSG00000285794 0	ENSG00000285794 0	ENSG00000285794 0	ENSG00000285794 0
ENSG00000230068 6	ENSG00000230068 4	ENSG00000230068 5	ENSG00000230068 7	ENSG00000230068 5	ENSG00000230068 4	ENSG00000230068 13	ENSG00000230068 8
ENSG00000271428 7	ENSG00000271428 7	ENSG00000271428 3	ENSG00000271428 2	ENSG00000271428 8	ENSG00000271428 7	ENSG00000271428 3	ENSG00000271428 1
ENSG00000162552 74	ENSG00000162552 66	ENSG00000162552 63	ENSG00000162552 89	ENSG00000162552 108	ENSG00000162552 136	ENSG00000162552 123	ENSG00000162552 116
ENSG00000285873 469	ENSG00000285873 422	ENSG00000285873 371	ENSG00000285873 410	ENSG00000285873 408	ENSG00000285873 492	ENSG00000285873 442	ENSG00000285873 458
ENSG00000266564 0	ENSG00000266564 0	ENSG00000266564 0	ENSG00000266564 0	ENSG00000266564 0	ENSG00000266564 0	ENSG00000266564 0	ENSG00000266564 0
ENSG00000234397 0	ENSG00000234397 1	ENSG00000234397 0	ENSG00000234397 1	ENSG00000234397 0	ENSG00000234397 1	ENSG00000234397 0	ENSG00000234397 0
ENSG00000279625 2	ENSG00000279625 0	ENSG00000279625 0	ENSG00000279625 0	ENSG00000279625 0	ENSG00000279625 1	ENSG00000279625 1	ENSG00000279625 1
ENSG00000184677 4830	ENSG00000184677 3752	ENSG00000184677 3450	ENSG00000184677 4167	ENSG00000184677 3321	ENSG00000184677 3801	ENSG00000184677 3343	ENSG00000184677 3783
ENSG00000237200 16	ENSG00000237200 14	ENSG00000237200 7	ENSG00000237200 15	ENSG00000237200 7	ENSG00000237200 15	ENSG00000237200 13	ENSG00000237200 15
ENSG00000070886 1	ENSG00000070886 0	ENSG00000070886 2	ENSG00000070886 1	ENSG00000070886 0	ENSG00000070886 0	ENSG00000070886 0	ENSG00000070886 3
ENSG00000276835 0	ENSG00000276835 0	ENSG00000276835 0	ENSG00000276835 0	ENSG00000276835 0	ENSG00000276835 0	ENSG00000276835 0	ENSG00000276835 1
ENSG00000173372 0	ENSG00000173372 0	ENSG00000173372 0	ENSG00000173372 0	ENSG00000173372 0	ENSG00000173372 0	ENSG00000173372 0	ENSG00000173372 0
ENSG00000159189 0	ENSG00000159189 0	ENSG00000159189 0	ENSG00000159189 0	ENSG00000159189 0	ENSG00000159189 0	ENSG00000159189 0	ENSG00000159189 0
ENSG00000173369 0	ENSG00000173369 0	ENSG00000173369 0	ENSG00000173369 1	ENSG00000173369 0	ENSG00000173369 1	ENSG00000173369 0	ENSG00000173369 3
ENSG00000133216 36	ENSG00000133216 26	ENSG00000133216 29	ENSG00000133216 23	ENSG00000133216 50	ENSG00000133216 52	ENSG00000133216 59	ENSG00000133216 50
ENSG00000265422 0	ENSG00000265422 0	ENSG00000265422 0	ENSG00000265422 0	ENSG00000265422 0	ENSG00000265422 0	ENSG00000265422 0	ENSG00000265422 0
ENSG00000225952 0	ENSG00000225952 0	ENSG00000225952 0	ENSG00000225952 0	ENSG00000225952 0	ENSG00000225952 0	ENSG00000225952 0	ENSG00000225952 0
ENSG00000264014 0	ENSG00000264014 0	ENSG00000264014 0	ENSG00000264014 0	ENSG00000264014 0	ENSG00000264014 0	ENSG00000264014 0	ENSG00000264014 0
ENSG00000215906 0	ENSG00000215906 0	ENSG00000215906 0	ENSG00000215906 0	ENSG00000215906 0	ENSG00000215906 0	ENSG00000215906 0	ENSG00000215906 0
ENSG00000227868 5	ENSG00000227868 0	ENSG00000227868 3	ENSG00000227868 2	ENSG00000227868 1	ENSG00000227868 5	ENSG00000227868 4	ENSG00000227868 9
ENSG00000004487 5822	ENSG00000004487 5010	ENSG00000004487 4053	ENSG00000004487 4885	ENSG00000004487 2737	ENSG00000004487 3389	ENSG00000004487 3079	ENSG00000004487 3422
ENSG00000240553 7	ENSG00000240553 1	ENSG00000240553 3	ENSG00000240553 5	ENSG00000240553 3	ENSG00000240553 2	ENSG00000240553 1	ENSG00000240553 2
ENSG00000263793 0	ENSG00000263793 0	ENSG00000263793 0	ENSG00000263793 0	ENSG00000263793 0	ENSG00000263793 0	ENSG00000263793 0	ENSG00000263793 1
ENSG00000266802 2	ENSG00000266802 0	ENSG00000266802 3	ENSG00000266802 0	ENSG00000266802 1	ENSG00000266802 3	ENSG00000266802 0	ENSG00000266802 1
ENSG00000169641 3810	ENSG00000169641 3373	ENSG00000169641 2811	ENSG00000169641 3274	ENSG00000169641 3770	ENSG00000169641 4257	ENSG00000169641 3804	ENSG00000169641 3972
ENSG00000229010 5	ENSG00000229010 3	ENSG00000229010 4	ENSG00000229010 2	ENSG00000229010 2	ENSG00000229010 2	ENSG00000229010 5	ENSG00000229010 1
ENSG00000206935 2	ENSG00000206935 0	ENSG00000206935 1	ENSG00000206935 0	ENSG00000206935 2	ENSG00000206935 0	ENSG00000206935 5	ENSG00000206935 2
ENSG00000252578 1	ENSG00000252578 1	ENSG00000252578 1	ENSG00000252578 0	ENSG00000252578 0	ENSG00000252578 1	ENSG00000252578 0	ENSG00000252578 0
ENSG00000179546 6	ENSG00000179546 7	ENSG00000179546 11	ENSG00000179546 9	ENSG00000179546 91	ENSG00000179546 88	ENSG00000179546 90	ENSG00000179546 93
ENSG00000215381 0	ENSG00000215381 1	ENSG00000215381 0	ENSG00000215381 0	ENSG00000215381 0	ENSG00000215381 0	ENSG00000215381 1	ENSG00000215381 0
ENSG00000261326 65	ENSG00000261326 64	ENSG00000261326 60	ENSG00000261326 73	ENSG00000261326 61	ENSG00000261326 68	ENSG00000261326 74	ENSG00000261326 56
ENSG00000284726 21	ENSG00000284726 9	ENSG00000284726 9	ENSG00000284726 8	ENSG00000284726 8	ENSG00000284726 9	ENSG00000284726 11	ENSG00000284726 7
ENSG00000125944 8225	ENSG00000125944 7185	ENSG00000125944 6172	ENSG00000125944 7057	ENSG00000125944 4634	ENSG00000125944 5821	ENSG00000125944 5029	ENSG00000125944 5621
ENSG00000125945 898	ENSG00000125945 787	ENSG00000125945 675	ENSG00000125945 746	ENSG00000125945 892	ENSG00000125945 982	ENSG00000125945 867	ENSG00000125945 893
ENSG00000249087 80	ENSG00000249087 51	ENSG00000249087 66	ENSG00000249087 56	ENSG00000249087 57	ENSG00000249087 92	ENSG00000249087 58	ENSG00000249087 60
ENSG00000201405 0	ENSG00000201405 0	ENSG00000201405 0	ENSG00000201405 0	ENSG00000201405 0	ENSG00000201405 0	ENSG00000201405 0	ENSG00000201405 0
ENSG00000271420 0	ENSG00000271420 2	ENSG00000271420 1	ENSG00000271420 1	ENSG00000271420 2	ENSG00000271420 0	ENSG00000271420 2	ENSG00000271420 2
ENSG00000204219 198	ENSG00000204219 159	ENSG00000204219 128	ENSG00000204219 151	ENSG00000204219 126	ENSG00000204219 152	ENSG00000204219 161	ENSG00000204219 167
ENSG00000232482 0	ENSG00000232482 1	ENSG00000232482 0	ENSG00000232482 0	ENSG00000232482 0	ENSG00000232482 0	ENSG00000232482 0	ENSG00000232482 0
ENSG00000088280 767	ENSG00000088280 640	ENSG00000088280 544	ENSG00000088280 644	ENSG00000088280 339	ENSG00000088280 415	ENSG00000088280 405	ENSG00000088280 397
ENSG00000007968 798	ENSG00000007968 628	ENSG00000007968 590	ENSG00000007968 689	ENSG00000007968 25	ENSG00000007968 29	ENSG00000007968 11	ENSG00000007968 21
ENSG00000235052 4	ENSG00000235052 3	ENSG00000235052 2	ENSG00000235052 3	ENSG00000235052 5	ENSG00000235052 9	ENSG00000235052 2	ENSG00000235052 10
ENSG00000117318 3420	ENSG00000117318 2687	ENSG00000117318 1989	ENSG00000117318 2730	ENSG00000117318 1723	ENSG00000117318 1972	ENSG00000117318 1849	ENSG00000117318 1813
ENSG00000285802 2	ENSG00000285802 1	ENSG00000285802 2	ENSG00000285802 2	ENSG00000285802 4	ENSG00000285802 0	ENSG00000285802 3	ENSG00000285802 1
ENSG00000197880 0	ENSG00000197880 0	ENSG00000197880 0	ENSG00000197880 0	ENSG00000197880 0	ENSG00000197880 0	ENSG00000197880 1	ENSG00000197880 1
ENSG00000229239 0	ENSG00000229239 0	ENSG00000229239 0	ENSG00000229239 0	ENSG00000229239 0	ENSG00000229239 0	ENSG00000229239 0	ENSG00000229239 0
ENSG00000142676 31084	ENSG00000142676 27208	ENSG00000142676 22988	ENSG00000142676 27502	ENSG00000142676 10970	ENSG00000142676 14996	ENSG00000142676 13496	ENSG00000142676 16887
ENSG00000236810 114	ENSG00000236810 87	ENSG00000236810 79	ENSG00000236810 100	ENSG00000236810 99	ENSG00000236810 87	ENSG00000236810 96	ENSG00000236810 93
ENSG00000011007 6444	ENSG00000011007 5728	ENSG00000011007 4917	ENSG00000011007 5674	ENSG00000011007 5710	ENSG00000011007 6589	ENSG00000011007 6040	ENSG00000011007 6361
ENSG00000057757 1802	ENSG00000057757 1632	ENSG00000057757 1394	ENSG00000057757 1635	ENSG00000057757 1492	ENSG00000057757 1843	ENSG00000057757 1565	ENSG00000057757 1640
ENSG00000011009 6877	ENSG00000011009 5640	ENSG00000011009 4799	ENSG00000011009 5713	ENSG00000011009 5124	ENSG00000011009 5880	ENSG00000011009 5401	ENSG00000011009 5620
ENSG00000117308 2198	ENSG00000117308 1692	ENSG00000117308 1529	ENSG00000117308 1897	ENSG00000117308 1131	ENSG00000117308 1260	ENSG00000117308 1172	ENSG00000117308 1301
ENSG00000117305 573	ENSG00000117305 524	ENSG00000117305 481	ENSG00000117305 537	ENSG00000117305 529	ENSG00000117305 553	ENSG00000117305 532	ENSG00000117305 540
ENSG00000179163 1102	ENSG00000179163 1002	ENSG00000179163 794	ENSG00000179163 990	ENSG00000179163 1162	ENSG00000179163 1269	ENSG00000179163 1159	ENSG00000179163 1188
ENSG00000188822 1	ENSG00000188822 0	ENSG00000188822 0	ENSG00000188822 0	ENSG00000188822 1	ENSG00000188822 1	ENSG00000188822 0	ENSG00000188822 1
ENSG00000229106 0	ENSG00000229106 0	ENSG00000229106 0	ENSG00000229106 0	ENSG00000229106 1	ENSG00000229106 0	ENSG00000229106 0	ENSG00000229106 0
ENSG00000232557 0	ENSG00000232557 0	ENSG00000232557 0	ENSG00000232557 0	ENSG00000232557 0	ENSG00000232557 0	ENSG00000232557 0	ENSG00000232557 0
ENSG00000264926 0	ENSG00000264926 0	ENSG00000264926 0	ENSG00000264926 0	ENSG00000264926 0	ENSG00000264926 0	ENSG00000264926 0	ENSG00000264926 0
ENSG00000230228 1	ENSG00000230228 0	ENSG00000230228 0	ENSG00000230228 0	ENSG00000230228 0	ENSG00000230228 0	ENSG00000230228 0	ENSG00000230228 0
ENSG00000189266 2448	ENSG00000189266 2294	ENSG00000189266 1966	ENSG00000189266 2263	ENSG00000189266 1281	ENSG00000189266 1544	ENSG00000189266 1386	ENSG00000189266 1388
ENSG00000188529 5131	ENSG00000188529 4480	ENSG00000188529 3873	ENSG00000188529 4867	ENSG00000188529 3139	ENSG00000188529 3763	ENSG00000188529 3284	ENSG00000188529 3638
ENSG00000215905 0	ENSG00000215905 0	ENSG00000215905 0	ENSG00000215905 0	ENSG00000215905 0	ENSG00000215905 0	ENSG00000215905 0	ENSG00000215905 0
ENSG00000225315 0	ENSG00000225315 0	ENSG00000225315 0	ENSG00000225315 0	ENSG00000225315 1	ENSG00000225315 1	ENSG00000225315 0	ENSG00000225315 0
ENSG00000142661 4	ENSG00000142661 2	ENSG00000142661 2	ENSG00000142661 0	ENSG00000142661 3	ENSG00000142661 0	ENSG00000142661 2	ENSG00000142661 1
ENSG00000230703 0	ENSG00000230703 0	ENSG00000230703 0	ENSG00000230703 0	ENSG00000230703 0	ENSG00000230703 0	ENSG00000230703 0	ENSG00000230703 0
ENSG00000142677 21	ENSG00000142677 28	ENSG00000142677 30	ENSG00000142677 23	ENSG00000142677 23	ENSG00000142677 18	ENSG00000142677 23	ENSG00000142677 24
ENSG00000185436 1	ENSG00000185436 1	ENSG00000185436 1	ENSG00000185436 1	ENSG00000185436 1	ENSG00000185436 2	ENSG00000185436 0	ENSG00000185436 3
ENSG00000230023 0	ENSG00000230023 0	ENSG00000230023 1	ENSG00000230023 0	ENSG00000230023 0	ENSG00000230023 0	ENSG00000230023 0	ENSG00000230023 0
ENSG00000232298 0	ENSG00000232298 0	ENSG00000232298 0	ENSG00000232298 0	ENSG00000232298 1	ENSG00000232298 2	ENSG00000232298 0	ENSG00000232298 0
ENSG00000158055 1	ENSG00000158055 3	ENSG00000158055 5	ENSG00000158055 2	ENSG00000158055 9	ENSG00000158055 17	ENSG00000158055 10	ENSG00000158055 10
ENSG00000001460 389	ENSG00000001460 357	ENSG00000001460 318	ENSG00000001460 342	ENSG00000001460 830	ENSG00000001460 980	ENSG00000001460 878	ENSG00000001460 832
ENSG00000001461 4274	ENSG00000001461 3878	ENSG00000001461 3244	ENSG00000001461 3802	ENSG00000001461 6520	ENSG00000001461 7316	ENSG00000001461 6672	ENSG00000001461 6984
ENSG00000286061 8	ENSG00000286061 12	ENSG00000286061 9	ENSG00000286061 11	ENSG00000286061 14	ENSG00000286061 8	ENSG00000286061 10	ENSG00000286061 12
ENSG00000117602 2104	ENSG00000117602 1899	ENSG00000117602 1529	ENSG00000117602 1938	ENSG00000117602 1764	ENSG00000117602 1982	ENSG00000117602 1920	ENSG00000117602 2023
ENSG00000264443 0	ENSG00000264443 0	ENSG00000264443 0	ENSG00000264443 0	ENSG00000264443 0	ENSG00000264443 0	ENSG00000264443 0	ENSG00000264443 0
ENSG00000184454 1	ENSG00000184454 1	ENSG00000184454 1	ENSG00000184454 1	ENSG00000184454 0	ENSG00000184454 3	ENSG00000184454 3	ENSG00000184454 3
ENSG00000227312 0	ENSG00000227312 0	ENSG00000227312 0	ENSG00000227312 0	ENSG00000227312 0	ENSG00000227312 0	ENSG00000227312 0	ENSG00000227312 0
ENSG00000239106 0	ENSG00000239106 0	ENSG00000239106 0	ENSG00000239106 0	ENSG00000239106 0	ENSG00000239106 0	ENSG00000239106 0	ENSG00000239106 0
ENSG00000133226 2319	ENSG00000133226 1942	ENSG00000133226 1833	ENSG00000133226 2098	ENSG00000133226 1446	ENSG00000133226 1601	ENSG00000133226 1495	ENSG00000133226 1581
ENSG00000284699 1	ENSG00000284699 0	ENSG00000284699 0	ENSG00000284699 1	ENSG00000284699 2	ENSG00000284699 3	ENSG00000284699 2	ENSG00000284699 2
ENSG00000169504 13507	ENSG00000169504 12751	ENSG00000169504 10504	ENSG00000169504 12599	ENSG00000169504 19054	ENSG00000169504 22237	ENSG00000169504 20209	ENSG00000169504 20800
ENSG00000238482 6	ENSG00000238482 0	ENSG00000238482 0	ENSG00000238482 0	ENSG00000238482 1	ENSG00000238482 2	ENSG00000238482 0	ENSG00000238482 2
ENSG00000020633 619	ENSG00000020633 501	ENSG00000020633 402	ENSG00000020633 511	ENSG00000020633 602	ENSG00000020633 592	ENSG00000020633 591	ENSG00000020633 559
ENSG00000278034 1	ENSG00000278034 0	ENSG00000278034 0	ENSG00000278034 0	ENSG00000278034 0	ENSG00000278034 1	ENSG00000278034 0	ENSG00000278034 1
ENSG00000229162 1	ENSG00000229162 5	ENSG00000229162 2	ENSG00000229162 2	ENSG00000229162 8	ENSG00000229162 6	ENSG00000229162 7	ENSG00000229162 5
ENSG00000261025 163	ENSG00000261025 97	ENSG00000261025 89	ENSG00000261025 126	ENSG00000261025 77	ENSG00000261025 92	ENSG00000261025 91	ENSG00000261025 79
ENSG00000264371 1	ENSG00000264371 0	ENSG00000264371 1	ENSG00000264371 0	ENSG00000264371 1	ENSG00000264371 0	ENSG00000264371 0	ENSG00000264371 1
ENSG00000285823 0	ENSG00000285823 0	ENSG00000285823 0	ENSG00000285823 0	ENSG00000285823 0	ENSG00000285823 0	ENSG00000285823 0	ENSG00000285823 0
ENSG00000233755 0	ENSG00000233755 0	ENSG00000233755 0	ENSG00000233755 0	ENSG00000233755 0	ENSG00000233755 0	ENSG00000233755 0	ENSG00000233755 1
ENSG00000233419 0	ENSG00000233419 0	ENSG00000233419 0	ENSG00000233419 0	ENSG00000233419 0	ENSG00000233419 0	ENSG00000233419 0	ENSG00000233419 0
ENSG00000231953 0	ENSG00000231953 0	ENSG00000231953 0	ENSG00000231953 0	ENSG00000231953 0	ENSG00000231953 1	ENSG00000231953 0	ENSG00000231953 0
ENSG00000117614 1554	ENSG00000117614 1455	ENSG00000117614 1105	ENSG00000117614 1390	ENSG00000117614 1632	ENSG00000117614 2017	ENSG00000117614 1709	ENSG00000117614 1881
ENSG00000284602 47	ENSG00000284602 40	ENSG00000284602 35	ENSG00000284602 41	ENSG00000284602 52	ENSG00000284602 57	ENSG00000284602 49	ENSG00000284602 53
ENSG00000284657 11	ENSG00000284657 7	ENSG00000284657 6	ENSG00000284657 18	ENSG00000284657 8	ENSG00000284657 8	ENSG00000284657 6	ENSG00000284657 12
ENSG00000117616 1830	ENSG00000117616 1317	ENSG00000117616 1313	ENSG00000117616 1671	ENSG00000117616 1699	ENSG00000117616 2104	ENSG00000117616 1763	ENSG00000117616 1780
ENSG00000272432 8	ENSG00000272432 6	ENSG00000272432 1	ENSG00000272432 3	ENSG00000272432 10	ENSG00000272432 9	ENSG00000272432 10	ENSG00000272432 11
ENSG00000261349 9	ENSG00000261349 10	ENSG00000261349 6	ENSG00000261349 8	ENSG00000261349 7	ENSG00000261349 7	ENSG00000261349 3	ENSG00000261349 7
ENSG00000187010 8	ENSG00000187010 9	ENSG00000187010 13	ENSG00000187010 12	ENSG00000187010 7	ENSG00000187010 18	ENSG00000187010 12	ENSG00000187010 8
ENSG00000224183 3	ENSG00000224183 0	ENSG00000224183 2	ENSG00000224183 0	ENSG00000224183 0	ENSG00000224183 1	ENSG00000224183 0	ENSG00000224183 1
ENSG00000259984 2	ENSG00000259984 4	ENSG00000259984 1	ENSG00000259984 0	ENSG00000259984 1	ENSG00000259984 1	ENSG00000259984 0	ENSG00000259984 6
ENSG00000183726 2533	ENSG00000183726 2402	ENSG00000183726 1976	ENSG00000183726 2212	ENSG00000183726 2880	ENSG00000183726 3519	ENSG00000183726 3019	ENSG00000183726 3268
ENSG00000188672 17	ENSG00000188672 22	ENSG00000188672 27	ENSG00000188672 26	ENSG00000188672 22	ENSG00000188672 28	ENSG00000188672 29	ENSG00000188672 37
ENSG00000238084 0	ENSG00000238084 0	ENSG00000238084 0	ENSG00000238084 0	ENSG00000238084 1	ENSG00000238084 0	ENSG00000238084 0	ENSG00000238084 1
ENSG00000204178 1070	ENSG00000204178 1004	ENSG00000204178 824	ENSG00000204178 1037	ENSG00000204178 904	ENSG00000204178 1101	ENSG00000204178 918	ENSG00000204178 991
ENSG00000157978 4087	ENSG00000157978 3286	ENSG00000157978 2845	ENSG00000157978 3461	ENSG00000157978 2796	ENSG00000157978 3261	ENSG00000157978 2947	ENSG00000157978 3225
ENSG00000225643 8	ENSG00000225643 8	ENSG00000225643 4	ENSG00000225643 6	ENSG00000225643 0	ENSG00000225643 1	ENSG00000225643 4	ENSG00000225643 0
ENSG00000117643 523	ENSG00000117643 475	ENSG00000117643 322	ENSG00000117643 396	ENSG00000117643 141	ENSG00000117643 129	ENSG00000117643 153	ENSG00000117643 133
ENSG00000233478 0	ENSG00000233478 1	ENSG00000233478 2	ENSG00000233478 1	ENSG00000233478 0	ENSG00000233478 0	ENSG00000233478 1	ENSG00000233478 0
ENSG00000162430 5885	ENSG00000162430 4951	ENSG00000162430 3997	ENSG00000162430 4989	ENSG00000162430 4000	ENSG00000162430 4530	ENSG00000162430 4126	ENSG00000162430 4393
ENSG00000255054 0	ENSG00000255054 0	ENSG00000255054 0	ENSG00000255054 0	ENSG00000255054 0	ENSG00000255054 0	ENSG00000255054 0	ENSG00000255054 0
ENSG00000228172 38	ENSG00000228172 36	ENSG00000228172 42	ENSG00000228172 45	ENSG00000228172 23	ENSG00000228172 23	ENSG00000228172 31	ENSG00000228172 28
ENSG00000117640 2518	ENSG00000117640 2293	ENSG00000117640 1906	ENSG00000117640 2277	ENSG00000117640 2057	ENSG00000117640 2435	ENSG00000117640 2230	ENSG00000117640 2223
ENSG00000127423 408	ENSG00000127423 435	ENSG00000127423 382	ENSG00000127423 422	ENSG00000127423 353	ENSG00000127423 427	ENSG00000127423 358	ENSG00000127423 381
ENSG00000272478 0	ENSG00000272478 0	ENSG00000272478 0	ENSG00000272478 0	ENSG00000272478 0	ENSG00000272478 0	ENSG00000272478 0	ENSG00000272478 0
ENSG00000236528 5	ENSG00000236528 1	ENSG00000236528 5	ENSG00000236528 2	ENSG00000236528 4	ENSG00000236528 2	ENSG00000236528 1	ENSG00000236528 2
ENSG00000182749 642	ENSG00000182749 540	ENSG00000182749 481	ENSG00000182749 558	ENSG00000182749 613	ENSG00000182749 734	ENSG00000182749 584	ENSG00000182749 622
ENSG00000207302 0	ENSG00000207302 0	ENSG00000207302 0	ENSG00000207302 0	ENSG00000207302 0	ENSG00000207302 0	ENSG00000207302 0	ENSG00000207302 0
ENSG00000117632 5117	ENSG00000117632 4421	ENSG00000117632 4058	ENSG00000117632 4611	ENSG00000117632 1871	ENSG00000117632 2236	ENSG00000117632 2056	ENSG00000117632 2328
ENSG00000229786 1	ENSG00000229786 0	ENSG00000229786 1	ENSG00000229786 1	ENSG00000229786 1	ENSG00000229786 0	ENSG00000229786 2	ENSG00000229786 0
ENSG00000223624 0	ENSG00000223624 1	ENSG00000223624 0	ENSG00000223624 0	ENSG00000223624 0	ENSG00000223624 0	ENSG00000223624 0	ENSG00000223624 1
ENSG00000283938 0	ENSG00000283938 0	ENSG00000283938 0	ENSG00000283938 0	ENSG00000283938 0	ENSG00000283938 0	ENSG00000283938 0	ENSG00000283938 0
ENSG00000158006 1392	ENSG00000158006 1247	ENSG00000158006 1016	ENSG00000158006 1251	ENSG00000158006 1274	ENSG00000158006 1571	ENSG00000158006 1304	ENSG00000158006 1486
ENSG00000207237 0	ENSG00000207237 0	ENSG00000207237 2	ENSG00000207237 0	ENSG00000207237 0	ENSG00000207237 1	ENSG00000207237 0	ENSG00000207237 0
ENSG00000252190 4	ENSG00000252190 1	ENSG00000252190 0	ENSG00000252190 0	ENSG00000252190 1	ENSG00000252190 0	ENSG00000252190 2	ENSG00000252190 1
ENSG00000252691 2	ENSG00000252691 1	ENSG00000252691 0	ENSG00000252691 1	ENSG00000252691 1	ENSG00000252691 0	ENSG00000252691 0	ENSG00000252691 0
ENSG00000158008 13614	ENSG00000158008 10468	ENSG00000158008 10199	ENSG00000158008 12013	ENSG00000158008 9898	ENSG00000158008 11199	ENSG00000158008 10458	ENSG00000158008 10648
ENSG00000158014 276	ENSG00000158014 188	ENSG00000158014 200	ENSG00000158014 211	ENSG00000158014 105	ENSG00000158014 120	ENSG00000158014 125	ENSG00000158014 132
ENSG00000284309 3	ENSG00000284309 0	ENSG00000284309 1	ENSG00000284309 4	ENSG00000284309 0	ENSG00000284309 3	ENSG00000284309 3	ENSG00000284309 1
ENSG00000158022 342	ENSG00000158022 268	ENSG00000158022 174	ENSG00000158022 280	ENSG00000158022 150	ENSG00000158022 200	ENSG00000158022 199	ENSG00000158022 222
ENSG00000175087 385	ENSG00000175087 280	ENSG00000175087 236	ENSG00000175087 321	ENSG00000175087 427	ENSG00000175087 455	ENSG00000175087 370	ENSG00000175087 397
ENSG00000197245 1	ENSG00000197245 0	ENSG00000197245 0	ENSG00000197245 0	ENSG00000197245 1	ENSG00000197245 1	ENSG00000197245 2	ENSG00000197245 1
ENSG00000282872 1	ENSG00000282872 0	ENSG00000282872 0	ENSG00000282872 0	ENSG00000282872 0	ENSG00000282872 2	ENSG00000282872 1	ENSG00000282872 0
ENSG00000236782 28	ENSG00000236782 27	ENSG00000236782 16	ENSG00000236782 14	ENSG00000236782 15	ENSG00000236782 10	ENSG00000236782 19	ENSG00000236782 18
ENSG00000142684 0	ENSG00000142684 0	ENSG00000142684 0	ENSG00000142684 0	ENSG00000142684 0	ENSG00000142684 0	ENSG00000142684 0	ENSG00000142684 0
ENSG00000142675 9	ENSG00000142675 6	ENSG00000142675 10	ENSG00000142675 6	ENSG00000142675 5	ENSG00000142675 4	ENSG00000142675 6	ENSG00000142675 2
ENSG00000188782 0	ENSG00000188782 1	ENSG00000188782 0	ENSG00000188782 0	ENSG00000188782 0	ENSG00000188782 0	ENSG00000188782 0	ENSG00000188782 0
ENSG00000236155 0	ENSG00000236155 1	ENSG00000236155 0	ENSG00000236155 1	ENSG00000236155 2	ENSG00000236155 0	ENSG00000236155 0	ENSG00000236155 0
ENSG00000278572 0	ENSG00000278572 0	ENSG00000278572 0	ENSG00000278572 2	ENSG00000278572 0	ENSG00000278572 0	ENSG00000278572 0	ENSG00000278572 1
ENSG00000130695 2008	ENSG00000130695 1596	ENSG00000130695 1453	ENSG00000130695 1701	ENSG00000130695 1424	ENSG00000130695 1590	ENSG00000130695 1450	ENSG00000130695 1513
ENSG00000270733 9	ENSG00000270733 4	ENSG00000270733 7	ENSG00000270733 2	ENSG00000270733 6	ENSG00000270733 3	ENSG00000270733 3	ENSG00000270733 8
ENSG00000142669 8081	ENSG00000142669 6525	ENSG00000142669 5729	ENSG00000142669 6921	ENSG00000142669 7873	ENSG00000142669 9376	ENSG00000142669 8523	ENSG00000142669 9096
ENSG00000158062 630	ENSG00000158062 464	ENSG00000158062 512	ENSG00000158062 575	ENSG00000158062 480	ENSG00000158062 574	ENSG00000158062 483	ENSG00000158062 495
ENSG00000169442 16	ENSG00000169442 0	ENSG00000169442 8	ENSG00000169442 5	ENSG00000169442 25	ENSG00000169442 14	ENSG00000169442 19	ENSG00000169442 17
ENSG00000176092 7	ENSG00000176092 4	ENSG00000176092 8	ENSG00000176092 4	ENSG00000176092 25	ENSG00000176092 33	ENSG00000176092 29	ENSG00000176092 30
ENSG00000225854 0	ENSG00000225854 1	ENSG00000225854 0	ENSG00000225854 1	ENSG00000225854 0	ENSG00000225854 0	ENSG00000225854 1	ENSG00000225854 1
ENSG00000176083 0	ENSG00000176083 0	ENSG00000176083 0	ENSG00000176083 0	ENSG00000176083 0	ENSG00000176083 0	ENSG00000176083 0	ENSG00000176083 0
ENSG00000131914 13	ENSG00000131914 6	ENSG00000131914 4	ENSG00000131914 8	ENSG00000131914 104	ENSG00000131914 95	ENSG00000131914 96	ENSG00000131914 78
ENSG00000117682 3099	ENSG00000117682 2559	ENSG00000117682 2406	ENSG00000117682 2739	ENSG00000117682 3249	ENSG00000117682 3719	ENSG00000117682 3291	ENSG00000117682 3674
ENSG00000223583 19	ENSG00000223583 13	ENSG00000223583 8	ENSG00000223583 6	ENSG00000223583 12	ENSG00000223583 12	ENSG00000223583 10	ENSG00000223583 16
ENSG00000225891 19	ENSG00000225891 17	ENSG00000225891 18	ENSG00000225891 22	ENSG00000225891 25	ENSG00000225891 18	ENSG00000225891 26	ENSG00000225891 20
ENSG00000198830 3938	ENSG00000198830 3180	ENSG00000198830 2985	ENSG00000198830 3469	ENSG00000198830 2056	ENSG00000198830 2384	ENSG00000198830 2194	ENSG00000198830 2332
ENSG00000224129 0	ENSG00000224129 0	ENSG00000224129 0	ENSG00000224129 0	ENSG00000224129 0	ENSG00000224129 0	ENSG00000224129 0	ENSG00000224129 0
ENSG00000117676 2962	ENSG00000117676 2339	ENSG00000117676 1992	ENSG00000117676 2334	ENSG00000117676 2687	ENSG00000117676 3074	ENSG00000117676 2889	ENSG00000117676 2782
ENSG00000238705 0	ENSG00000238705 0	ENSG00000238705 0	ENSG00000238705 0	ENSG00000238705 1	ENSG00000238705 0	ENSG00000238705 0	ENSG00000238705 0
ENSG00000243905 0	ENSG00000243905 0	ENSG00000243905 0	ENSG00000243905 0	ENSG00000243905 0	ENSG00000243905 0	ENSG00000243905 0	ENSG00000243905 0
ENSG00000252802 0	ENSG00000252802 0	ENSG00000252802 0	ENSG00000252802 0	ENSG00000252802 0	ENSG00000252802 0	ENSG00000252802 0	ENSG00000252802 0
ENSG00000252429 0	ENSG00000252429 0	ENSG00000252429 0	ENSG00000252429 0	ENSG00000252429 0	ENSG00000252429 0	ENSG00000252429 0	ENSG00000252429 0
ENSG00000229247 0	ENSG00000229247 0	ENSG00000229247 0	ENSG00000229247 0	ENSG00000229247 0	ENSG00000229247 0	ENSG00000229247 0	ENSG00000229247 0
ENSG00000238316 0	ENSG00000238316 0	ENSG00000238316 0	ENSG00000238316 0	ENSG00000238316 0	ENSG00000238316 0	ENSG00000238316 0	ENSG00000238316 0
ENSG00000235069 0	ENSG00000235069 0	ENSG00000235069 0	ENSG00000235069 0	ENSG00000235069 0	ENSG00000235069 0	ENSG00000235069 0	ENSG00000235069 0
ENSG00000260063 39	ENSG00000260063 26	ENSG00000260063 16	ENSG00000260063 27	ENSG00000260063 20	ENSG00000260063 20	ENSG00000260063 18	ENSG00000260063 20
ENSG00000117713 2756	ENSG00000117713 2115	ENSG00000117713 1936	ENSG00000117713 2206	ENSG00000117713 2259	ENSG00000117713 2545	ENSG00000117713 2362	ENSG00000117713 2250
ENSG00000060642 619	ENSG00000060642 516	ENSG00000060642 405	ENSG00000060642 556	ENSG00000060642 682	ENSG00000060642 683	ENSG00000060642 654	ENSG00000060642 600
ENSG00000241188 0	ENSG00000241188 0	ENSG00000241188 0	ENSG00000241188 1	ENSG00000241188 0	ENSG00000241188 0	ENSG00000241188 0	ENSG00000241188 0
ENSG00000287810 0	ENSG00000287810 0	ENSG00000287810 0	ENSG00000287810 0	ENSG00000287810 0	ENSG00000287810 0	ENSG00000287810 1	ENSG00000287810 0
ENSG00000204160 1479	ENSG00000204160 1255	ENSG00000204160 1011	ENSG00000204160 1209	ENSG00000204160 1012	ENSG00000204160 1135	ENSG00000204160 1004	ENSG00000204160 1078
ENSG00000175793 5	ENSG00000175793 7	ENSG00000175793 4	ENSG00000175793 4	ENSG00000175793 15	ENSG00000175793 13	ENSG00000175793 13	ENSG00000175793 9
ENSG00000142751 3236	ENSG00000142751 2615	ENSG00000142751 2273	ENSG00000142751 2789	ENSG00000142751 2959	ENSG00000142751 3480	ENSG00000142751 3140	ENSG00000142751 3369
ENSG00000226698 0	ENSG00000226698 0	ENSG00000226698 0	ENSG00000226698 0	ENSG00000226698 0	ENSG00000226698 0	ENSG00000226698 0	ENSG00000226698 0
ENSG00000198746 597	ENSG00000198746 515	ENSG00000198746 401	ENSG00000198746 531	ENSG00000198746 565	ENSG00000198746 640	ENSG00000198746 588	ENSG00000198746 637
ENSG00000090273 5540	ENSG00000090273 4629	ENSG00000090273 4100	ENSG00000090273 4631	ENSG00000090273 2739	ENSG00000090273 3384	ENSG00000090273 2810	ENSG00000090273 3324
ENSG00000131910 2	ENSG00000131910 0	ENSG00000131910 0	ENSG00000131910 2	ENSG00000131910 0	ENSG00000131910 1	ENSG00000131910 1	ENSG00000131910 1
ENSG00000175707 1	ENSG00000175707 0	ENSG00000175707 1	ENSG00000175707 1	ENSG00000175707 3	ENSG00000175707 1	ENSG00000175707 3	ENSG00000175707 1
ENSG00000172746 2	ENSG00000172746 1	ENSG00000172746 0	ENSG00000172746 0	ENSG00000172746 0	ENSG00000172746 1	ENSG00000172746 0	ENSG00000172746 1
ENSG00000224064 0	ENSG00000224064 0	ENSG00000224064 0	ENSG00000224064 0	ENSG00000224064 0	ENSG00000224064 0	ENSG00000224064 0	ENSG00000224064 0
ENSG00000225294 2	ENSG00000225294 0	ENSG00000225294 0	ENSG00000225294 0	ENSG00000225294 0	ENSG00000225294 0	ENSG00000225294 0	ENSG00000225294 1
ENSG00000253368 549	ENSG00000253368 468	ENSG00000253368 376	ENSG00000253368 490	ENSG00000253368 275	ENSG00000253368 322	ENSG00000253368 296	ENSG00000253368 316
ENSG00000158246 217	ENSG00000158246 158	ENSG00000158246 151	ENSG00000158246 175	ENSG00000158246 671	ENSG00000158246 675	ENSG00000158246 572	ENSG00000158246 467
ENSG00000090020 887	ENSG00000090020 731	ENSG00000090020 698	ENSG00000090020 713	ENSG00000090020 640	ENSG00000090020 682	ENSG00000090020 681	ENSG00000090020 656
ENSG00000229985 0	ENSG00000229985 0	ENSG00000229985 0	ENSG00000229985 0	ENSG00000229985 0	ENSG00000229985 0	ENSG00000229985 0	ENSG00000229985 0
ENSG00000214973 5	ENSG00000214973 4	ENSG00000214973 4	ENSG00000214973 15	ENSG00000214973 4	ENSG00000214973 4	ENSG00000214973 5	ENSG00000214973 7
ENSG00000225159 4	ENSG00000225159 8	ENSG00000225159 1	ENSG00000225159 4	ENSG00000225159 2	ENSG00000225159 4	ENSG00000225159 0	ENSG00000225159 2
ENSG00000225990 0	ENSG00000225990 0	ENSG00000225990 0	ENSG00000225990 0	ENSG00000225990 0	ENSG00000225990 0	ENSG00000225990 0	ENSG00000225990 0
ENSG00000224311 2	ENSG00000224311 0	ENSG00000224311 0	ENSG00000224311 0	ENSG00000224311 1	ENSG00000224311 0	ENSG00000224311 0	ENSG00000224311 0
ENSG00000142784 1564	ENSG00000142784 1301	ENSG00000142784 1125	ENSG00000142784 1376	ENSG00000142784 1913	ENSG00000142784 2053	ENSG00000142784 1903	ENSG00000142784 1928
ENSG00000252098 0	ENSG00000252098 0	ENSG00000252098 0	ENSG00000252098 0	ENSG00000252098 0	ENSG00000252098 0	ENSG00000252098 0	ENSG00000252098 0
ENSG00000243659 4	ENSG00000243659 4	ENSG00000243659 5	ENSG00000243659 3	ENSG00000243659 0	ENSG00000243659 7	ENSG00000243659 3	ENSG00000243659 5
ENSG00000186501 1636	ENSG00000186501 1292	ENSG00000186501 1242	ENSG00000186501 1398	ENSG00000186501 1237	ENSG00000186501 1524	ENSG00000186501 1298	ENSG00000186501 1260
ENSG00000206888 2	ENSG00000206888 5	ENSG00000206888 5	ENSG00000206888 5	ENSG00000206888 8	ENSG00000206888 5	ENSG00000206888 10	ENSG00000206888 14
ENSG00000241547 33	ENSG00000241547 20	ENSG00000241547 18	ENSG00000241547 33	ENSG00000241547 65	ENSG00000241547 59	ENSG00000241547 70	ENSG00000241547 47
ENSG00000142765 72	ENSG00000142765 40	ENSG00000142765 53	ENSG00000142765 37	ENSG00000142765 21	ENSG00000142765 27	ENSG00000142765 22	ENSG00000142765 28
ENSG00000142733 3505	ENSG00000142733 2739	ENSG00000142733 2441	ENSG00000142733 2985	ENSG00000142733 987	ENSG00000142733 1150	ENSG00000142733 1162	ENSG00000142733 1258
ENSG00000142748 0	ENSG00000142748 0	ENSG00000142748 0	ENSG00000142748 2	ENSG00000142748 0	ENSG00000142748 2	ENSG00000142748 1	ENSG00000142748 1
ENSG00000174950 4	ENSG00000174950 2	ENSG00000174950 6	ENSG00000174950 3	ENSG00000174950 1	ENSG00000174950 8	ENSG00000174950 1	ENSG00000174950 3
ENSG00000231207 0	ENSG00000231207 1	ENSG00000231207 0	ENSG00000231207 3	ENSG00000231207 1	ENSG00000231207 1	ENSG00000231207 1	ENSG00000231207 0
ENSG00000181773 260	ENSG00000181773 200	ENSG00000181773 201	ENSG00000181773 219	ENSG00000181773 205	ENSG00000181773 267	ENSG00000181773 275	ENSG00000181773 234
ENSG00000158195 3187	ENSG00000158195 2766	ENSG00000158195 2413	ENSG00000158195 2746	ENSG00000158195 3055	ENSG00000158195 3332	ENSG00000158195 3053	ENSG00000158195 3105
ENSG00000241169 3	ENSG00000241169 0	ENSG00000241169 2	ENSG00000241169 3	ENSG00000241169 2	ENSG00000241169 4	ENSG00000241169 0	ENSG00000241169 4
ENSG00000237429 2	ENSG00000237429 2	ENSG00000237429 0	ENSG00000237429 5	ENSG00000237429 0	ENSG00000237429 2	ENSG00000237429 0	ENSG00000237429 1
ENSG00000126705 1091	ENSG00000126705 857	ENSG00000126705 814	ENSG00000126705 1007	ENSG00000126705 1107	ENSG00000126705 1220	ENSG00000126705 1153	ENSG00000126705 994
ENSG00000000938 2	ENSG00000000938 0	ENSG00000000938 0	ENSG00000000938 0	ENSG00000000938 0	ENSG00000000938 2	ENSG00000000938 0	ENSG00000000938 0
ENSG00000235912 2	ENSG00000235912 1	ENSG00000235912 1	ENSG00000235912 1	ENSG00000235912 1	ENSG00000235912 3	ENSG00000235912 1	ENSG00000235912 3
ENSG00000233975 1	ENSG00000233975 0	ENSG00000233975 1	ENSG00000233975 1	ENSG00000233975 1	ENSG00000233975 0	ENSG00000233975 2	ENSG00000233975 2
ENSG00000126709 1177	ENSG00000126709 951	ENSG00000126709 640	ENSG00000126709 955	ENSG00000126709 1024	ENSG00000126709 1457	ENSG00000126709 1312	ENSG00000126709 1397
ENSG00000225886 6	ENSG00000225886 3	ENSG00000225886 1	ENSG00000225886 6	ENSG00000225886 5	ENSG00000225886 9	ENSG00000225886 3	ENSG00000225886 9
ENSG00000206767 0	ENSG00000206767 0	ENSG00000206767 0	ENSG00000206767 0	ENSG00000206767 0	ENSG00000206767 0	ENSG00000206767 0	ENSG00000206767 0
ENSG00000226662 0	ENSG00000226662 0	ENSG00000226662 0	ENSG00000226662 0	ENSG00000226662 0	ENSG00000226662 0	ENSG00000226662 0	ENSG00000226662 0
ENSG00000207095 0	ENSG00000207095 0	ENSG00000207095 0	ENSG00000207095 0	ENSG00000207095 0	ENSG00000207095 0	ENSG00000207095 0	ENSG00000207095 0
ENSG00000287244 6	ENSG00000287244 5	ENSG00000287244 3	ENSG00000287244 7	ENSG00000287244 7	ENSG00000287244 7	ENSG00000287244 5	ENSG00000287244 3
ENSG00000009780 377	ENSG00000009780 372	ENSG00000009780 334	ENSG00000009780 404	ENSG00000009780 227	ENSG00000009780 286	ENSG00000009780 250	ENSG00000009780 281
ENSG00000231344 7	ENSG00000231344 7	ENSG00000231344 6	ENSG00000231344 9	ENSG00000231344 7	ENSG00000231344 14	ENSG00000231344 3	ENSG00000231344 8
ENSG00000230833 2	ENSG00000230833 2	ENSG00000230833 3	ENSG00000230833 2	ENSG00000230833 4	ENSG00000230833 0	ENSG00000230833 1	ENSG00000230833 4
ENSG00000117758 2320	ENSG00000117758 2090	ENSG00000117758 1887	ENSG00000117758 2101	ENSG00000117758 1469	ENSG00000117758 1888	ENSG00000117758 1752	ENSG00000117758 2038
ENSG00000269971 8	ENSG00000269971 2	ENSG00000269971 7	ENSG00000269971 6	ENSG00000269971 6	ENSG00000269971 4	ENSG00000269971 5	ENSG00000269971 8
ENSG00000270031 3	ENSG00000270031 1	ENSG00000270031 3	ENSG00000270031 3	ENSG00000270031 3	ENSG00000270031 3	ENSG00000270031 1	ENSG00000270031 0
ENSG00000223062 0	ENSG00000223062 0	ENSG00000223062 0	ENSG00000223062 0	ENSG00000223062 0	ENSG00000223062 0	ENSG00000223062 0	ENSG00000223062 0
ENSG00000286433 0	ENSG00000286433 1	ENSG00000286433 2	ENSG00000286433 3	ENSG00000286433 5	ENSG00000286433 2	ENSG00000286433 4	ENSG00000286433 3
ENSG00000117751 2520	ENSG00000117751 2449	ENSG00000117751 1903	ENSG00000117751 2227	ENSG00000117751 2422	ENSG00000117751 2792	ENSG00000117751 2483	ENSG00000117751 2626
ENSG00000252947 14	ENSG00000252947 14	ENSG00000252947 10	ENSG00000252947 15	ENSG00000252947 6	ENSG00000252947 8	ENSG00000252947 2	ENSG00000252947 10
ENSG00000130775 212	ENSG00000130775 180	ENSG00000130775 129	ENSG00000130775 165	ENSG00000130775 171	ENSG00000130775 232	ENSG00000130775 184	ENSG00000130775 221
ENSG00000117748 2494	ENSG00000117748 2247	ENSG00000117748 1868	ENSG00000117748 2173	ENSG00000117748 850	ENSG00000117748 1028	ENSG00000117748 956	ENSG00000117748 1020
ENSG00000130768 4	ENSG00000130768 14	ENSG00000130768 5	ENSG00000130768 6	ENSG00000130768 12	ENSG00000130768 18	ENSG00000130768 9	ENSG00000130768 11
ENSG00000227050 0	ENSG00000227050 0	ENSG00000227050 0	ENSG00000227050 0	ENSG00000227050 1	ENSG00000227050 0	ENSG00000227050 0	ENSG00000227050 0
ENSG00000158156 157	ENSG00000158156 116	ENSG00000158156 156	ENSG00000158156 139	ENSG00000158156 149	ENSG00000158156 196	ENSG00000158156 170	ENSG00000158156 177
ENSG00000158161 1959	ENSG00000158161 1686	ENSG00000158161 1356	ENSG00000158161 1720	ENSG00000158161 960	ENSG00000158161 1160	ENSG00000158161 1165	ENSG00000158161 1173
ENSG00000238231 3	ENSG00000238231 3	ENSG00000238231 2	ENSG00000238231 0	ENSG00000238231 4	ENSG00000238231 5	ENSG00000238231 2	ENSG00000238231 3
ENSG00000240750 7	ENSG00000240750 6	ENSG00000240750 4	ENSG00000240750 5	ENSG00000240750 8	ENSG00000240750 13	ENSG00000240750 14	ENSG00000240750 10
ENSG00000228589 5	ENSG00000228589 6	ENSG00000228589 3	ENSG00000228589 2	ENSG00000228589 0	ENSG00000228589 0	ENSG00000228589 3	ENSG00000228589 2
ENSG00000228943 0	ENSG00000228943 0	ENSG00000228943 0	ENSG00000228943 0	ENSG00000228943 0	ENSG00000228943 0	ENSG00000228943 0	ENSG00000228943 0
ENSG00000214812 0	ENSG00000214812 0	ENSG00000214812 0	ENSG00000214812 0	ENSG00000214812 0	ENSG00000214812 0	ENSG00000214812 0	ENSG00000214812 0
ENSG00000253005 0	ENSG00000253005 0	ENSG00000253005 0	ENSG00000253005 0	ENSG00000253005 0	ENSG00000253005 0	ENSG00000253005 0	ENSG00000253005 0
ENSG00000169403 10	ENSG00000169403 10	ENSG00000169403 3	ENSG00000169403 5	ENSG00000169403 6	ENSG00000169403 4	ENSG00000169403 2	ENSG00000169403 2
ENSG00000126698 3568	ENSG00000126698 3049	ENSG00000126698 2509	ENSG00000126698 3061	ENSG00000126698 2304	ENSG00000126698 2727	ENSG00000126698 2412	ENSG00000126698 2659
ENSG00000130770 2218	ENSG00000130770 1878	ENSG00000130770 1647	ENSG00000130770 1943	ENSG00000130770 1993	ENSG00000130770 2308	ENSG00000130770 2057	ENSG00000130770 2169
ENSG00000270605 9	ENSG00000270605 11	ENSG00000270605 8	ENSG00000270605 20	ENSG00000270605 12	ENSG00000270605 15	ENSG00000270605 10	ENSG00000270605 18
ENSG00000271398 1	ENSG00000271398 0	ENSG00000271398 0	ENSG00000271398 1	ENSG00000271398 0	ENSG00000271398 1	ENSG00000271398 0	ENSG00000271398 0
ENSG00000130766 1431	ENSG00000130766 1218	ENSG00000130766 1062	ENSG00000130766 1244	ENSG00000130766 4437	ENSG00000130766 5226	ENSG00000130766 4347	ENSG00000130766 4088
ENSG00000130772 711	ENSG00000130772 584	ENSG00000130772 522	ENSG00000130772 537	ENSG00000130772 1593	ENSG00000130772 1733	ENSG00000130772 1601	ENSG00000130772 1369
ENSG00000204138 1253	ENSG00000204138 1041	ENSG00000204138 944	ENSG00000204138 1154	ENSG00000204138 1207	ENSG00000204138 1364	ENSG00000204138 1245	ENSG00000204138 1313
ENSG00000206779 0	ENSG00000206779 1	ENSG00000206779 0	ENSG00000206779 2	ENSG00000206779 1	ENSG00000206779 1	ENSG00000206779 0	ENSG00000206779 2
ENSG00000229820 5	ENSG00000229820 2	ENSG00000229820 1	ENSG00000229820 4	ENSG00000229820 0	ENSG00000229820 2	ENSG00000229820 5	ENSG00000229820 2
ENSG00000221216 0	ENSG00000221216 0	ENSG00000221216 1	ENSG00000221216 2	ENSG00000221216 0	ENSG00000221216 1	ENSG00000221216 1	ENSG00000221216 2
ENSG00000180198 3948	ENSG00000180198 3151	ENSG00000180198 2811	ENSG00000180198 3402	ENSG00000180198 1242	ENSG00000180198 1455	ENSG00000180198 1387	ENSG00000180198 1502
ENSG00000242125 3285	ENSG00000242125 2688	ENSG00000242125 2424	ENSG00000242125 2989	ENSG00000242125 1730	ENSG00000242125 2311	ENSG00000242125 2041	ENSG00000242125 2338
ENSG00000274266 0	ENSG00000274266 0	ENSG00000274266 0	ENSG00000274266 0	ENSG00000274266 0	ENSG00000274266 0	ENSG00000274266 0	ENSG00000274266 0
ENSG00000200087 3584	ENSG00000200087 3257	ENSG00000200087 2048	ENSG00000200087 2969	ENSG00000200087 2103	ENSG00000200087 2458	ENSG00000200087 2214	ENSG00000200087 2974
ENSG00000231468 13	ENSG00000231468 6	ENSG00000231468 3	ENSG00000231468 15	ENSG00000231468 2	ENSG00000231468 0	ENSG00000231468 2	ENSG00000231468 4
ENSG00000279443 49	ENSG00000279443 38	ENSG00000279443 24	ENSG00000279443 32	ENSG00000279443 32	ENSG00000279443 31	ENSG00000279443 27	ENSG00000279443 35
ENSG00000180098 945	ENSG00000180098 798	ENSG00000180098 733	ENSG00000180098 831	ENSG00000180098 726	ENSG00000180098 943	ENSG00000180098 836	ENSG00000180098 861
ENSG00000197989 1443	ENSG00000197989 1107	ENSG00000197989 1065	ENSG00000197989 1330	ENSG00000197989 482	ENSG00000197989 551	ENSG00000197989 504	ENSG00000197989 549
ENSG00000221539 55	ENSG00000221539 37	ENSG00000221539 28	ENSG00000221539 44	ENSG00000221539 8	ENSG00000221539 9	ENSG00000221539 14	ENSG00000221539 19
ENSG00000278274 0	ENSG00000278274 0	ENSG00000278274 0	ENSG00000278274 0	ENSG00000278274 0	ENSG00000278274 0	ENSG00000278274 0	ENSG00000278274 0
ENSG00000273544 0	ENSG00000273544 0	ENSG00000273544 0	ENSG00000273544 0	ENSG00000273544 0	ENSG00000273544 0	ENSG00000273544 0	ENSG00000273544 0
ENSG00000274582 0	ENSG00000274582 0	ENSG00000274582 0	ENSG00000274582 0	ENSG00000274582 0	ENSG00000274582 0	ENSG00000274582 0	ENSG00000274582 0
ENSG00000280498 0	ENSG00000280498 0	ENSG00000280498 0	ENSG00000280498 0	ENSG00000280498 0	ENSG00000280498 0	ENSG00000280498 0	ENSG00000280498 0
ENSG00000120656 816	ENSG00000120656 740	ENSG00000120656 650	ENSG00000120656 788	ENSG00000120656 619	ENSG00000120656 815	ENSG00000120656 767	ENSG00000120656 890
ENSG00000188060 43	ENSG00000188060 47	ENSG00000188060 34	ENSG00000188060 47	ENSG00000188060 21	ENSG00000188060 29	ENSG00000188060 19	ENSG00000188060 39
ENSG00000229388 21	ENSG00000229388 33	ENSG00000229388 19	ENSG00000229388 29	ENSG00000229388 18	ENSG00000229388 29	ENSG00000229388 16	ENSG00000229388 18
ENSG00000274978 0	ENSG00000274978 0	ENSG00000274978 0	ENSG00000274978 3	ENSG00000274978 3	ENSG00000274978 4	ENSG00000274978 0	ENSG00000274978 2
ENSG00000270103 0	ENSG00000270103 0	ENSG00000270103 0	ENSG00000270103 0	ENSG00000270103 0	ENSG00000270103 0	ENSG00000270103 0	ENSG00000270103 0
ENSG00000162419 638	ENSG00000162419 608	ENSG00000162419 458	ENSG00000162419 606	ENSG00000162419 1082	ENSG00000162419 1253	ENSG00000162419 1117	ENSG00000162419 1080
ENSG00000252777 0	ENSG00000252777 0	ENSG00000252777 2	ENSG00000252777 0	ENSG00000252777 0	ENSG00000252777 0	ENSG00000252777 0	ENSG00000252777 1
ENSG00000198492 5673	ENSG00000198492 5144	ENSG00000198492 4304	ENSG00000198492 4925	ENSG00000198492 11383	ENSG00000198492 12364	ENSG00000198492 11080	ENSG00000198492 10348
ENSG00000116329 1831	ENSG00000116329 1540	ENSG00000116329 1522	ENSG00000116329 1665	ENSG00000116329 1320	ENSG00000116329 1413	ENSG00000116329 1204	ENSG00000116329 1269
ENSG00000233427 1	ENSG00000233427 1	ENSG00000233427 4	ENSG00000233427 0	ENSG00000233427 2	ENSG00000233427 0	ENSG00000233427 0	ENSG00000233427 0
ENSG00000199756 0	ENSG00000199756 0	ENSG00000199756 1	ENSG00000199756 1	ENSG00000199756 0	ENSG00000199756 0	ENSG00000199756 1	ENSG00000199756 0
ENSG00000159023 2654	ENSG00000159023 2403	ENSG00000159023 1963	ENSG00000159023 2301	ENSG00000159023 2072	ENSG00000159023 2267	ENSG00000159023 2226	ENSG00000159023 2441
ENSG00000225616 4	ENSG00000225616 3	ENSG00000225616 3	ENSG00000225616 3	ENSG00000225616 3	ENSG00000225616 1	ENSG00000225616 0	ENSG00000225616 2
ENSG00000206704 0	ENSG00000206704 0	ENSG00000206704 0	ENSG00000206704 0	ENSG00000206704 0	ENSG00000206704 0	ENSG00000206704 0	ENSG00000206704 0
ENSG00000277958 1	ENSG00000277958 0	ENSG00000277958 0	ENSG00000277958 0	ENSG00000277958 0	ENSG00000277958 0	ENSG00000277958 0	ENSG00000277958 0
ENSG00000253304 13	ENSG00000253304 10	ENSG00000253304 10	ENSG00000253304 9	ENSG00000253304 9	ENSG00000253304 17	ENSG00000253304 15	ENSG00000253304 12
ENSG00000225750 5	ENSG00000225750 2	ENSG00000225750 3	ENSG00000225750 3	ENSG00000225750 1	ENSG00000225750 4	ENSG00000225750 1	ENSG00000225750 1
ENSG00000116350 2988	ENSG00000116350 2439	ENSG00000116350 2083	ENSG00000116350 2632	ENSG00000116350 2595	ENSG00000116350 3301	ENSG00000116350 2695	ENSG00000116350 3071
ENSG00000277916 0	ENSG00000277916 0	ENSG00000277916 0	ENSG00000277916 0	ENSG00000277916 0	ENSG00000277916 0	ENSG00000277916 0	ENSG00000277916 0
ENSG00000116353 826	ENSG00000116353 830	ENSG00000116353 630	ENSG00000116353 730	ENSG00000116353 647	ENSG00000116353 774	ENSG00000116353 717	ENSG00000116353 740
ENSG00000237934 15	ENSG00000237934 14	ENSG00000237934 10	ENSG00000237934 13	ENSG00000237934 14	ENSG00000237934 17	ENSG00000237934 11	ENSG00000237934 18
ENSG00000060656 64	ENSG00000060656 36	ENSG00000060656 37	ENSG00000060656 41	ENSG00000060656 45	ENSG00000060656 49	ENSG00000060656 34	ENSG00000060656 36
ENSG00000230523 1	ENSG00000230523 0	ENSG00000230523 0	ENSG00000230523 0	ENSG00000230523 1	ENSG00000230523 1	ENSG00000230523 3	ENSG00000230523 4
ENSG00000225011 0	ENSG00000225011 0	ENSG00000225011 0	ENSG00000225011 0	ENSG00000225011 0	ENSG00000225011 0	ENSG00000225011 0	ENSG00000225011 0
ENSG00000228176 4	ENSG00000228176 2	ENSG00000228176 3	ENSG00000228176 0	ENSG00000228176 1	ENSG00000228176 6	ENSG00000228176 5	ENSG00000228176 12
ENSG00000284676 0	ENSG00000284676 0	ENSG00000284676 0	ENSG00000284676 0	ENSG00000284676 0	ENSG00000284676 0	ENSG00000284676 0	ENSG00000284676 0
ENSG00000270927 0	ENSG00000270927 0	ENSG00000270927 0	ENSG00000270927 0	ENSG00000270927 0	ENSG00000270927 0	ENSG00000270927 0	ENSG00000270927 0
ENSG00000233399 0	ENSG00000233399 0	ENSG00000233399 0	ENSG00000233399 0	ENSG00000233399 0	ENSG00000233399 0	ENSG00000233399 0	ENSG00000233399 0
ENSG00000233372 0	ENSG00000233372 0	ENSG00000233372 0	ENSG00000233372 0	ENSG00000233372 0	ENSG00000233372 1	ENSG00000233372 0	ENSG00000233372 0
ENSG00000231251 0	ENSG00000231251 0	ENSG00000231251 0	ENSG00000231251 0	ENSG00000231251 0	ENSG00000231251 0	ENSG00000231251 0	ENSG00000231251 0
ENSG00000236335 1	ENSG00000236335 0	ENSG00000236335 0	ENSG00000236335 1	ENSG00000236335 1	ENSG00000236335 0	ENSG00000236335 0	ENSG00000236335 1
ENSG00000231949 0	ENSG00000231949 0	ENSG00000231949 2	ENSG00000231949 3	ENSG00000231949 1	ENSG00000231949 5	ENSG00000231949 2	ENSG00000231949 0
ENSG00000162510 22	ENSG00000162510 28	ENSG00000162510 30	ENSG00000162510 25	ENSG00000162510 26	ENSG00000162510 35	ENSG00000162510 23	ENSG00000162510 28
ENSG00000186056 146	ENSG00000186056 96	ENSG00000186056 102	ENSG00000186056 115	ENSG00000186056 77	ENSG00000186056 94	ENSG00000186056 84	ENSG00000186056 91
ENSG00000287510 0	ENSG00000287510 0	ENSG00000287510 0	ENSG00000287510 0	ENSG00000287510 0	ENSG00000287510 0	ENSG00000287510 0	ENSG00000287510 0
ENSG00000162511 17	ENSG00000162511 17	ENSG00000162511 12	ENSG00000162511 9	ENSG00000162511 43	ENSG00000162511 46	ENSG00000162511 41	ENSG00000162511 35
ENSG00000264773 0	ENSG00000264773 0	ENSG00000264773 0	ENSG00000264773 0	ENSG00000264773 0	ENSG00000264773 0	ENSG00000264773 0	ENSG00000264773 0
ENSG00000229607 120	ENSG00000229607 99	ENSG00000229607 98	ENSG00000229607 95	ENSG00000229607 11	ENSG00000229607 19	ENSG00000229607 16	ENSG00000229607 25
ENSG00000223382 108	ENSG00000223382 70	ENSG00000223382 90	ENSG00000223382 86	ENSG00000223382 51	ENSG00000223382 46	ENSG00000223382 51	ENSG00000223382 44
ENSG00000222784 2	ENSG00000222784 0	ENSG00000222784 1	ENSG00000222784 1	ENSG00000222784 1	ENSG00000222784 0	ENSG00000222784 0	ENSG00000222784 1
ENSG00000235143 5	ENSG00000235143 3	ENSG00000235143 2	ENSG00000235143 3	ENSG00000235143 0	ENSG00000235143 2	ENSG00000235143 3	ENSG00000235143 6
ENSG00000162512 38084	ENSG00000162512 30694	ENSG00000162512 26178	ENSG00000162512 32017	ENSG00000162512 21773	ENSG00000162512 26218	ENSG00000162512 24592	ENSG00000162512 26245
ENSG00000266210 0	ENSG00000266210 0	ENSG00000266210 0	ENSG00000266210 0	ENSG00000266210 0	ENSG00000266210 0	ENSG00000266210 0	ENSG00000266210 0
ENSG00000134644 5237	ENSG00000134644 4561	ENSG00000134644 3967	ENSG00000134644 4477	ENSG00000134644 4400	ENSG00000134644 4904	ENSG00000134644 4589	ENSG00000134644 4945
ENSG00000237329 10	ENSG00000237329 4	ENSG00000237329 2	ENSG00000237329 5	ENSG00000237329 8	ENSG00000237329 7	ENSG00000237329 7	ENSG00000237329 7
ENSG00000232768 6	ENSG00000232768 4	ENSG00000232768 6	ENSG00000232768 7	ENSG00000232768 2	ENSG00000232768 3	ENSG00000232768 3	ENSG00000232768 11
ENSG00000215900 0	ENSG00000215900 0	ENSG00000215900 0	ENSG00000215900 0	ENSG00000215900 0	ENSG00000215900 0	ENSG00000215900 0	ENSG00000215900 0
ENSG00000225142 1	ENSG00000225142 0	ENSG00000225142 0	ENSG00000225142 2	ENSG00000225142 1	ENSG00000225142 0	ENSG00000225142 0	ENSG00000225142 0
ENSG00000084628 9	ENSG00000084628 5	ENSG00000084628 10	ENSG00000084628 8	ENSG00000084628 12	ENSG00000084628 12	ENSG00000084628 5	ENSG00000084628 7
ENSG00000060688 2595	ENSG00000060688 2423	ENSG00000060688 2100	ENSG00000060688 2418	ENSG00000060688 2478	ENSG00000060688 2973	ENSG00000060688 2525	ENSG00000060688 2705
ENSG00000229447 15	ENSG00000229447 5	ENSG00000229447 5	ENSG00000229447 19	ENSG00000229447 7	ENSG00000229447 11	ENSG00000229447 9	ENSG00000229447 11
ENSG00000121766 3147	ENSG00000121766 2866	ENSG00000121766 2606	ENSG00000121766 2896	ENSG00000121766 4364	ENSG00000121766 5407	ENSG00000121766 4674	ENSG00000121766 4847
ENSG00000229044 7	ENSG00000229044 2	ENSG00000229044 0	ENSG00000229044 9	ENSG00000229044 1	ENSG00000229044 5	ENSG00000229044 9	ENSG00000229044 3
ENSG00000121769 157	ENSG00000121769 134	ENSG00000121769 147	ENSG00000121769 173	ENSG00000121769 278	ENSG00000121769 352	ENSG00000121769 272	ENSG00000121769 318
ENSG00000168528 427	ENSG00000168528 340	ENSG00000168528 313	ENSG00000168528 344	ENSG00000168528 320	ENSG00000168528 363	ENSG00000168528 305	ENSG00000168528 333
ENSG00000215899 0	ENSG00000215899 1	ENSG00000215899 1	ENSG00000215899 2	ENSG00000215899 0	ENSG00000215899 0	ENSG00000215899 1	ENSG00000215899 0
ENSG00000206981 0	ENSG00000206981 0	ENSG00000206981 0	ENSG00000206981 1	ENSG00000206981 0	ENSG00000206981 0	ENSG00000206981 0	ENSG00000206981 0
ENSG00000260386 0	ENSG00000260386 0	ENSG00000260386 0	ENSG00000260386 0	ENSG00000260386 0	ENSG00000260386 0	ENSG00000260386 0	ENSG00000260386 0
ENSG00000265961 0	ENSG00000265961 0	ENSG00000265961 0	ENSG00000265961 0	ENSG00000265961 0	ENSG00000265961 0	ENSG00000265961 0	ENSG00000265961 0
ENSG00000284543 1	ENSG00000284543 0	ENSG00000284543 0	ENSG00000284543 0	ENSG00000284543 0	ENSG00000284543 1	ENSG00000284543 3	ENSG00000284543 2
ENSG00000229167 0	ENSG00000229167 0	ENSG00000229167 0	ENSG00000229167 1	ENSG00000229167 3	ENSG00000229167 6	ENSG00000229167 7	ENSG00000229167 1
ENSG00000142910 400	ENSG00000142910 299	ENSG00000142910 233	ENSG00000142910 320	ENSG00000142910 590	ENSG00000142910 642	ENSG00000142910 555	ENSG00000142910 616
ENSG00000121764 3	ENSG00000121764 6	ENSG00000121764 2	ENSG00000121764 2	ENSG00000121764 8	ENSG00000121764 6	ENSG00000121764 3	ENSG00000121764 2
ENSG00000162517 1926	ENSG00000162517 1770	ENSG00000162517 1570	ENSG00000162517 1763	ENSG00000162517 1767	ENSG00000162517 2115	ENSG00000162517 1938	ENSG00000162517 1965
ENSG00000235790 80	ENSG00000235790 42	ENSG00000235790 58	ENSG00000235790 79	ENSG00000235790 83	ENSG00000235790 108	ENSG00000235790 82	ENSG00000235790 95
ENSG00000264078 3	ENSG00000264078 3	ENSG00000264078 2	ENSG00000264078 2	ENSG00000264078 0	ENSG00000264078 4	ENSG00000264078 3	ENSG00000264078 2
ENSG00000084636 16560	ENSG00000084636 12102	ENSG00000084636 11652	ENSG00000084636 14853	ENSG00000084636 16380	ENSG00000084636 19014	ENSG00000084636 16538	ENSG00000084636 17144
ENSG00000121753 170	ENSG00000121753 151	ENSG00000121753 136	ENSG00000121753 133	ENSG00000121753 34	ENSG00000121753 63	ENSG00000121753 66	ENSG00000121753 68
ENSG00000266580 1	ENSG00000266580 0	ENSG00000266580 0	ENSG00000266580 3	ENSG00000266580 0	ENSG00000266580 0	ENSG00000266580 0	ENSG00000266580 0
ENSG00000254545 22	ENSG00000254545 10	ENSG00000254545 15	ENSG00000254545 9	ENSG00000254545 14	ENSG00000254545 13	ENSG00000254545 12	ENSG00000254545 6
ENSG00000134668 2294	ENSG00000134668 1778	ENSG00000134668 1834	ENSG00000134668 2044	ENSG00000134668 1526	ENSG00000134668 1785	ENSG00000134668 1627	ENSG00000134668 1742
ENSG00000203620 0	ENSG00000203620 0	ENSG00000203620 0	ENSG00000203620 0	ENSG00000203620 0	ENSG00000203620 1	ENSG00000203620 0	ENSG00000203620 1
ENSG00000269967 6	ENSG00000269967 6	ENSG00000269967 6	ENSG00000269967 11	ENSG00000269967 18	ENSG00000269967 8	ENSG00000269967 9	ENSG00000269967 11
ENSG00000184007 8315	ENSG00000184007 7660	ENSG00000184007 6508	ENSG00000184007 7648	ENSG00000184007 7909	ENSG00000184007 9301	ENSG00000184007 8356	ENSG00000184007 8937
ENSG00000228634 6	ENSG00000228634 12	ENSG00000228634 7	ENSG00000228634 12	ENSG00000228634 20	ENSG00000228634 11	ENSG00000228634 24	ENSG00000228634 11
ENSG00000284702 0	ENSG00000284702 0	ENSG00000284702 0	ENSG00000284702 0	ENSG00000284702 0	ENSG00000284702 1	ENSG00000284702 0	ENSG00000284702 0
ENSG00000121774 4546	ENSG00000121774 3935	ENSG00000121774 3354	ENSG00000121774 4116	ENSG00000121774 2432	ENSG00000121774 2955	ENSG00000121774 2726	ENSG00000121774 2936
ENSG00000203325 8	ENSG00000203325 9	ENSG00000203325 2	ENSG00000203325 3	ENSG00000203325 1	ENSG00000203325 8	ENSG00000203325 6	ENSG00000203325 13
ENSG00000121775 553	ENSG00000121775 492	ENSG00000121775 403	ENSG00000121775 484	ENSG00000121775 347	ENSG00000121775 452	ENSG00000121775 418	ENSG00000121775 438
ENSG00000266203 1	ENSG00000266203 0	ENSG00000266203 0	ENSG00000266203 2	ENSG00000266203 0	ENSG00000266203 2	ENSG00000266203 1	ENSG00000266203 2
ENSG00000276493 1	ENSG00000276493 0	ENSG00000276493 1	ENSG00000276493 1	ENSG00000276493 0	ENSG00000276493 0	ENSG00000276493 0	ENSG00000276493 0
ENSG00000025800 7137	ENSG00000025800 6195	ENSG00000025800 5198	ENSG00000025800 6095	ENSG00000025800 7610	ENSG00000025800 8611	ENSG00000025800 7805	ENSG00000025800 7999
ENSG00000250135 2	ENSG00000250135 0	ENSG00000250135 0	ENSG00000250135 0	ENSG00000250135 1	ENSG00000250135 1	ENSG00000250135 0	ENSG00000250135 0
ENSG00000084652 11855	ENSG00000084652 10269	ENSG00000084652 8827	ENSG00000084652 10472	ENSG00000084652 10827	ENSG00000084652 12698	ENSG00000084652 11178	ENSG00000084652 11747
ENSG00000160050 549	ENSG00000160050 394	ENSG00000160050 390	ENSG00000160050 468	ENSG00000160050 356	ENSG00000160050 431	ENSG00000160050 377	ENSG00000160050 433
ENSG00000224066 11	ENSG00000224066 1	ENSG00000224066 9	ENSG00000224066 6	ENSG00000224066 9	ENSG00000224066 9	ENSG00000224066 10	ENSG00000224066 8
ENSG00000160051 207	ENSG00000160051 170	ENSG00000160051 169	ENSG00000160051 212	ENSG00000160051 203	ENSG00000160051 218	ENSG00000160051 179	ENSG00000160051 227
ENSG00000222046 50	ENSG00000222046 36	ENSG00000222046 28	ENSG00000222046 40	ENSG00000222046 56	ENSG00000222046 77	ENSG00000222046 48	ENSG00000222046 56
ENSG00000160055 515	ENSG00000160055 379	ENSG00000160055 338	ENSG00000160055 465	ENSG00000160055 846	ENSG00000160055 1036	ENSG00000160055 896	ENSG00000160055 845
ENSG00000084623 22198	ENSG00000084623 19136	ENSG00000084623 16102	ENSG00000084623 19485	ENSG00000084623 13180	ENSG00000084623 16490	ENSG00000084623 14731	ENSG00000084623 16254
ENSG00000220785 210	ENSG00000220785 179	ENSG00000220785 153	ENSG00000220785 188	ENSG00000220785 158	ENSG00000220785 202	ENSG00000220785 169	ENSG00000220785 194
ENSG00000183615 448	ENSG00000183615 362	ENSG00000183615 244	ENSG00000183615 343	ENSG00000183615 224	ENSG00000183615 257	ENSG00000183615 263	ENSG00000183615 253
ENSG00000182866 2	ENSG00000182866 0	ENSG00000182866 4	ENSG00000182866 3	ENSG00000182866 9	ENSG00000182866 2	ENSG00000182866 2	ENSG00000182866 0
ENSG00000277617 0	ENSG00000277617 0	ENSG00000277617 0	ENSG00000277617 0	ENSG00000277617 0	ENSG00000277617 0	ENSG00000277617 0	ENSG00000277617 0
ENSG00000252450 0	ENSG00000252450 0	ENSG00000252450 0	ENSG00000252450 0	ENSG00000252450 0	ENSG00000252450 0	ENSG00000252450 0	ENSG00000252450 0
ENSG00000116478 7210	ENSG00000116478 6119	ENSG00000116478 4960	ENSG00000116478 6402	ENSG00000116478 4129	ENSG00000116478 4915	ENSG00000116478 4460	ENSG00000116478 4868
ENSG00000175130 9214	ENSG00000175130 7733	ENSG00000175130 6234	ENSG00000175130 7638	ENSG00000175130 3940	ENSG00000175130 4968	ENSG00000175130 4412	ENSG00000175130 5302
ENSG00000233775 4	ENSG00000233775 3	ENSG00000233775 4	ENSG00000233775 0	ENSG00000233775 5	ENSG00000233775 4	ENSG00000233775 2	ENSG00000233775 4
ENSG00000162526 27	ENSG00000162526 21	ENSG00000162526 20	ENSG00000162526 30	ENSG00000162526 19	ENSG00000162526 28	ENSG00000162526 22	ENSG00000162526 32
ENSG00000225828 138	ENSG00000225828 76	ENSG00000225828 93	ENSG00000225828 128	ENSG00000225828 75	ENSG00000225828 61	ENSG00000225828 62	ENSG00000225828 62
ENSG00000160058 2909	ENSG00000160058 2385	ENSG00000160058 2273	ENSG00000160058 2529	ENSG00000160058 3526	ENSG00000160058 4037	ENSG00000160058 3680	ENSG00000160058 3796
ENSG00000224333 1	ENSG00000224333 1	ENSG00000224333 1	ENSG00000224333 0	ENSG00000224333 1	ENSG00000224333 2	ENSG00000224333 0	ENSG00000224333 0
ENSG00000270850 0	ENSG00000270850 1	ENSG00000270850 0	ENSG00000270850 0	ENSG00000270850 0	ENSG00000270850 0	ENSG00000270850 0	ENSG00000270850 0
ENSG00000229259 0	ENSG00000229259 0	ENSG00000229259 0	ENSG00000229259 0	ENSG00000229259 4	ENSG00000229259 1	ENSG00000229259 0	ENSG00000229259 0
ENSG00000263529 0	ENSG00000263529 0	ENSG00000263529 0	ENSG00000263529 0	ENSG00000263529 0	ENSG00000263529 0	ENSG00000263529 0	ENSG00000263529 0
ENSG00000254553 1	ENSG00000254553 0	ENSG00000254553 1	ENSG00000254553 0	ENSG00000254553 0	ENSG00000254553 0	ENSG00000254553 0	ENSG00000254553 0
ENSG00000273274 19	ENSG00000273274 15	ENSG00000273274 16	ENSG00000273274 23	ENSG00000273274 24	ENSG00000273274 23	ENSG00000273274 27	ENSG00000273274 21
ENSG00000160062 158	ENSG00000160062 146	ENSG00000160062 115	ENSG00000160062 143	ENSG00000160062 69	ENSG00000160062 77	ENSG00000160062 69	ENSG00000160062 74
ENSG00000176261 1367	ENSG00000176261 1272	ENSG00000176261 1086	ENSG00000176261 1354	ENSG00000176261 1156	ENSG00000176261 1376	ENSG00000176261 1243	ENSG00000176261 1265
ENSG00000200591 4	ENSG00000200591 2	ENSG00000200591 2	ENSG00000200591 4	ENSG00000200591 3	ENSG00000200591 2	ENSG00000200591 4	ENSG00000200591 0
ENSG00000162521 3783	ENSG00000162521 3419	ENSG00000162521 2856	ENSG00000162521 3363	ENSG00000162521 3036	ENSG00000162521 3530	ENSG00000162521 3213	ENSG00000162521 3419
ENSG00000162520 659	ENSG00000162520 458	ENSG00000162520 566	ENSG00000162520 514	ENSG00000162520 366	ENSG00000162520 449	ENSG00000162520 395	ENSG00000162520 448
ENSG00000224409 3	ENSG00000224409 3	ENSG00000224409 5	ENSG00000224409 5	ENSG00000224409 6	ENSG00000224409 3	ENSG00000224409 3	ENSG00000224409 4
ENSG00000162522 877	ENSG00000162522 668	ENSG00000162522 657	ENSG00000162522 684	ENSG00000162522 636	ENSG00000162522 683	ENSG00000162522 685	ENSG00000162522 693
ENSG00000134684 9501	ENSG00000134684 8195	ENSG00000134684 7342	ENSG00000134684 8647	ENSG00000134684 12798	ENSG00000134684 15094	ENSG00000134684 13450	ENSG00000134684 13865
ENSG00000116497 808	ENSG00000116497 708	ENSG00000116497 543	ENSG00000116497 660	ENSG00000116497 879	ENSG00000116497 896	ENSG00000116497 820	ENSG00000116497 785
ENSG00000160097 6	ENSG00000160097 8	ENSG00000160097 3	ENSG00000160097 3	ENSG00000160097 7	ENSG00000160097 8	ENSG00000160097 6	ENSG00000160097 6
ENSG00000121905 27	ENSG00000121905 17	ENSG00000121905 10	ENSG00000121905 23	ENSG00000121905 20	ENSG00000121905 22	ENSG00000121905 27	ENSG00000121905 33
ENSG00000121900 1083	ENSG00000121900 949	ENSG00000121900 767	ENSG00000121900 1013	ENSG00000121900 510	ENSG00000121900 606	ENSG00000121900 533	ENSG00000121900 630
ENSG00000287691 16	ENSG00000287691 16	ENSG00000287691 7	ENSG00000287691 15	ENSG00000287691 9	ENSG00000287691 11	ENSG00000287691 11	ENSG00000287691 15
ENSG00000116514 1818	ENSG00000116514 1584	ENSG00000116514 1236	ENSG00000116514 1613	ENSG00000116514 2169	ENSG00000116514 2507	ENSG00000116514 2274	ENSG00000116514 2283
ENSG00000278966 1	ENSG00000278966 3	ENSG00000278966 1	ENSG00000278966 2	ENSG00000278966 2	ENSG00000278966 3	ENSG00000278966 1	ENSG00000278966 3
ENSG00000217644 4	ENSG00000217644 3	ENSG00000217644 1	ENSG00000217644 1	ENSG00000217644 8	ENSG00000217644 6	ENSG00000217644 2	ENSG00000217644 4
ENSG00000239670 30	ENSG00000239670 20	ENSG00000239670 20	ENSG00000239670 34	ENSG00000239670 25	ENSG00000239670 26	ENSG00000239670 15	ENSG00000239670 18
ENSG00000236065 26	ENSG00000236065 18	ENSG00000236065 13	ENSG00000236065 30	ENSG00000236065 14	ENSG00000236065 33	ENSG00000236065 21	ENSG00000236065 31
ENSG00000004455 9324	ENSG00000004455 8122	ENSG00000004455 6615	ENSG00000004455 7988	ENSG00000004455 6709	ENSG00000004455 7974	ENSG00000004455 7311	ENSG00000004455 7574
ENSG00000276645 9	ENSG00000276645 11	ENSG00000276645 6	ENSG00000276645 7	ENSG00000276645 2	ENSG00000276645 7	ENSG00000276645 2	ENSG00000276645 3
ENSG00000142920 184	ENSG00000142920 152	ENSG00000142920 140	ENSG00000142920 219	ENSG00000142920 176	ENSG00000142920 172	ENSG00000142920 161	ENSG00000142920 221
ENSG00000278997 22	ENSG00000278997 9	ENSG00000278997 7	ENSG00000278997 8	ENSG00000278997 16	ENSG00000278997 19	ENSG00000278997 17	ENSG00000278997 12
ENSG00000116525 461	ENSG00000116525 384	ENSG00000116525 333	ENSG00000116525 362	ENSG00000116525 993	ENSG00000116525 1209	ENSG00000116525 965	ENSG00000116525 902
ENSG00000279179 25	ENSG00000279179 11	ENSG00000279179 14	ENSG00000279179 18	ENSG00000279179 77	ENSG00000279179 60	ENSG00000279179 62	ENSG00000279179 67
ENSG00000284721 0	ENSG00000284721 0	ENSG00000284721 0	ENSG00000284721 0	ENSG00000284721 1	ENSG00000284721 0	ENSG00000284721 0	ENSG00000284721 2
ENSG00000160094 320	ENSG00000160094 268	ENSG00000160094 179	ENSG00000160094 240	ENSG00000160094 235	ENSG00000160094 319	ENSG00000160094 287	ENSG00000160094 302
ENSG00000270115 2	ENSG00000270115 3	ENSG00000270115 3	ENSG00000270115 3	ENSG00000270115 1	ENSG00000270115 3	ENSG00000270115 3	ENSG00000270115 0
ENSG00000184389 6	ENSG00000184389 0	ENSG00000184389 1	ENSG00000184389 5	ENSG00000184389 9	ENSG00000184389 12	ENSG00000184389 5	ENSG00000184389 7
ENSG00000225313 170	ENSG00000225313 115	ENSG00000225313 134	ENSG00000225313 134	ENSG00000225313 103	ENSG00000225313 103	ENSG00000225313 104	ENSG00000225313 130
ENSG00000134686 6805	ENSG00000134686 5655	ENSG00000134686 4854	ENSG00000134686 5817	ENSG00000134686 4725	ENSG00000134686 5482	ENSG00000134686 5145	ENSG00000134686 5531
ENSG00000284154 4	ENSG00000284154 4	ENSG00000284154 2	ENSG00000284154 4	ENSG00000284154 6	ENSG00000284154 2	ENSG00000284154 2	ENSG00000284154 3
ENSG00000222112 14	ENSG00000222112 9	ENSG00000222112 7	ENSG00000222112 15	ENSG00000222112 11	ENSG00000222112 8	ENSG00000222112 12	ENSG00000222112 13
ENSG00000233246 20	ENSG00000233246 13	ENSG00000233246 19	ENSG00000233246 19	ENSG00000233246 17	ENSG00000233246 11	ENSG00000233246 11	ENSG00000233246 20
ENSG00000234512 0	ENSG00000234512 0	ENSG00000234512 0	ENSG00000234512 0	ENSG00000234512 1	ENSG00000234512 0	ENSG00000234512 0	ENSG00000234512 0
ENSG00000121903 502	ENSG00000121903 453	ENSG00000121903 356	ENSG00000121903 499	ENSG00000121903 574	ENSG00000121903 703	ENSG00000121903 626	ENSG00000121903 659
ENSG00000235907 1	ENSG00000235907 0	ENSG00000235907 2	ENSG00000235907 1	ENSG00000235907 3	ENSG00000235907 2	ENSG00000235907 10	ENSG00000235907 1
ENSG00000121904 23	ENSG00000121904 20	ENSG00000121904 13	ENSG00000121904 18	ENSG00000121904 38	ENSG00000121904 40	ENSG00000121904 41	ENSG00000121904 26
ENSG00000227000 0	ENSG00000227000 0	ENSG00000227000 0	ENSG00000227000 0	ENSG00000227000 2	ENSG00000227000 0	ENSG00000227000 1	ENSG00000227000 1
ENSG00000176256 0	ENSG00000176256 1	ENSG00000176256 0	ENSG00000176256 0	ENSG00000176256 0	ENSG00000176256 1	ENSG00000176256 0	ENSG00000176256 0
ENSG00000231163 0	ENSG00000231163 0	ENSG00000231163 0	ENSG00000231163 0	ENSG00000231163 0	ENSG00000231163 1	ENSG00000231163 0	ENSG00000231163 0
ENSG00000201148 0	ENSG00000201148 0	ENSG00000201148 0	ENSG00000201148 0	ENSG00000201148 0	ENSG00000201148 0	ENSG00000201148 0	ENSG00000201148 0
ENSG00000142698 1	ENSG00000142698 3	ENSG00000142698 1	ENSG00000142698 1	ENSG00000142698 1	ENSG00000142698 0	ENSG00000142698 0	ENSG00000142698 3
ENSG00000270241 0	ENSG00000270241 0	ENSG00000270241 0	ENSG00000270241 0	ENSG00000270241 0	ENSG00000270241 0	ENSG00000270241 0	ENSG00000270241 0
ENSG00000287703 0	ENSG00000287703 0	ENSG00000287703 0	ENSG00000287703 0	ENSG00000287703 0	ENSG00000287703 0	ENSG00000287703 0	ENSG00000287703 0
ENSG00000207941 0	ENSG00000207941 0	ENSG00000207941 0	ENSG00000207941 0	ENSG00000207941 0	ENSG00000207941 0	ENSG00000207941 0	ENSG00000207941 0
ENSG00000163866 2576	ENSG00000163866 2329	ENSG00000163866 1900	ENSG00000163866 2340	ENSG00000163866 2310	ENSG00000163866 2687	ENSG00000163866 2463	ENSG00000163866 2575
ENSG00000189280 3	ENSG00000189280 1	ENSG00000189280 4	ENSG00000189280 2	ENSG00000189280 7	ENSG00000189280 5	ENSG00000189280 7	ENSG00000189280 6
ENSG00000189433 0	ENSG00000189433 0	ENSG00000189433 0	ENSG00000189433 0	ENSG00000189433 0	ENSG00000189433 2	ENSG00000189433 1	ENSG00000189433 2
ENSG00000255811 0	ENSG00000255811 0	ENSG00000255811 0	ENSG00000255811 0	ENSG00000255811 0	ENSG00000255811 0	ENSG00000255811 0	ENSG00000255811 0
ENSG00000188910 4	ENSG00000188910 2	ENSG00000188910 3	ENSG00000188910 5	ENSG00000188910 11	ENSG00000188910 15	ENSG00000188910 9	ENSG00000188910 17
ENSG00000187513 0	ENSG00000187513 0	ENSG00000187513 0	ENSG00000187513 0	ENSG00000187513 3	ENSG00000187513 8	ENSG00000187513 8	ENSG00000187513 2
ENSG00000230163 0	ENSG00000230163 0	ENSG00000230163 0	ENSG00000230163 0	ENSG00000230163 0	ENSG00000230163 0	ENSG00000230163 0	ENSG00000230163 0
ENSG00000116544 11	ENSG00000116544 8	ENSG00000116544 2	ENSG00000116544 4	ENSG00000116544 11	ENSG00000116544 9	ENSG00000116544 6	ENSG00000116544 8
ENSG00000284773 4	ENSG00000284773 5	ENSG00000284773 5	ENSG00000284773 4	ENSG00000284773 6	ENSG00000284773 2	ENSG00000284773 3	ENSG00000284773 3
ENSG00000241014 1	ENSG00000241014 7	ENSG00000241014 5	ENSG00000241014 5	ENSG00000241014 0	ENSG00000241014 4	ENSG00000241014 4	ENSG00000241014 3
ENSG00000271741 0	ENSG00000271741 0	ENSG00000271741 0	ENSG00000271741 0	ENSG00000271741 0	ENSG00000271741 0	ENSG00000271741 0	ENSG00000271741 0
ENSG00000243749 23	ENSG00000243749 18	ENSG00000243749 26	ENSG00000243749 20	ENSG00000243749 24	ENSG00000243749 22	ENSG00000243749 13	ENSG00000243749 13
ENSG00000163867 505	ENSG00000163867 447	ENSG00000163867 402	ENSG00000163867 482	ENSG00000163867 447	ENSG00000163867 525	ENSG00000163867 512	ENSG00000163867 517
ENSG00000197056 964	ENSG00000197056 872	ENSG00000197056 754	ENSG00000197056 893	ENSG00000197056 655	ENSG00000197056 755	ENSG00000197056 716	ENSG00000197056 755
ENSG00000233940 0	ENSG00000233940 0	ENSG00000233940 0	ENSG00000233940 0	ENSG00000233940 0	ENSG00000233940 0	ENSG00000233940 0	ENSG00000233940 0
ENSG00000228348 0	ENSG00000228348 3	ENSG00000228348 0	ENSG00000228348 2	ENSG00000228348 0	ENSG00000228348 4	ENSG00000228348 1	ENSG00000228348 1
ENSG00000284640 0	ENSG00000284640 0	ENSG00000284640 0	ENSG00000284640 0	ENSG00000284640 1	ENSG00000284640 2	ENSG00000284640 2	ENSG00000284640 1
ENSG00000116560 13832	ENSG00000116560 11496	ENSG00000116560 10105	ENSG00000116560 12629	ENSG00000116560 8990	ENSG00000116560 11032	ENSG00000116560 10314	ENSG00000116560 11325
ENSG00000201868 0	ENSG00000201868 0	ENSG00000201868 0	ENSG00000201868 0	ENSG00000201868 1	ENSG00000201868 0	ENSG00000201868 0	ENSG00000201868 0
ENSG00000146463 4187	ENSG00000146463 3637	ENSG00000146463 3091	ENSG00000146463 3567	ENSG00000146463 3589	ENSG00000146463 4078	ENSG00000146463 3752	ENSG00000146463 3997
ENSG00000240374 0	ENSG00000240374 0	ENSG00000240374 0	ENSG00000240374 0	ENSG00000240374 0	ENSG00000240374 0	ENSG00000240374 1	ENSG00000240374 2
ENSG00000201542 0	ENSG00000201542 0	ENSG00000201542 1	ENSG00000201542 0	ENSG00000201542 0	ENSG00000201542 0	ENSG00000201542 0	ENSG00000201542 0
ENSG00000229994 12	ENSG00000229994 19	ENSG00000229994 11	ENSG00000229994 13	ENSG00000229994 3	ENSG00000229994 9	ENSG00000229994 6	ENSG00000229994 11
ENSG00000227409 4	ENSG00000227409 2	ENSG00000227409 1	ENSG00000227409 0	ENSG00000227409 1	ENSG00000227409 0	ENSG00000227409 0	ENSG00000227409 3
ENSG00000278702 0	ENSG00000278702 0	ENSG00000278702 0	ENSG00000278702 0	ENSG00000278702 1	ENSG00000278702 0	ENSG00000278702 0	ENSG00000278702 0
ENSG00000142687 5729	ENSG00000142687 4853	ENSG00000142687 4016	ENSG00000142687 4893	ENSG00000142687 4899	ENSG00000142687 5725	ENSG00000142687 5098	ENSG00000142687 5644
ENSG00000236274 3	ENSG00000236274 3	ENSG00000236274 1	ENSG00000236274 0	ENSG00000236274 1	ENSG00000236274 0	ENSG00000236274 1	ENSG00000236274 1
ENSG00000020129 4823	ENSG00000020129 3901	ENSG00000020129 3501	ENSG00000020129 4182	ENSG00000020129 3234	ENSG00000020129 3843	ENSG00000020129 3557	ENSG00000020129 3686
ENSG00000239636 11	ENSG00000239636 4	ENSG00000239636 8	ENSG00000239636 24	ENSG00000239636 21	ENSG00000239636 12	ENSG00000239636 9	ENSG00000239636 14
ENSG00000116819 342	ENSG00000116819 226	ENSG00000116819 258	ENSG00000116819 288	ENSG00000116819 357	ENSG00000116819 459	ENSG00000116819 371	ENSG00000116819 432
ENSG00000126067 6267	ENSG00000126067 5290	ENSG00000126067 4681	ENSG00000126067 5471	ENSG00000126067 3601	ENSG00000126067 4325	ENSG00000126067 3987	ENSG00000126067 4221
ENSG00000142686 2566	ENSG00000142686 2103	ENSG00000142686 1892	ENSG00000142686 2306	ENSG00000142686 3807	ENSG00000142686 4797	ENSG00000142686 4256	ENSG00000142686 4177
ENSG00000092853 2775	ENSG00000092853 2448	ENSG00000092853 2268	ENSG00000092853 2472	ENSG00000092853 275	ENSG00000092853 307	ENSG00000092853 281	ENSG00000092853 345
ENSG00000232335 3	ENSG00000232335 3	ENSG00000232335 3	ENSG00000232335 1	ENSG00000232335 0	ENSG00000232335 0	ENSG00000232335 0	ENSG00000232335 0
ENSG00000134698 976	ENSG00000134698 857	ENSG00000134698 660	ENSG00000134698 849	ENSG00000134698 668	ENSG00000134698 768	ENSG00000134698 688	ENSG00000134698 801
ENSG00000092847 4745	ENSG00000092847 4075	ENSG00000092847 3414	ENSG00000092847 4056	ENSG00000092847 2670	ENSG00000092847 3067	ENSG00000092847 2932	ENSG00000092847 3001
ENSG00000271164 0	ENSG00000271164 0	ENSG00000271164 0	ENSG00000271164 0	ENSG00000271164 0	ENSG00000271164 0	ENSG00000271164 0	ENSG00000271164 0
ENSG00000286899 2	ENSG00000286899 1	ENSG00000286899 0	ENSG00000286899 2	ENSG00000286899 1	ENSG00000286899 2	ENSG00000286899 2	ENSG00000286899 1
ENSG00000271914 0	ENSG00000271914 0	ENSG00000271914 0	ENSG00000271914 0	ENSG00000271914 0	ENSG00000271914 0	ENSG00000271914 0	ENSG00000271914 0
ENSG00000126070 1594	ENSG00000126070 1387	ENSG00000126070 1202	ENSG00000126070 1351	ENSG00000126070 1755	ENSG00000126070 1971	ENSG00000126070 1817	ENSG00000126070 1818
ENSG00000271554 2	ENSG00000271554 4	ENSG00000271554 2	ENSG00000271554 7	ENSG00000271554 7	ENSG00000271554 3	ENSG00000271554 2	ENSG00000271554 2
ENSG00000232862 0	ENSG00000232862 2	ENSG00000232862 3	ENSG00000232862 4	ENSG00000232862 4	ENSG00000232862 4	ENSG00000232862 3	ENSG00000232862 2
ENSG00000092850 5	ENSG00000092850 3	ENSG00000092850 6	ENSG00000092850 4	ENSG00000092850 7	ENSG00000092850 5	ENSG00000092850 3	ENSG00000092850 9
ENSG00000116863 1709	ENSG00000116863 1465	ENSG00000116863 1257	ENSG00000116863 1519	ENSG00000116863 2297	ENSG00000116863 2782	ENSG00000116863 2288	ENSG00000116863 2470
ENSG00000171812 83	ENSG00000171812 61	ENSG00000171812 61	ENSG00000171812 107	ENSG00000171812 33	ENSG00000171812 54	ENSG00000171812 32	ENSG00000171812 39
ENSG00000054116 3215	ENSG00000054116 2728	ENSG00000054116 2356	ENSG00000054116 2809	ENSG00000054116 2784	ENSG00000054116 3556	ENSG00000054116 3097	ENSG00000054116 3440
ENSG00000116871 6748	ENSG00000116871 5052	ENSG00000116871 4565	ENSG00000116871 5502	ENSG00000116871 3161	ENSG00000116871 3712	ENSG00000116871 3390	ENSG00000116871 3702
ENSG00000264592 0	ENSG00000264592 0	ENSG00000264592 0	ENSG00000264592 0	ENSG00000264592 0	ENSG00000264592 0	ENSG00000264592 0	ENSG00000264592 0
ENSG00000054118 7529	ENSG00000054118 6345	ENSG00000054118 5455	ENSG00000054118 6410	ENSG00000054118 7297	ENSG00000054118 8729	ENSG00000054118 7648	ENSG00000054118 8512
ENSG00000231849 7	ENSG00000231849 4	ENSG00000231849 3	ENSG00000231849 2	ENSG00000231849 9	ENSG00000231849 7	ENSG00000231849 2	ENSG00000231849 7
ENSG00000214193 464	ENSG00000214193 364	ENSG00000214193 364	ENSG00000214193 422	ENSG00000214193 429	ENSG00000214193 513	ENSG00000214193 426	ENSG00000214193 490
ENSG00000142694 0	ENSG00000142694 0	ENSG00000142694 0	ENSG00000142694 0	ENSG00000142694 0	ENSG00000142694 0	ENSG00000142694 0	ENSG00000142694 0
ENSG00000286379 8	ENSG00000286379 5	ENSG00000286379 5	ENSG00000286379 5	ENSG00000286379 7	ENSG00000286379 3	ENSG00000286379 6	ENSG00000286379 4
ENSG00000196182 3847	ENSG00000196182 3058	ENSG00000196182 2752	ENSG00000196182 3293	ENSG00000196182 3654	ENSG00000196182 4257	ENSG00000196182 4053	ENSG00000196182 4096
ENSG00000181817 1045	ENSG00000181817 882	ENSG00000181817 818	ENSG00000181817 906	ENSG00000181817 1286	ENSG00000181817 1495	ENSG00000181817 1366	ENSG00000181817 1351
ENSG00000222821 2	ENSG00000222821 0	ENSG00000222821 1	ENSG00000222821 0	ENSG00000222821 2	ENSG00000222821 2	ENSG00000222821 2	ENSG00000222821 0
ENSG00000116885 152	ENSG00000116885 151	ENSG00000116885 109	ENSG00000116885 121	ENSG00000116885 89	ENSG00000116885 136	ENSG00000116885 101	ENSG00000116885 131
ENSG00000201448 2	ENSG00000201448 2	ENSG00000201448 1	ENSG00000201448 3	ENSG00000201448 1	ENSG00000201448 3	ENSG00000201448 0	ENSG00000201448 2
ENSG00000116898 2720	ENSG00000116898 2317	ENSG00000116898 2048	ENSG00000116898 2395	ENSG00000116898 2222	ENSG00000116898 2683	ENSG00000116898 2377	ENSG00000116898 2554
ENSG00000119535 0	ENSG00000119535 3	ENSG00000119535 1	ENSG00000119535 0	ENSG00000119535 1	ENSG00000119535 1	ENSG00000119535 1	ENSG00000119535 1
ENSG00000230214 0	ENSG00000230214 0	ENSG00000230214 0	ENSG00000230214 0	ENSG00000230214 0	ENSG00000230214 0	ENSG00000230214 0	ENSG00000230214 0
ENSG00000284705 1	ENSG00000284705 1	ENSG00000284705 0	ENSG00000284705 0	ENSG00000284705 0	ENSG00000284705 0	ENSG00000284705 0	ENSG00000284705 0
ENSG00000284720 0	ENSG00000284720 0	ENSG00000284720 0	ENSG00000284720 0	ENSG00000284720 0	ENSG00000284720 0	ENSG00000284720 0	ENSG00000284720 0
ENSG00000234481 0	ENSG00000234481 0	ENSG00000234481 0	ENSG00000234481 0	ENSG00000234481 0	ENSG00000234481 0	ENSG00000234481 0	ENSG00000234481 0
ENSG00000163873 1763	ENSG00000163873 1580	ENSG00000163873 864	ENSG00000163873 1238	ENSG00000163873 415	ENSG00000163873 516	ENSG00000163873 443	ENSG00000163873 562
ENSG00000284650 2	ENSG00000284650 5	ENSG00000284650 3	ENSG00000284650 1	ENSG00000284650 6	ENSG00000284650 1	ENSG00000284650 3	ENSG00000284650 0
ENSG00000223944 3	ENSG00000223944 2	ENSG00000223944 0	ENSG00000223944 1	ENSG00000223944 17	ENSG00000223944 25	ENSG00000223944 14	ENSG00000223944 15
ENSG00000264698 0	ENSG00000264698 0	ENSG00000264698 0	ENSG00000264698 0	ENSG00000264698 0	ENSG00000264698 0	ENSG00000264698 0	ENSG00000264698 1
ENSG00000207328 0	ENSG00000207328 0	ENSG00000207328 0	ENSG00000207328 0	ENSG00000207328 0	ENSG00000207328 0	ENSG00000207328 0	ENSG00000207328 0
ENSG00000252368 0	ENSG00000252368 0	ENSG00000252368 0	ENSG00000252368 0	ENSG00000252368 0	ENSG00000252368 0	ENSG00000252368 0	ENSG00000252368 0
ENSG00000230451 0	ENSG00000230451 0	ENSG00000230451 0	ENSG00000230451 0	ENSG00000230451 0	ENSG00000230451 0	ENSG00000230451 0	ENSG00000230451 0
ENSG00000233621 86	ENSG00000233621 76	ENSG00000233621 53	ENSG00000233621 59	ENSG00000233621 34	ENSG00000233621 38	ENSG00000233621 35	ENSG00000233621 43
ENSG00000163874 285	ENSG00000163874 210	ENSG00000163874 232	ENSG00000163874 284	ENSG00000163874 295	ENSG00000163874 326	ENSG00000163874 278	ENSG00000163874 282
ENSG00000283724 0	ENSG00000283724 0	ENSG00000283724 0	ENSG00000283724 0	ENSG00000283724 0	ENSG00000283724 0	ENSG00000283724 0	ENSG00000283724 0
ENSG00000163875 964	ENSG00000163875 941	ENSG00000163875 792	ENSG00000163875 832	ENSG00000163875 1178	ENSG00000163875 1340	ENSG00000163875 1212	ENSG00000163875 1322
ENSG00000263675 9	ENSG00000263675 0	ENSG00000263675 3	ENSG00000263675 9	ENSG00000263675 7	ENSG00000263675 2	ENSG00000263675 3	ENSG00000263675 6
ENSG00000163877 1132	ENSG00000163877 1007	ENSG00000163877 888	ENSG00000163877 1047	ENSG00000163877 1037	ENSG00000163877 1218	ENSG00000163877 1167	ENSG00000163877 1159
ENSG00000232273 11	ENSG00000232273 8	ENSG00000232273 8	ENSG00000232273 14	ENSG00000232273 8	ENSG00000232273 6	ENSG00000232273 14	ENSG00000232273 10
ENSG00000237749 4	ENSG00000237749 1	ENSG00000237749 3	ENSG00000237749 4	ENSG00000237749 1	ENSG00000237749 2	ENSG00000237749 3	ENSG00000237749 10
ENSG00000163879 142	ENSG00000163879 97	ENSG00000163879 84	ENSG00000163879 115	ENSG00000163879 90	ENSG00000163879 129	ENSG00000163879 127	ENSG00000163879 122
ENSG00000134697 5163	ENSG00000134697 4487	ENSG00000134697 3707	ENSG00000134697 4569	ENSG00000134697 3152	ENSG00000134697 3770	ENSG00000134697 3253	ENSG00000134697 3740
ENSG00000284748 0	ENSG00000284748 0	ENSG00000284748 1	ENSG00000284748 0	ENSG00000284748 0	ENSG00000284748 0	ENSG00000284748 0	ENSG00000284748 0
ENSG00000169218 0	ENSG00000169218 0	ENSG00000169218 0	ENSG00000169218 0	ENSG00000169218 0	ENSG00000169218 0	ENSG00000169218 0	ENSG00000169218 0
ENSG00000116922 1369	ENSG00000116922 1252	ENSG00000116922 996	ENSG00000116922 1146	ENSG00000116922 976	ENSG00000116922 1174	ENSG00000116922 989	ENSG00000116922 958
ENSG00000134690 2000	ENSG00000134690 1685	ENSG00000134690 1500	ENSG00000134690 1643	ENSG00000134690 382	ENSG00000134690 457	ENSG00000134690 403	ENSG00000134690 444
ENSG00000183317 6	ENSG00000183317 8	ENSG00000183317 4	ENSG00000183317 7	ENSG00000183317 4	ENSG00000183317 5	ENSG00000183317 6	ENSG00000183317 3
ENSG00000200421 0	ENSG00000200421 0	ENSG00000200421 0	ENSG00000200421 0	ENSG00000200421 0	ENSG00000200421 0	ENSG00000200421 0	ENSG00000200421 0
ENSG00000214141 1	ENSG00000214141 0	ENSG00000214141 0	ENSG00000214141 0	ENSG00000214141 0	ENSG00000214141 1	ENSG00000214141 0	ENSG00000214141 0
ENSG00000227416 0	ENSG00000227416 0	ENSG00000227416 0	ENSG00000227416 0	ENSG00000227416 0	ENSG00000227416 0	ENSG00000227416 0	ENSG00000227416 0
ENSG00000185090 659	ENSG00000185090 514	ENSG00000185090 416	ENSG00000185090 520	ENSG00000185090 404	ENSG00000185090 420	ENSG00000185090 403	ENSG00000185090 404
ENSG00000233728 0	ENSG00000233728 0	ENSG00000233728 0	ENSG00000233728 0	ENSG00000233728 0	ENSG00000233728 0	ENSG00000233728 0	ENSG00000233728 0
ENSG00000196449 1700	ENSG00000196449 1520	ENSG00000196449 1305	ENSG00000196449 1549	ENSG00000196449 1751	ENSG00000196449 2056	ENSG00000196449 1873	ENSG00000196449 1769
ENSG00000197982 2726	ENSG00000197982 2155	ENSG00000197982 1923	ENSG00000197982 2232	ENSG00000197982 1342	ENSG00000197982 1663	ENSG00000197982 1570	ENSG00000197982 1616
ENSG00000188786 1826	ENSG00000188786 1641	ENSG00000188786 1365	ENSG00000188786 1539	ENSG00000188786 1823	ENSG00000188786 2188	ENSG00000188786 1810	ENSG00000188786 1860
ENSG00000235673 6	ENSG00000235673 2	ENSG00000235673 0	ENSG00000235673 9	ENSG00000235673 5	ENSG00000235673 4	ENSG00000235673 7	ENSG00000235673 5
ENSG00000204084 1727	ENSG00000204084 1321	ENSG00000204084 1250	ENSG00000204084 1414	ENSG00000204084 1608	ENSG00000204084 1898	ENSG00000204084 1705	ENSG00000204084 1878
ENSG00000230955 0	ENSG00000230955 0	ENSG00000230955 0	ENSG00000230955 0	ENSG00000230955 0	ENSG00000230955 0	ENSG00000230955 0	ENSG00000230955 0
ENSG00000252448 2	ENSG00000252448 6	ENSG00000252448 2	ENSG00000252448 1	ENSG00000252448 7	ENSG00000252448 8	ENSG00000252448 9	ENSG00000252448 11
ENSG00000222282 0	ENSG00000222282 0	ENSG00000222282 3	ENSG00000222282 1	ENSG00000222282 5	ENSG00000222282 6	ENSG00000222282 4	ENSG00000222282 2
ENSG00000277168 0	ENSG00000277168 0	ENSG00000277168 0	ENSG00000277168 0	ENSG00000277168 0	ENSG00000277168 0	ENSG00000277168 1	ENSG00000277168 0
ENSG00000183431 6502	ENSG00000183431 5742	ENSG00000183431 4818	ENSG00000183431 5662	ENSG00000183431 4187	ENSG00000183431 5042	ENSG00000183431 4405	ENSG00000183431 4932
ENSG00000212541 6	ENSG00000212541 6	ENSG00000212541 2	ENSG00000212541 4	ENSG00000212541 1	ENSG00000212541 3	ENSG00000212541 3	ENSG00000212541 2
ENSG00000183386 726	ENSG00000183386 565	ENSG00000183386 506	ENSG00000183386 608	ENSG00000183386 557	ENSG00000183386 619	ENSG00000183386 567	ENSG00000183386 604
ENSG00000183520 2384	ENSG00000183520 2277	ENSG00000183520 1849	ENSG00000183520 2204	ENSG00000183520 1407	ENSG00000183520 1747	ENSG00000183520 1433	ENSG00000183520 1719
ENSG00000185668 21	ENSG00000185668 13	ENSG00000185668 12	ENSG00000185668 8	ENSG00000185668 10	ENSG00000185668 14	ENSG00000185668 7	ENSG00000185668 12
ENSG00000224592 3	ENSG00000224592 0	ENSG00000224592 2	ENSG00000224592 1	ENSG00000224592 6	ENSG00000224592 4	ENSG00000224592 2	ENSG00000224592 0
ENSG00000223589 0	ENSG00000223589 0	ENSG00000223589 0	ENSG00000223589 0	ENSG00000223589 0	ENSG00000223589 0	ENSG00000223589 0	ENSG00000223589 0
ENSG00000265596 0	ENSG00000265596 0	ENSG00000265596 0	ENSG00000265596 0	ENSG00000265596 0	ENSG00000265596 0	ENSG00000265596 0	ENSG00000265596 0
ENSG00000284623 0	ENSG00000284623 0	ENSG00000284623 0	ENSG00000284623 0	ENSG00000284623 0	ENSG00000284623 0	ENSG00000284623 0	ENSG00000284623 1
ENSG00000286552 0	ENSG00000286552 0	ENSG00000286552 0	ENSG00000286552 0	ENSG00000286552 0	ENSG00000286552 0	ENSG00000286552 0	ENSG00000286552 0
ENSG00000287987 0	ENSG00000287987 0	ENSG00000287987 0	ENSG00000287987 0	ENSG00000287987 0	ENSG00000287987 2	ENSG00000287987 0	ENSG00000287987 0
ENSG00000237290 0	ENSG00000237290 0	ENSG00000237290 0	ENSG00000237290 0	ENSG00000237290 0	ENSG00000237290 0	ENSG00000237290 0	ENSG00000237290 0
ENSG00000275350 0	ENSG00000275350 0	ENSG00000275350 0	ENSG00000275350 0	ENSG00000275350 0	ENSG00000275350 0	ENSG00000275350 0	ENSG00000275350 0
ENSG00000200796 0	ENSG00000200796 0	ENSG00000200796 0	ENSG00000200796 0	ENSG00000200796 0	ENSG00000200796 0	ENSG00000200796 0	ENSG00000200796 0
ENSG00000238063 0	ENSG00000238063 0	ENSG00000238063 0	ENSG00000238063 0	ENSG00000238063 0	ENSG00000238063 0	ENSG00000238063 0	ENSG00000238063 0
ENSG00000215895 2	ENSG00000215895 0	ENSG00000215895 0	ENSG00000215895 0	ENSG00000215895 0	ENSG00000215895 3	ENSG00000215895 2	ENSG00000215895 2
ENSG00000284632 0	ENSG00000284632 0	ENSG00000284632 0	ENSG00000284632 0	ENSG00000284632 0	ENSG00000284632 0	ENSG00000284632 0	ENSG00000284632 0
ENSG00000116954 518	ENSG00000116954 497	ENSG00000116954 388	ENSG00000116954 405	ENSG00000116954 862	ENSG00000116954 954	ENSG00000116954 885	ENSG00000116954 852
ENSG00000273637 0	ENSG00000273637 0	ENSG00000273637 0	ENSG00000273637 0	ENSG00000273637 0	ENSG00000273637 0	ENSG00000273637 1	ENSG00000273637 0
ENSG00000228436 17	ENSG00000228436 14	ENSG00000228436 12	ENSG00000228436 14	ENSG00000228436 12	ENSG00000228436 16	ENSG00000228436 31	ENSG00000228436 21
ENSG00000214114 1116	ENSG00000214114 971	ENSG00000214114 847	ENSG00000214114 991	ENSG00000214114 664	ENSG00000214114 830	ENSG00000214114 740	ENSG00000214114 845
ENSG00000274944 2	ENSG00000274944 3	ENSG00000274944 3	ENSG00000274944 1	ENSG00000274944 1	ENSG00000274944 3	ENSG00000274944 3	ENSG00000274944 3
ENSG00000131233 5	ENSG00000131233 1	ENSG00000131233 7	ENSG00000131233 3	ENSG00000131233 3	ENSG00000131233 3	ENSG00000131233 0	ENSG00000131233 5
ENSG00000158315 82	ENSG00000158315 91	ENSG00000158315 54	ENSG00000158315 85	ENSG00000158315 79	ENSG00000158315 97	ENSG00000158315 94	ENSG00000158315 95
ENSG00000199963 0	ENSG00000199963 0	ENSG00000199963 0	ENSG00000199963 0	ENSG00000199963 0	ENSG00000199963 0	ENSG00000199963 0	ENSG00000199963 0
ENSG00000207466 0	ENSG00000207466 0	ENSG00000207466 0	ENSG00000207466 0	ENSG00000207466 1	ENSG00000207466 0	ENSG00000207466 0	ENSG00000207466 0
ENSG00000235549 0	ENSG00000235549 0	ENSG00000235549 0	ENSG00000235549 0	ENSG00000235549 0	ENSG00000235549 0	ENSG00000235549 0	ENSG00000235549 0
ENSG00000174574 4749	ENSG00000174574 4178	ENSG00000174574 3501	ENSG00000174574 4187	ENSG00000174574 3561	ENSG00000174574 4328	ENSG00000174574 3847	ENSG00000174574 4098
ENSG00000168653 7041	ENSG00000168653 5906	ENSG00000168653 5352	ENSG00000168653 6293	ENSG00000168653 3930	ENSG00000168653 5188	ENSG00000168653 4673	ENSG00000168653 5333
ENSG00000127603 23219	ENSG00000127603 18223	ENSG00000127603 16227	ENSG00000127603 18867	ENSG00000127603 20528	ENSG00000127603 21581	ENSG00000127603 20297	ENSG00000127603 22080
ENSG00000206654 0	ENSG00000206654 1	ENSG00000206654 0	ENSG00000206654 4	ENSG00000206654 2	ENSG00000206654 1	ENSG00000206654 0	ENSG00000206654 0
ENSG00000222378 2	ENSG00000222378 2	ENSG00000222378 2	ENSG00000222378 2	ENSG00000222378 0	ENSG00000222378 1	ENSG00000222378 1	ENSG00000222378 1
ENSG00000287422 4	ENSG00000287422 1	ENSG00000287422 2	ENSG00000287422 2	ENSG00000287422 5	ENSG00000287422 3	ENSG00000287422 5	ENSG00000287422 3
ENSG00000226438 4	ENSG00000226438 4	ENSG00000226438 1	ENSG00000226438 2	ENSG00000226438 0	ENSG00000226438 7	ENSG00000226438 2	ENSG00000226438 4
ENSG00000217897 2	ENSG00000217897 0	ENSG00000217897 3	ENSG00000217897 1	ENSG00000217897 0	ENSG00000217897 0	ENSG00000217897 5	ENSG00000217897 1
ENSG00000183682 49	ENSG00000183682 48	ENSG00000183682 47	ENSG00000183682 55	ENSG00000183682 87	ENSG00000183682 79	ENSG00000183682 63	ENSG00000183682 76
ENSG00000237624 2	ENSG00000237624 0	ENSG00000237624 0	ENSG00000237624 0	ENSG00000237624 6	ENSG00000237624 7	ENSG00000237624 8	ENSG00000237624 4
ENSG00000243970 156	ENSG00000243970 125	ENSG00000243970 99	ENSG00000243970 161	ENSG00000243970 201	ENSG00000243970 257	ENSG00000243970 172	ENSG00000243970 241
ENSG00000090621 11223	ENSG00000090621 9459	ENSG00000090621 8291	ENSG00000090621 9726	ENSG00000090621 4350	ENSG00000090621 5251	ENSG00000090621 5045	ENSG00000090621 5683
ENSG00000228060 90	ENSG00000228060 61	ENSG00000228060 66	ENSG00000228060 106	ENSG00000228060 41	ENSG00000228060 44	ENSG00000228060 50	ENSG00000228060 52
ENSG00000201457 26	ENSG00000201457 20	ENSG00000201457 24	ENSG00000201457 23	ENSG00000201457 13	ENSG00000201457 16	ENSG00000201457 20	ENSG00000201457 13
ENSG00000163909 0	ENSG00000163909 0	ENSG00000163909 0	ENSG00000163909 1	ENSG00000163909 2	ENSG00000163909 1	ENSG00000163909 0	ENSG00000163909 3
ENSG00000225903 0	ENSG00000225903 0	ENSG00000225903 0	ENSG00000225903 0	ENSG00000225903 0	ENSG00000225903 0	ENSG00000225903 0	ENSG00000225903 0
ENSG00000116981 36	ENSG00000116981 44	ENSG00000116981 28	ENSG00000116981 43	ENSG00000116981 20	ENSG00000116981 31	ENSG00000116981 31	ENSG00000116981 32
ENSG00000116983 73	ENSG00000116983 78	ENSG00000116983 51	ENSG00000116983 69	ENSG00000116983 103	ENSG00000116983 103	ENSG00000116983 111	ENSG00000116983 86
ENSG00000084072 2262	ENSG00000084072 1947	ENSG00000084072 1686	ENSG00000084072 2029	ENSG00000084072 2353	ENSG00000084072 2648	ENSG00000084072 2434	ENSG00000084072 2533
ENSG00000225333 0	ENSG00000225333 0	ENSG00000225333 0	ENSG00000225333 0	ENSG00000225333 0	ENSG00000225333 0	ENSG00000225333 0	ENSG00000225333 3
ENSG00000252413 0	ENSG00000252413 0	ENSG00000252413 0	ENSG00000252413 0	ENSG00000252413 0	ENSG00000252413 0	ENSG00000252413 0	ENSG00000252413 0
ENSG00000116985 3032	ENSG00000116985 2658	ENSG00000116985 2271	ENSG00000116985 2586	ENSG00000116985 1859	ENSG00000116985 2136	ENSG00000116985 1922	ENSG00000116985 2033
ENSG00000198754 44	ENSG00000198754 39	ENSG00000198754 33	ENSG00000198754 64	ENSG00000198754 77	ENSG00000198754 83	ENSG00000198754 49	ENSG00000198754 81
ENSG00000285905 13	ENSG00000285905 20	ENSG00000285905 13	ENSG00000285905 27	ENSG00000285905 15	ENSG00000285905 14	ENSG00000285905 18	ENSG00000285905 15
ENSG00000261798 9	ENSG00000261798 7	ENSG00000261798 13	ENSG00000261798 15	ENSG00000261798 12	ENSG00000261798 17	ENSG00000261798 15	ENSG00000261798 13
ENSG00000229213 0	ENSG00000229213 0	ENSG00000229213 0	ENSG00000229213 0	ENSG00000229213 0	ENSG00000229213 0	ENSG00000229213 0	ENSG00000229213 0
ENSG00000284719 27	ENSG00000284719 19	ENSG00000284719 14	ENSG00000284719 22	ENSG00000284719 23	ENSG00000284719 23	ENSG00000284719 22	ENSG00000284719 19
ENSG00000284678 0	ENSG00000284678 0	ENSG00000284678 0	ENSG00000284678 0	ENSG00000284678 0	ENSG00000284678 1	ENSG00000284678 1	ENSG00000284678 1
ENSG00000043514 1134	ENSG00000043514 954	ENSG00000043514 812	ENSG00000043514 1074	ENSG00000043514 908	ENSG00000043514 1139	ENSG00000043514 988	ENSG00000043514 1038
ENSG00000202222 3	ENSG00000202222 2	ENSG00000202222 4	ENSG00000202222 3	ENSG00000202222 3	ENSG00000202222 1	ENSG00000202222 2	ENSG00000202222 3
ENSG00000116990 40	ENSG00000116990 27	ENSG00000116990 28	ENSG00000116990 26	ENSG00000116990 55	ENSG00000116990 59	ENSG00000116990 50	ENSG00000116990 61
ENSG00000236546 1	ENSG00000236546 3	ENSG00000236546 1	ENSG00000236546 0	ENSG00000236546 2	ENSG00000236546 1	ENSG00000236546 5	ENSG00000236546 2
ENSG00000207356 0	ENSG00000207356 0	ENSG00000207356 0	ENSG00000207356 0	ENSG00000207356 0	ENSG00000207356 0	ENSG00000207356 0	ENSG00000207356 0
ENSG00000168389 1101	ENSG00000168389 938	ENSG00000168389 908	ENSG00000168389 949	ENSG00000168389 955	ENSG00000168389 1092	ENSG00000168389 1011	ENSG00000168389 1069
ENSG00000228477 21	ENSG00000228477 21	ENSG00000228477 11	ENSG00000228477 29	ENSG00000228477 15	ENSG00000228477 29	ENSG00000228477 12	ENSG00000228477 31
ENSG00000131236 17283	ENSG00000131236 15460	ENSG00000131236 13594	ENSG00000131236 15431	ENSG00000131236 12486	ENSG00000131236 14842	ENSG00000131236 13434	ENSG00000131236 15137
ENSG00000131238 7373	ENSG00000131238 6970	ENSG00000131238 5647	ENSG00000131238 6787	ENSG00000131238 6645	ENSG00000131238 7665	ENSG00000131238 7025	ENSG00000131238 7493
ENSG00000226745 0	ENSG00000226745 0	ENSG00000226745 0	ENSG00000226745 0	ENSG00000226745 0	ENSG00000226745 0	ENSG00000226745 0	ENSG00000226745 0
ENSG00000117000 1602	ENSG00000117000 1460	ENSG00000117000 1169	ENSG00000117000 1453	ENSG00000117000 1858	ENSG00000117000 2022	ENSG00000117000 1781	ENSG00000117000 1923
ENSG00000207508 0	ENSG00000207508 1	ENSG00000207508 4	ENSG00000207508 0	ENSG00000207508 1	ENSG00000207508 0	ENSG00000207508 1	ENSG00000207508 0
ENSG00000188800 3	ENSG00000188800 0	ENSG00000188800 3	ENSG00000188800 0	ENSG00000188800 1	ENSG00000188800 3	ENSG00000188800 0	ENSG00000188800 1
ENSG00000259943 176	ENSG00000259943 131	ENSG00000259943 140	ENSG00000259943 142	ENSG00000259943 159	ENSG00000259943 151	ENSG00000259943 150	ENSG00000259943 152
ENSG00000084073 4841	ENSG00000084073 4426	ENSG00000084073 3798	ENSG00000084073 4344	ENSG00000084073 5486	ENSG00000084073 6408	ENSG00000084073 5713	ENSG00000084073 6083
ENSG00000231296 14	ENSG00000231296 19	ENSG00000231296 14	ENSG00000231296 17	ENSG00000231296 19	ENSG00000231296 26	ENSG00000231296 14	ENSG00000231296 21
ENSG00000049089 107	ENSG00000049089 101	ENSG00000049089 74	ENSG00000049089 89	ENSG00000049089 68	ENSG00000049089 103	ENSG00000049089 108	ENSG00000049089 93
ENSG00000227311 4	ENSG00000227311 3	ENSG00000227311 1	ENSG00000227311 1	ENSG00000227311 0	ENSG00000227311 0	ENSG00000227311 1	ENSG00000227311 2
ENSG00000084070 3246	ENSG00000084070 2989	ENSG00000084070 2581	ENSG00000084070 3039	ENSG00000084070 1435	ENSG00000084070 1749	ENSG00000084070 1600	ENSG00000084070 1741
ENSG00000213172 0	ENSG00000213172 0	ENSG00000213172 0	ENSG00000213172 0	ENSG00000213172 0	ENSG00000213172 0	ENSG00000213172 0	ENSG00000213172 0
ENSG00000284677 5	ENSG00000284677 6	ENSG00000284677 1	ENSG00000284677 5	ENSG00000284677 2	ENSG00000284677 6	ENSG00000284677 5	ENSG00000284677 7
ENSG00000187801 118	ENSG00000187801 111	ENSG00000187801 100	ENSG00000187801 98	ENSG00000187801 183	ENSG00000187801 166	ENSG00000187801 145	ENSG00000187801 175
ENSG00000260920 30	ENSG00000260920 55	ENSG00000260920 52	ENSG00000260920 44	ENSG00000260920 95	ENSG00000260920 97	ENSG00000260920 128	ENSG00000260920 88
ENSG00000279667 1	ENSG00000279667 2	ENSG00000279667 0	ENSG00000279667 3	ENSG00000279667 1	ENSG00000279667 4	ENSG00000279667 2	ENSG00000279667 1
ENSG00000187815 312	ENSG00000187815 315	ENSG00000187815 251	ENSG00000187815 279	ENSG00000187815 550	ENSG00000187815 593	ENSG00000187815 562	ENSG00000187815 511
ENSG00000238287 12	ENSG00000238287 11	ENSG00000238287 15	ENSG00000238287 18	ENSG00000238287 27	ENSG00000238287 27	ENSG00000238287 27	ENSG00000238287 28
ENSG00000164002 134	ENSG00000164002 117	ENSG00000164002 131	ENSG00000164002 119	ENSG00000164002 135	ENSG00000164002 127	ENSG00000164002 146	ENSG00000164002 128
ENSG00000227278 0	ENSG00000227278 0	ENSG00000227278 1	ENSG00000227278 0	ENSG00000227278 1	ENSG00000227278 0	ENSG00000227278 1	ENSG00000227278 1
ENSG00000238186 5	ENSG00000238186 1	ENSG00000238186 1	ENSG00000238186 5	ENSG00000238186 4	ENSG00000238186 2	ENSG00000238186 0	ENSG00000238186 0
ENSG00000117010 249	ENSG00000117010 246	ENSG00000117010 206	ENSG00000117010 273	ENSG00000117010 182	ENSG00000117010 216	ENSG00000117010 195	ENSG00000117010 203
ENSG00000286838 0	ENSG00000286838 0	ENSG00000286838 1	ENSG00000286838 0	ENSG00000286838 2	ENSG00000286838 5	ENSG00000286838 4	ENSG00000286838 3
ENSG00000236505 0	ENSG00000236505 0	ENSG00000236505 0	ENSG00000236505 0	ENSG00000236505 1	ENSG00000236505 0	ENSG00000236505 1	ENSG00000236505 1
ENSG00000233910 0	ENSG00000233910 0	ENSG00000233910 0	ENSG00000233910 0	ENSG00000233910 0	ENSG00000233910 0	ENSG00000233910 0	ENSG00000233910 0
ENSG00000117016 55	ENSG00000117016 43	ENSG00000117016 50	ENSG00000117016 50	ENSG00000117016 72	ENSG00000117016 73	ENSG00000117016 65	ENSG00000117016 70
ENSG00000287743 0	ENSG00000287743 1	ENSG00000287743 2	ENSG00000287743 0	ENSG00000287743 1	ENSG00000287743 0	ENSG00000287743 0	ENSG00000287743 1
ENSG00000237899 6	ENSG00000237899 4	ENSG00000237899 3	ENSG00000237899 2	ENSG00000237899 2	ENSG00000237899 1	ENSG00000237899 1	ENSG00000237899 4
ENSG00000272145 91	ENSG00000272145 90	ENSG00000272145 52	ENSG00000272145 70	ENSG00000272145 62	ENSG00000272145 103	ENSG00000272145 75	ENSG00000272145 55
ENSG00000066136 1359	ENSG00000066136 1185	ENSG00000066136 957	ENSG00000066136 1124	ENSG00000066136 1283	ENSG00000066136 1431	ENSG00000066136 1245	ENSG00000066136 1311
ENSG00000198974 1	ENSG00000198974 3	ENSG00000198974 2	ENSG00000198974 1	ENSG00000198974 3	ENSG00000198974 7	ENSG00000198974 4	ENSG00000198974 2
ENSG00000207962 5	ENSG00000207962 0	ENSG00000207962 3	ENSG00000207962 2	ENSG00000207962 3	ENSG00000207962 2	ENSG00000207962 2	ENSG00000207962 0
ENSG00000117013 6	ENSG00000117013 6	ENSG00000117013 2	ENSG00000117013 2	ENSG00000117013 6	ENSG00000117013 6	ENSG00000117013 6	ENSG00000117013 5
ENSG00000264582 0	ENSG00000264582 0	ENSG00000264582 0	ENSG00000264582 0	ENSG00000264582 0	ENSG00000264582 0	ENSG00000264582 0	ENSG00000264582 1
ENSG00000179862 1230	ENSG00000179862 968	ENSG00000179862 774	ENSG00000179862 889	ENSG00000179862 4583	ENSG00000179862 5130	ENSG00000179862 4963	ENSG00000179862 4259
ENSG00000229528 2	ENSG00000229528 2	ENSG00000229528 1	ENSG00000229528 4	ENSG00000229528 12	ENSG00000229528 19	ENSG00000229528 15	ENSG00000229528 5
ENSG00000228940 0	ENSG00000228940 0	ENSG00000228940 0	ENSG00000228940 0	ENSG00000228940 0	ENSG00000228940 0	ENSG00000228940 0	ENSG00000228940 0
ENSG00000286668 0	ENSG00000286668 0	ENSG00000286668 1	ENSG00000286668 0	ENSG00000286668 3	ENSG00000286668 2	ENSG00000286668 1	ENSG00000286668 2
ENSG00000233118 0	ENSG00000233118 0	ENSG00000233118 0	ENSG00000233118 0	ENSG00000233118 0	ENSG00000233118 1	ENSG00000233118 0	ENSG00000233118 0
ENSG00000171793 4173	ENSG00000171793 3551	ENSG00000171793 3244	ENSG00000171793 3842	ENSG00000171793 2321	ENSG00000171793 2786	ENSG00000171793 2417	ENSG00000171793 2665
ENSG00000281207 134	ENSG00000281207 86	ENSG00000281207 113	ENSG00000281207 99	ENSG00000281207 63	ENSG00000281207 47	ENSG00000281207 50	ENSG00000281207 88
ENSG00000171790 81	ENSG00000171790 53	ENSG00000171790 65	ENSG00000171790 86	ENSG00000171790 27	ENSG00000171790 32	ENSG00000171790 26	ENSG00000171790 43
ENSG00000010803 1509	ENSG00000010803 1213	ENSG00000010803 1140	ENSG00000010803 1324	ENSG00000010803 1049	ENSG00000010803 1166	ENSG00000010803 1030	ENSG00000010803 1127
ENSG00000215893 1	ENSG00000215893 0	ENSG00000215893 2	ENSG00000215893 1	ENSG00000215893 0	ENSG00000215893 1	ENSG00000215893 0	ENSG00000215893 0
ENSG00000287400 4	ENSG00000287400 5	ENSG00000287400 2	ENSG00000287400 3	ENSG00000287400 0	ENSG00000287400 2	ENSG00000287400 2	ENSG00000287400 4
ENSG00000235358 19	ENSG00000235358 6	ENSG00000235358 8	ENSG00000235358 5	ENSG00000235358 5	ENSG00000235358 3	ENSG00000235358 7	ENSG00000235358 8
ENSG00000213987 1	ENSG00000213987 0	ENSG00000213987 1	ENSG00000213987 0	ENSG00000213987 0	ENSG00000213987 0	ENSG00000213987 0	ENSG00000213987 0
ENSG00000286640 0	ENSG00000286640 0	ENSG00000286640 0	ENSG00000286640 0	ENSG00000286640 0	ENSG00000286640 0	ENSG00000286640 0	ENSG00000286640 0
ENSG00000204060 6	ENSG00000204060 5	ENSG00000204060 10	ENSG00000204060 6	ENSG00000204060 12	ENSG00000204060 8	ENSG00000204060 9	ENSG00000204060 14
ENSG00000229901 1	ENSG00000229901 1	ENSG00000229901 2	ENSG00000229901 1	ENSG00000229901 1	ENSG00000229901 1	ENSG00000229901 0	ENSG00000229901 1
ENSG00000252563 0	ENSG00000252563 0	ENSG00000252563 0	ENSG00000252563 0	ENSG00000252563 0	ENSG00000252563 0	ENSG00000252563 0	ENSG00000252563 0
ENSG00000127129 0	ENSG00000127129 3	ENSG00000127129 0	ENSG00000127129 0	ENSG00000127129 3	ENSG00000127129 2	ENSG00000127129 3	ENSG00000127129 5
ENSG00000127124 1545	ENSG00000127124 1342	ENSG00000127124 1127	ENSG00000127124 1324	ENSG00000127124 1453	ENSG00000127124 1561	ENSG00000127124 1466	ENSG00000127124 1499
ENSG00000230881 1	ENSG00000230881 0	ENSG00000230881 1	ENSG00000230881 0	ENSG00000230881 1	ENSG00000230881 1	ENSG00000230881 1	ENSG00000230881 0
ENSG00000230638 6	ENSG00000230638 1	ENSG00000230638 3	ENSG00000230638 8	ENSG00000230638 5	ENSG00000230638 7	ENSG00000230638 4	ENSG00000230638 6
ENSG00000284895 0	ENSG00000284895 0	ENSG00000284895 0	ENSG00000284895 0	ENSG00000284895 0	ENSG00000284895 0	ENSG00000284895 0	ENSG00000284895 0
ENSG00000287587 10	ENSG00000287587 13	ENSG00000287587 8	ENSG00000287587 7	ENSG00000287587 12	ENSG00000287587 11	ENSG00000287587 12	ENSG00000287587 13
ENSG00000227538 0	ENSG00000227538 0	ENSG00000227538 0	ENSG00000227538 0	ENSG00000227538 1	ENSG00000227538 1	ENSG00000227538 0	ENSG00000227538 2
ENSG00000228776 0	ENSG00000228776 0	ENSG00000228776 0	ENSG00000228776 0	ENSG00000228776 0	ENSG00000228776 0	ENSG00000228776 0	ENSG00000228776 0
ENSG00000044012 0	ENSG00000044012 0	ENSG00000044012 0	ENSG00000044012 0	ENSG00000044012 0	ENSG00000044012 0	ENSG00000044012 0	ENSG00000044012 0
ENSG00000197273 0	ENSG00000197273 0	ENSG00000197273 0	ENSG00000197273 0	ENSG00000197273 0	ENSG00000197273 0	ENSG00000197273 3	ENSG00000197273 0
ENSG00000198815 2758	ENSG00000198815 2461	ENSG00000198815 2096	ENSG00000198815 2504	ENSG00000198815 2163	ENSG00000198815 2531	ENSG00000198815 2153	ENSG00000198815 2526
ENSG00000227527 18	ENSG00000227527 14	ENSG00000227527 9	ENSG00000227527 18	ENSG00000227527 9	ENSG00000227527 14	ENSG00000227527 12	ENSG00000227527 7
ENSG00000177181 121	ENSG00000177181 97	ENSG00000177181 71	ENSG00000177181 87	ENSG00000177181 130	ENSG00000177181 141	ENSG00000177181 100	ENSG00000177181 96
ENSG00000235002 0	ENSG00000235002 0	ENSG00000235002 0	ENSG00000235002 0	ENSG00000235002 0	ENSG00000235002 0	ENSG00000235002 1	ENSG00000235002 0
ENSG00000066185 22	ENSG00000066185 22	ENSG00000066185 15	ENSG00000066185 20	ENSG00000066185 37	ENSG00000066185 45	ENSG00000066185 33	ENSG00000066185 42
ENSG00000127125 1639	ENSG00000127125 1389	ENSG00000127125 1213	ENSG00000127125 1478	ENSG00000127125 2457	ENSG00000127125 2992	ENSG00000127125 2675	ENSG00000127125 2774
ENSG00000186409 934	ENSG00000186409 857	ENSG00000186409 653	ENSG00000186409 853	ENSG00000186409 602	ENSG00000186409 739	ENSG00000186409 651	ENSG00000186409 703
ENSG00000230116 0	ENSG00000230116 0	ENSG00000230116 0	ENSG00000230116 1	ENSG00000230116 0	ENSG00000230116 0	ENSG00000230116 0	ENSG00000230116 0
ENSG00000236876 2	ENSG00000236876 0	ENSG00000236876 0	ENSG00000236876 1	ENSG00000236876 3	ENSG00000236876 2	ENSG00000236876 1	ENSG00000236876 2
ENSG00000200254 0	ENSG00000200254 0	ENSG00000200254 0	ENSG00000200254 0	ENSG00000200254 0	ENSG00000200254 0	ENSG00000200254 0	ENSG00000200254 0
ENSG00000236180 0	ENSG00000236180 0	ENSG00000236180 3	ENSG00000236180 0	ENSG00000236180 1	ENSG00000236180 1	ENSG00000236180 0	ENSG00000236180 1
ENSG00000171960 1224	ENSG00000171960 1068	ENSG00000171960 910	ENSG00000171960 1078	ENSG00000171960 611	ENSG00000171960 700	ENSG00000171960 675	ENSG00000171960 687
ENSG00000285728 213	ENSG00000285728 137	ENSG00000285728 121	ENSG00000285728 160	ENSG00000285728 126	ENSG00000285728 144	ENSG00000285728 140	ENSG00000285728 163
ENSG00000234917 7	ENSG00000234917 6	ENSG00000234917 13	ENSG00000234917 11	ENSG00000234917 13	ENSG00000234917 15	ENSG00000234917 9	ENSG00000234917 9
ENSG00000065978 35251	ENSG00000065978 30738	ENSG00000065978 25500	ENSG00000065978 30640	ENSG00000065978 25793	ENSG00000065978 32754	ENSG00000065978 28612	ENSG00000065978 32546
ENSG00000164007 1	ENSG00000164007 3	ENSG00000164007 0	ENSG00000164007 1	ENSG00000164007 3	ENSG00000164007 9	ENSG00000164007 7	ENSG00000164007 5
ENSG00000117385 7221	ENSG00000117385 6034	ENSG00000117385 5343	ENSG00000117385 6111	ENSG00000117385 4016	ENSG00000117385 4761	ENSG00000117385 4416	ENSG00000117385 4770
ENSG00000164008 96	ENSG00000164008 84	ENSG00000164008 69	ENSG00000164008 84	ENSG00000164008 76	ENSG00000164008 115	ENSG00000164008 104	ENSG00000164008 81
ENSG00000283580 7	ENSG00000283580 2	ENSG00000283580 2	ENSG00000283580 0	ENSG00000283580 0	ENSG00000283580 1	ENSG00000283580 2	ENSG00000283580 1
ENSG00000228452 0	ENSG00000228452 0	ENSG00000228452 0	ENSG00000228452 0	ENSG00000228452 0	ENSG00000228452 0	ENSG00000228452 0	ENSG00000228452 0
ENSG00000274386 17	ENSG00000274386 5	ENSG00000274386 11	ENSG00000274386 13	ENSG00000274386 21	ENSG00000274386 26	ENSG00000274386 22	ENSG00000274386 37
ENSG00000177868 129	ENSG00000177868 132	ENSG00000177868 130	ENSG00000177868 118	ENSG00000177868 168	ENSG00000177868 179	ENSG00000177868 167	ENSG00000177868 172
ENSG00000164010 254	ENSG00000164010 196	ENSG00000164010 175	ENSG00000164010 256	ENSG00000164010 135	ENSG00000164010 147	ENSG00000164010 154	ENSG00000164010 166
ENSG00000228192 148	ENSG00000228192 125	ENSG00000228192 138	ENSG00000228192 142	ENSG00000228192 71	ENSG00000228192 99	ENSG00000228192 82	ENSG00000228192 86
ENSG00000164011 354	ENSG00000164011 304	ENSG00000164011 300	ENSG00000164011 338	ENSG00000164011 355	ENSG00000164011 384	ENSG00000164011 368	ENSG00000164011 352
ENSG00000233708 0	ENSG00000233708 0	ENSG00000233708 0	ENSG00000233708 0	ENSG00000233708 0	ENSG00000233708 1	ENSG00000233708 0	ENSG00000233708 0
ENSG00000237090 0	ENSG00000237090 0	ENSG00000237090 0	ENSG00000237090 0	ENSG00000237090 1	ENSG00000237090 0	ENSG00000237090 0	ENSG00000237090 0
ENSG00000225099 0	ENSG00000225099 0	ENSG00000225099 0	ENSG00000225099 2	ENSG00000225099 0	ENSG00000225099 1	ENSG00000225099 0	ENSG00000225099 4
ENSG00000117394 3681	ENSG00000117394 3260	ENSG00000117394 2995	ENSG00000117394 3273	ENSG00000117394 5137	ENSG00000117394 5605	ENSG00000117394 5021	ENSG00000117394 5101
ENSG00000284138 9	ENSG00000284138 7	ENSG00000284138 5	ENSG00000284138 8	ENSG00000284138 5	ENSG00000284138 7	ENSG00000284138 7	ENSG00000284138 6
ENSG00000227533 29	ENSG00000227533 22	ENSG00000227533 20	ENSG00000227533 18	ENSG00000227533 20	ENSG00000227533 42	ENSG00000227533 40	ENSG00000227533 34
ENSG00000283973 5	ENSG00000283973 6	ENSG00000283973 3	ENSG00000283973 9	ENSG00000283973 4	ENSG00000283973 4	ENSG00000283973 7	ENSG00000283973 5
ENSG00000207256 1	ENSG00000207256 0	ENSG00000207256 1	ENSG00000207256 0	ENSG00000207256 0	ENSG00000207256 0	ENSG00000207256 1	ENSG00000207256 0
ENSG00000283136 0	ENSG00000283136 0	ENSG00000283136 0	ENSG00000283136 0	ENSG00000283136 0	ENSG00000283136 0	ENSG00000283136 0	ENSG00000283136 0
ENSG00000277513 0	ENSG00000277513 0	ENSG00000277513 0	ENSG00000277513 0	ENSG00000277513 0	ENSG00000277513 0	ENSG00000277513 0	ENSG00000277513 0
ENSG00000186973 5	ENSG00000186973 6	ENSG00000186973 4	ENSG00000186973 4	ENSG00000186973 8	ENSG00000186973 6	ENSG00000186973 5	ENSG00000186973 5
ENSG00000117395 7903	ENSG00000117395 7075	ENSG00000117395 6701	ENSG00000117395 7287	ENSG00000117395 3677	ENSG00000117395 4776	ENSG00000117395 4147	ENSG00000117395 4946
ENSG00000284410 0	ENSG00000284410 0	ENSG00000284410 0	ENSG00000284410 0	ENSG00000284410 0	ENSG00000284410 0	ENSG00000284410 0	ENSG00000284410 0
ENSG00000243710 5	ENSG00000243710 5	ENSG00000243710 4	ENSG00000243710 6	ENSG00000243710 6	ENSG00000243710 12	ENSG00000243710 7	ENSG00000243710 6
ENSG00000199240 0	ENSG00000199240 0	ENSG00000199240 0	ENSG00000199240 0	ENSG00000199240 0	ENSG00000199240 0	ENSG00000199240 0	ENSG00000199240 0
ENSG00000179178 1	ENSG00000179178 0	ENSG00000179178 0	ENSG00000179178 0	ENSG00000179178 0	ENSG00000179178 4	ENSG00000179178 0	ENSG00000179178 2
ENSG00000253313 0	ENSG00000253313 0	ENSG00000253313 0	ENSG00000253313 0	ENSG00000253313 0	ENSG00000253313 0	ENSG00000253313 0	ENSG00000253313 0
ENSG00000066056 23	ENSG00000066056 16	ENSG00000066056 11	ENSG00000066056 10	ENSG00000066056 20	ENSG00000066056 13	ENSG00000066056 23	ENSG00000066056 16
ENSG00000117400 7	ENSG00000117400 8	ENSG00000117400 11	ENSG00000117400 12	ENSG00000117400 18	ENSG00000117400 13	ENSG00000117400 16	ENSG00000117400 11
ENSG00000287113 5	ENSG00000287113 1	ENSG00000287113 0	ENSG00000287113 1	ENSG00000287113 5	ENSG00000287113 4	ENSG00000287113 3	ENSG00000287113 3
ENSG00000234694 37	ENSG00000234694 24	ENSG00000234694 31	ENSG00000234694 35	ENSG00000234694 26	ENSG00000234694 35	ENSG00000234694 17	ENSG00000234694 30
ENSG00000117399 3821	ENSG00000117399 3057	ENSG00000117399 2844	ENSG00000117399 3119	ENSG00000117399 864	ENSG00000117399 1102	ENSG00000117399 928	ENSG00000117399 1093
ENSG00000066322 4950	ENSG00000066322 4272	ENSG00000066322 3881	ENSG00000066322 4357	ENSG00000066322 3290	ENSG00000066322 4039	ENSG00000066322 3706	ENSG00000066322 3823
ENSG00000283836 0	ENSG00000283836 0	ENSG00000283836 0	ENSG00000283836 0	ENSG00000283836 0	ENSG00000283836 0	ENSG00000283836 0	ENSG00000283836 0
ENSG00000159479 3321	ENSG00000159479 3044	ENSG00000159479 2619	ENSG00000159479 2914	ENSG00000159479 3237	ENSG00000159479 3863	ENSG00000159479 3386	ENSG00000159479 3686
ENSG00000229431 56	ENSG00000229431 62	ENSG00000229431 37	ENSG00000229431 45	ENSG00000229431 73	ENSG00000229431 84	ENSG00000229431 57	ENSG00000229431 64
ENSG00000198198 3936	ENSG00000198198 3046	ENSG00000198198 3151	ENSG00000198198 3591	ENSG00000198198 3387	ENSG00000198198 3966	ENSG00000198198 3623	ENSG00000198198 3958
ENSG00000229372 27	ENSG00000229372 13	ENSG00000229372 27	ENSG00000229372 26	ENSG00000229372 3	ENSG00000229372 6	ENSG00000229372 2	ENSG00000229372 3
ENSG00000274975 0	ENSG00000274975 0	ENSG00000274975 0	ENSG00000274975 0	ENSG00000274975 0	ENSG00000274975 0	ENSG00000274975 0	ENSG00000274975 0
ENSG00000178922 0	ENSG00000178922 0	ENSG00000178922 0	ENSG00000178922 0	ENSG00000178922 0	ENSG00000178922 0	ENSG00000178922 0	ENSG00000178922 0
ENSG00000229348 2	ENSG00000229348 2	ENSG00000229348 0	ENSG00000229348 2	ENSG00000229348 2	ENSG00000229348 3	ENSG00000229348 2	ENSG00000229348 1
ENSG00000142949 17495	ENSG00000142949 13460	ENSG00000142949 13906	ENSG00000142949 15480	ENSG00000142949 11126	ENSG00000142949 12944	ENSG00000142949 11569	ENSG00000142949 13020
ENSG00000066135 1520	ENSG00000066135 1324	ENSG00000066135 1122	ENSG00000066135 1376	ENSG00000066135 1996	ENSG00000066135 2393	ENSG00000066135 2040	ENSG00000066135 2139
ENSG00000284989 0	ENSG00000284989 0	ENSG00000284989 0	ENSG00000284989 0	ENSG00000284989 0	ENSG00000284989 0	ENSG00000284989 0	ENSG00000284989 0
ENSG00000236200 165	ENSG00000236200 144	ENSG00000236200 173	ENSG00000236200 161	ENSG00000236200 122	ENSG00000236200 178	ENSG00000236200 130	ENSG00000236200 176
ENSG00000126091 142	ENSG00000126091 91	ENSG00000126091 97	ENSG00000126091 121	ENSG00000126091 101	ENSG00000126091 88	ENSG00000126091 95	ENSG00000126091 122
ENSG00000229444 2	ENSG00000229444 2	ENSG00000229444 5	ENSG00000229444 3	ENSG00000229444 2	ENSG00000229444 1	ENSG00000229444 2	ENSG00000229444 4
ENSG00000283414 0	ENSG00000283414 1	ENSG00000283414 1	ENSG00000283414 2	ENSG00000283414 3	ENSG00000283414 0	ENSG00000283414 0	ENSG00000283414 0
ENSG00000233674 4	ENSG00000233674 1	ENSG00000233674 3	ENSG00000233674 3	ENSG00000233674 1	ENSG00000233674 2	ENSG00000233674 1	ENSG00000233674 0
ENSG00000283477 0	ENSG00000283477 0	ENSG00000283477 0	ENSG00000283477 0	ENSG00000283477 0	ENSG00000283477 0	ENSG00000283477 0	ENSG00000283477 0
ENSG00000224751 1	ENSG00000224751 2	ENSG00000224751 2	ENSG00000224751 2	ENSG00000224751 1	ENSG00000224751 3	ENSG00000224751 1	ENSG00000224751 4
ENSG00000117407 28	ENSG00000117407 10	ENSG00000117407 13	ENSG00000117407 17	ENSG00000117407 10	ENSG00000117407 16	ENSG00000117407 7	ENSG00000117407 4
ENSG00000237950 57	ENSG00000237950 47	ENSG00000237950 57	ENSG00000237950 45	ENSG00000237950 58	ENSG00000237950 29	ENSG00000237950 35	ENSG00000237950 57
ENSG00000288573 46	ENSG00000288573 33	ENSG00000288573 30	ENSG00000288573 35	ENSG00000288573 36	ENSG00000288573 33	ENSG00000288573 43	ENSG00000288573 28
ENSG00000117408 4850	ENSG00000117408 3975	ENSG00000117408 3529	ENSG00000117408 4054	ENSG00000117408 2157	ENSG00000117408 2428	ENSG00000117408 2267	ENSG00000117408 2309
ENSG00000285649 10	ENSG00000285649 8	ENSG00000285649 6	ENSG00000285649 18	ENSG00000285649 11	ENSG00000285649 9	ENSG00000285649 16	ENSG00000285649 4
ENSG00000132768 5210	ENSG00000132768 4388	ENSG00000132768 3821	ENSG00000132768 4437	ENSG00000132768 3944	ENSG00000132768 4848	ENSG00000132768 4078	ENSG00000132768 4426
ENSG00000117410 7044	ENSG00000117410 5763	ENSG00000117410 5301	ENSG00000117410 6004	ENSG00000117410 5622	ENSG00000117410 6738	ENSG00000117410 6052	ENSG00000117410 6470
ENSG00000117411 3629	ENSG00000117411 2925	ENSG00000117411 2688	ENSG00000117411 3153	ENSG00000117411 1846	ENSG00000117411 2152	ENSG00000117411 1994	ENSG00000117411 2108
ENSG00000159214 274	ENSG00000159214 214	ENSG00000159214 198	ENSG00000159214 291	ENSG00000159214 237	ENSG00000159214 263	ENSG00000159214 213	ENSG00000159214 264
ENSG00000196517 679	ENSG00000196517 521	ENSG00000196517 515	ENSG00000196517 565	ENSG00000196517 2606	ENSG00000196517 3025	ENSG00000196517 2590	ENSG00000196517 2583
ENSG00000230615 47	ENSG00000230615 43	ENSG00000230615 46	ENSG00000230615 50	ENSG00000230615 70	ENSG00000230615 73	ENSG00000230615 60	ENSG00000230615 66
ENSG00000227163 0	ENSG00000227163 1	ENSG00000227163 0	ENSG00000227163 1	ENSG00000227163 2	ENSG00000227163 1	ENSG00000227163 2	ENSG00000227163 2
ENSG00000271647 0	ENSG00000271647 0	ENSG00000271647 0	ENSG00000271647 0	ENSG00000271647 0	ENSG00000271647 0	ENSG00000271647 0	ENSG00000271647 0
ENSG00000239560 0	ENSG00000239560 0	ENSG00000239560 0	ENSG00000239560 0	ENSG00000239560 0	ENSG00000239560 0	ENSG00000239560 0	ENSG00000239560 0
ENSG00000171872 3	ENSG00000171872 1	ENSG00000171872 0	ENSG00000171872 3	ENSG00000171872 1	ENSG00000171872 3	ENSG00000171872 2	ENSG00000171872 3
ENSG00000233514 2	ENSG00000233514 2	ENSG00000233514 1	ENSG00000233514 3	ENSG00000233514 1	ENSG00000233514 1	ENSG00000233514 1	ENSG00000233514 1
ENSG00000283039 0	ENSG00000283039 0	ENSG00000283039 0	ENSG00000283039 1	ENSG00000283039 0	ENSG00000283039 0	ENSG00000283039 0	ENSG00000283039 0
ENSG00000226804 0	ENSG00000226804 0	ENSG00000226804 0	ENSG00000226804 1	ENSG00000226804 0	ENSG00000226804 0	ENSG00000226804 0	ENSG00000226804 0
ENSG00000200171 0	ENSG00000200171 0	ENSG00000200171 0	ENSG00000200171 0	ENSG00000200171 0	ENSG00000200171 0	ENSG00000200171 0	ENSG00000200171 0
ENSG00000238037 0	ENSG00000238037 0	ENSG00000238037 0	ENSG00000238037 0	ENSG00000238037 0	ENSG00000238037 0	ENSG00000238037 0	ENSG00000238037 0
ENSG00000227994 0	ENSG00000227994 0	ENSG00000227994 0	ENSG00000227994 0	ENSG00000227994 0	ENSG00000227994 0	ENSG00000227994 0	ENSG00000227994 0
ENSG00000271329 0	ENSG00000271329 1	ENSG00000271329 0	ENSG00000271329 1	ENSG00000271329 0	ENSG00000271329 1	ENSG00000271329 0	ENSG00000271329 3
ENSG00000178028 1059	ENSG00000178028 784	ENSG00000178028 804	ENSG00000178028 972	ENSG00000178028 1479	ENSG00000178028 1655	ENSG00000178028 1481	ENSG00000178028 1528
ENSG00000117419 2566	ENSG00000117419 2138	ENSG00000117419 1811	ENSG00000117419 2099	ENSG00000117419 1976	ENSG00000117419 2217	ENSG00000117419 2044	ENSG00000117419 2141
ENSG00000233602 12	ENSG00000233602 13	ENSG00000233602 10	ENSG00000233602 14	ENSG00000233602 10	ENSG00000233602 8	ENSG00000233602 16	ENSG00000233602 16
ENSG00000199385 0	ENSG00000199385 0	ENSG00000199385 0	ENSG00000199385 0	ENSG00000199385 0	ENSG00000199385 0	ENSG00000199385 0	ENSG00000199385 0
ENSG00000187147 1777	ENSG00000187147 1461	ENSG00000187147 1360	ENSG00000187147 1703	ENSG00000187147 1583	ENSG00000187147 1864	ENSG00000187147 1752	ENSG00000187147 1844
ENSG00000263381 0	ENSG00000263381 0	ENSG00000263381 0	ENSG00000263381 0	ENSG00000263381 0	ENSG00000263381 0	ENSG00000263381 0	ENSG00000263381 0
ENSG00000126106 283	ENSG00000126106 243	ENSG00000126106 187	ENSG00000126106 207	ENSG00000126106 136	ENSG00000126106 189	ENSG00000126106 159	ENSG00000126106 170
ENSG00000198520 10	ENSG00000198520 6	ENSG00000198520 6	ENSG00000198520 8	ENSG00000198520 4	ENSG00000198520 0	ENSG00000198520 5	ENSG00000198520 8
ENSG00000199377 99	ENSG00000199377 72	ENSG00000199377 48	ENSG00000199377 56	ENSG00000199377 96	ENSG00000199377 98	ENSG00000199377 69	ENSG00000199377 104
ENSG00000200169 61	ENSG00000200169 64	ENSG00000200169 48	ENSG00000200169 55	ENSG00000200169 76	ENSG00000200169 74	ENSG00000200169 95	ENSG00000200169 67
ENSG00000142945 3001	ENSG00000142945 2571	ENSG00000142945 2265	ENSG00000142945 2584	ENSG00000142945 714	ENSG00000142945 881	ENSG00000142945 754	ENSG00000142945 810
ENSG00000225721 11	ENSG00000225721 12	ENSG00000225721 22	ENSG00000225721 16	ENSG00000225721 8	ENSG00000225721 9	ENSG00000225721 4	ENSG00000225721 5
ENSG00000142937 30792	ENSG00000142937 26323	ENSG00000142937 22636	ENSG00000142937 27558	ENSG00000142937 15660	ENSG00000142937 19585	ENSG00000142937 18014	ENSG00000142937 20718
ENSG00000264294 0	ENSG00000264294 0	ENSG00000264294 0	ENSG00000264294 0	ENSG00000264294 0	ENSG00000264294 0	ENSG00000264294 0	ENSG00000264294 0
ENSG00000200913 58	ENSG00000200913 48	ENSG00000200913 53	ENSG00000200913 65	ENSG00000200913 21	ENSG00000200913 26	ENSG00000200913 19	ENSG00000200913 24
ENSG00000202031 8	ENSG00000202031 3	ENSG00000202031 5	ENSG00000202031 2	ENSG00000202031 6	ENSG00000202031 3	ENSG00000202031 0	ENSG00000202031 2
ENSG00000207421 0	ENSG00000207421 0	ENSG00000207421 0	ENSG00000207421 0	ENSG00000207421 0	ENSG00000207421 0	ENSG00000207421 0	ENSG00000207421 0
ENSG00000281859 0	ENSG00000281859 0	ENSG00000281859 0	ENSG00000281859 0	ENSG00000281859 0	ENSG00000281859 0	ENSG00000281859 0	ENSG00000281859 0
ENSG00000234093 19	ENSG00000234093 25	ENSG00000234093 7	ENSG00000234093 14	ENSG00000234093 5	ENSG00000234093 12	ENSG00000234093 12	ENSG00000234093 4
ENSG00000142959 2	ENSG00000142959 4	ENSG00000142959 8	ENSG00000142959 11	ENSG00000142959 11	ENSG00000142959 10	ENSG00000142959 9	ENSG00000142959 4
ENSG00000173846 1282	ENSG00000173846 1081	ENSG00000173846 1008	ENSG00000173846 1224	ENSG00000173846 2236	ENSG00000173846 2664	ENSG00000173846 2266	ENSG00000173846 2230
ENSG00000188396 13	ENSG00000188396 8	ENSG00000188396 4	ENSG00000188396 7	ENSG00000188396 5	ENSG00000188396 3	ENSG00000188396 10	ENSG00000188396 12
ENSG00000222009 694	ENSG00000222009 502	ENSG00000222009 500	ENSG00000222009 557	ENSG00000222009 636	ENSG00000222009 736	ENSG00000222009 690	ENSG00000222009 652
ENSG00000117425 70	ENSG00000117425 58	ENSG00000117425 48	ENSG00000117425 64	ENSG00000117425 41	ENSG00000117425 65	ENSG00000117425 41	ENSG00000117425 52
ENSG00000202444 0	ENSG00000202444 0	ENSG00000202444 0	ENSG00000202444 0	ENSG00000202444 0	ENSG00000202444 0	ENSG00000202444 0	ENSG00000202444 0
ENSG00000226499 3	ENSG00000226499 2	ENSG00000226499 1	ENSG00000226499 1	ENSG00000226499 2	ENSG00000226499 4	ENSG00000226499 2	ENSG00000226499 1
ENSG00000070785 1525	ENSG00000070785 1345	ENSG00000070785 1184	ENSG00000070785 1294	ENSG00000070785 859	ENSG00000070785 1059	ENSG00000070785 986	ENSG00000070785 1144
ENSG00000253039 2	ENSG00000253039 0	ENSG00000253039 0	ENSG00000253039 1	ENSG00000253039 0	ENSG00000253039 2	ENSG00000253039 0	ENSG00000253039 0
ENSG00000229815 0	ENSG00000229815 2	ENSG00000229815 2	ENSG00000229815 0	ENSG00000229815 3	ENSG00000229815 1	ENSG00000229815 0	ENSG00000229815 1
ENSG00000232369 1	ENSG00000232369 1	ENSG00000232369 3	ENSG00000232369 0	ENSG00000232369 2	ENSG00000232369 4	ENSG00000232369 0	ENSG00000232369 1
ENSG00000268949 5	ENSG00000268949 3	ENSG00000268949 1	ENSG00000268949 1	ENSG00000268949 1	ENSG00000268949 4	ENSG00000268949 0	ENSG00000268949 1
ENSG00000126107 2051	ENSG00000126107 1713	ENSG00000126107 1526	ENSG00000126107 1816	ENSG00000126107 1292	ENSG00000126107 1487	ENSG00000126107 1432	ENSG00000126107 1493
ENSG00000126088 3688	ENSG00000126088 3149	ENSG00000126088 2675	ENSG00000126088 3103	ENSG00000126088 2945	ENSG00000126088 3376	ENSG00000126088 3060	ENSG00000126088 3264
ENSG00000162415 128	ENSG00000162415 84	ENSG00000162415 85	ENSG00000162415 78	ENSG00000162415 87	ENSG00000162415 122	ENSG00000162415 104	ENSG00000162415 113
ENSG00000234315 0	ENSG00000234315 0	ENSG00000234315 0	ENSG00000234315 0	ENSG00000234315 0	ENSG00000234315 0	ENSG00000234315 0	ENSG00000234315 0
ENSG00000281912 17	ENSG00000281912 29	ENSG00000281912 19	ENSG00000281912 8	ENSG00000281912 48	ENSG00000281912 45	ENSG00000281912 30	ENSG00000281912 25
ENSG00000186603 496	ENSG00000186603 425	ENSG00000186603 350	ENSG00000186603 483	ENSG00000186603 174	ENSG00000186603 279	ENSG00000186603 290	ENSG00000186603 291
ENSG00000132781 124	ENSG00000132781 89	ENSG00000132781 90	ENSG00000132781 106	ENSG00000132781 111	ENSG00000132781 134	ENSG00000132781 99	ENSG00000132781 113
ENSG00000288208 0	ENSG00000288208 0	ENSG00000288208 0	ENSG00000288208 0	ENSG00000288208 0	ENSG00000288208 0	ENSG00000288208 0	ENSG00000288208 0
ENSG00000132773 1318	ENSG00000132773 1083	ENSG00000132773 1008	ENSG00000132773 1135	ENSG00000132773 826	ENSG00000132773 894	ENSG00000132773 790	ENSG00000132773 792
ENSG00000070759 343	ENSG00000070759 321	ENSG00000070759 211	ENSG00000070759 250	ENSG00000070759 266	ENSG00000070759 310	ENSG00000070759 286	ENSG00000070759 277
ENSG00000236872 0	ENSG00000236872 0	ENSG00000236872 0	ENSG00000236872 0	ENSG00000236872 0	ENSG00000236872 0	ENSG00000236872 0	ENSG00000236872 0
ENSG00000280670 3	ENSG00000280670 6	ENSG00000280670 4	ENSG00000280670 6	ENSG00000280670 11	ENSG00000280670 9	ENSG00000280670 7	ENSG00000280670 11
ENSG00000132763 91	ENSG00000132763 69	ENSG00000132763 53	ENSG00000132763 70	ENSG00000132763 81	ENSG00000132763 89	ENSG00000132763 83	ENSG00000132763 77
ENSG00000117450 11493	ENSG00000117450 10515	ENSG00000117450 8508	ENSG00000117450 10240	ENSG00000117450 6855	ENSG00000117450 8441	ENSG00000117450 7422	ENSG00000117450 8499
ENSG00000234379 0	ENSG00000234379 0	ENSG00000234379 0	ENSG00000234379 0	ENSG00000234379 0	ENSG00000234379 0	ENSG00000234379 0	ENSG00000234379 0
ENSG00000117448 1645	ENSG00000117448 1340	ENSG00000117448 1176	ENSG00000117448 1367	ENSG00000117448 1315	ENSG00000117448 1568	ENSG00000117448 1510	ENSG00000117448 1575
ENSG00000281133 2	ENSG00000281133 3	ENSG00000281133 3	ENSG00000281133 1	ENSG00000281133 2	ENSG00000281133 1	ENSG00000281133 0	ENSG00000281133 1
ENSG00000280836 2	ENSG00000280836 1	ENSG00000280836 4	ENSG00000280836 2	ENSG00000280836 1	ENSG00000280836 1	ENSG00000280836 1	ENSG00000280836 1
ENSG00000132780 3640	ENSG00000132780 2950	ENSG00000132780 2677	ENSG00000132780 3058	ENSG00000132780 1091	ENSG00000132780 1286	ENSG00000132780 1282	ENSG00000132780 1360
ENSG00000281112 3	ENSG00000281112 0	ENSG00000281112 0	ENSG00000281112 1	ENSG00000281112 3	ENSG00000281112 0	ENSG00000281112 0	ENSG00000281112 1
ENSG00000281825 2	ENSG00000281825 0	ENSG00000281825 0	ENSG00000281825 0	ENSG00000281825 1	ENSG00000281825 0	ENSG00000281825 0	ENSG00000281825 0
ENSG00000159588 84	ENSG00000159588 81	ENSG00000159588 77	ENSG00000159588 77	ENSG00000159588 66	ENSG00000159588 69	ENSG00000159588 60	ENSG00000159588 66
ENSG00000159592 4568	ENSG00000159592 4163	ENSG00000159592 3452	ENSG00000159592 4102	ENSG00000159592 4031	ENSG00000159592 4843	ENSG00000159592 4214	ENSG00000159592 4777
ENSG00000225447 11	ENSG00000225447 8	ENSG00000225447 3	ENSG00000225447 11	ENSG00000225447 17	ENSG00000225447 19	ENSG00000225447 24	ENSG00000225447 23
ENSG00000234329 18	ENSG00000234329 18	ENSG00000234329 17	ENSG00000234329 31	ENSG00000234329 45	ENSG00000234329 63	ENSG00000234329 40	ENSG00000234329 55
ENSG00000159596 1605	ENSG00000159596 1464	ENSG00000159596 1191	ENSG00000159596 1541	ENSG00000159596 1530	ENSG00000159596 1845	ENSG00000159596 1585	ENSG00000159596 1683
ENSG00000197429 722	ENSG00000197429 630	ENSG00000197429 572	ENSG00000197429 645	ENSG00000197429 851	ENSG00000197429 1037	ENSG00000197429 909	ENSG00000197429 979
ENSG00000230896 71	ENSG00000230896 64	ENSG00000230896 65	ENSG00000230896 56	ENSG00000230896 84	ENSG00000230896 82	ENSG00000230896 74	ENSG00000230896 99
ENSG00000236111 3	ENSG00000236111 0	ENSG00000236111 0	ENSG00000236111 4	ENSG00000236111 2	ENSG00000236111 0	ENSG00000236111 2	ENSG00000236111 3
ENSG00000086015 3269	ENSG00000086015 2571	ENSG00000086015 2411	ENSG00000086015 2803	ENSG00000086015 3363	ENSG00000086015 3695	ENSG00000086015 3232	ENSG00000086015 3444
ENSG00000232467 1	ENSG00000232467 1	ENSG00000232467 2	ENSG00000232467 1	ENSG00000232467 0	ENSG00000232467 0	ENSG00000232467 1	ENSG00000232467 0
ENSG00000117461 1759	ENSG00000117461 1503	ENSG00000117461 1077	ENSG00000117461 1468	ENSG00000117461 577	ENSG00000117461 664	ENSG00000117461 652	ENSG00000117461 752
ENSG00000278139 0	ENSG00000278139 0	ENSG00000278139 0	ENSG00000278139 0	ENSG00000278139 0	ENSG00000278139 0	ENSG00000278139 0	ENSG00000278139 0
ENSG00000226957 7	ENSG00000226957 2	ENSG00000226957 2	ENSG00000226957 5	ENSG00000226957 2	ENSG00000226957 1	ENSG00000226957 0	ENSG00000226957 0
ENSG00000233114 1	ENSG00000233114 1	ENSG00000233114 0	ENSG00000233114 0	ENSG00000233114 0	ENSG00000233114 0	ENSG00000233114 0	ENSG00000233114 0
ENSG00000227857 3	ENSG00000227857 4	ENSG00000227857 4	ENSG00000227857 1	ENSG00000227857 2	ENSG00000227857 2	ENSG00000227857 3	ENSG00000227857 2
ENSG00000117472 93	ENSG00000117472 66	ENSG00000117472 52	ENSG00000117472 67	ENSG00000117472 65	ENSG00000117472 69	ENSG00000117472 66	ENSG00000117472 81
ENSG00000250719 2	ENSG00000250719 0	ENSG00000250719 1	ENSG00000250719 0	ENSG00000250719 0	ENSG00000250719 1	ENSG00000250719 0	ENSG00000250719 0
ENSG00000085998 8970	ENSG00000085998 7551	ENSG00000085998 6277	ENSG00000085998 7521	ENSG00000085998 7294	ENSG00000085998 8662	ENSG00000085998 7888	ENSG00000085998 7964
ENSG00000171357 165	ENSG00000171357 124	ENSG00000171357 113	ENSG00000171357 150	ENSG00000171357 195	ENSG00000171357 269	ENSG00000171357 236	ENSG00000171357 212
ENSG00000085999 604	ENSG00000085999 510	ENSG00000085999 451	ENSG00000085999 577	ENSG00000085999 73	ENSG00000085999 101	ENSG00000085999 82	ENSG00000085999 97
ENSG00000132128 5958	ENSG00000132128 4998	ENSG00000132128 4423	ENSG00000132128 5243	ENSG00000132128 6517	ENSG00000132128 7356	ENSG00000132128 6814	ENSG00000132128 6810
ENSG00000173660 13488	ENSG00000173660 11541	ENSG00000173660 9418	ENSG00000173660 12191	ENSG00000173660 10089	ENSG00000173660 12294	ENSG00000173660 10939	ENSG00000173660 12212
ENSG00000117481 1407	ENSG00000117481 1104	ENSG00000117481 977	ENSG00000117481 1058	ENSG00000117481 994	ENSG00000117481 1156	ENSG00000117481 1133	ENSG00000117481 1166
ENSG00000225779 0	ENSG00000225779 1	ENSG00000225779 0	ENSG00000225779 2	ENSG00000225779 1	ENSG00000225779 2	ENSG00000225779 0	ENSG00000225779 0
ENSG00000117480 20	ENSG00000117480 13	ENSG00000117480 10	ENSG00000117480 16	ENSG00000117480 30	ENSG00000117480 41	ENSG00000117480 27	ENSG00000117480 35
ENSG00000232022 4	ENSG00000232022 4	ENSG00000232022 5	ENSG00000232022 3	ENSG00000232022 3	ENSG00000232022 5	ENSG00000232022 2	ENSG00000232022 0
ENSG00000224863 1	ENSG00000224863 3	ENSG00000224863 1	ENSG00000224863 2	ENSG00000224863 0	ENSG00000224863 1	ENSG00000224863 0	ENSG00000224863 2
ENSG00000197587 0	ENSG00000197587 0	ENSG00000197587 0	ENSG00000197587 0	ENSG00000197587 0	ENSG00000197587 0	ENSG00000197587 0	ENSG00000197587 0
ENSG00000282881 0	ENSG00000282881 0	ENSG00000282881 0	ENSG00000282881 0	ENSG00000282881 0	ENSG00000282881 0	ENSG00000282881 0	ENSG00000282881 0
ENSG00000269956 15	ENSG00000269956 11	ENSG00000269956 18	ENSG00000269956 19	ENSG00000269956 18	ENSG00000269956 24	ENSG00000269956 18	ENSG00000269956 23
ENSG00000162456 0	ENSG00000162456 0	ENSG00000162456 0	ENSG00000162456 1	ENSG00000162456 0	ENSG00000162456 0	ENSG00000162456 0	ENSG00000162456 0
ENSG00000079277 1326	ENSG00000079277 1082	ENSG00000079277 936	ENSG00000079277 1144	ENSG00000079277 1108	ENSG00000079277 1422	ENSG00000079277 1239	ENSG00000079277 1239
ENSG00000142961 686	ENSG00000142961 575	ENSG00000142961 514	ENSG00000142961 533	ENSG00000142961 572	ENSG00000142961 769	ENSG00000142961 669	ENSG00000142961 648
ENSG00000123472 1856	ENSG00000123472 1623	ENSG00000123472 1364	ENSG00000123472 1583	ENSG00000123472 1411	ENSG00000123472 1725	ENSG00000123472 1505	ENSG00000123472 1695
ENSG00000233647 2	ENSG00000233647 1	ENSG00000233647 2	ENSG00000233647 3	ENSG00000233647 2	ENSG00000233647 1	ENSG00000233647 3	ENSG00000233647 2
ENSG00000186118 1	ENSG00000186118 1	ENSG00000186118 3	ENSG00000186118 3	ENSG00000186118 1	ENSG00000186118 4	ENSG00000186118 8	ENSG00000186118 4
ENSG00000228237 12	ENSG00000228237 7	ENSG00000228237 13	ENSG00000228237 8	ENSG00000228237 5	ENSG00000228237 9	ENSG00000228237 9	ENSG00000228237 10
ENSG00000159658 5218	ENSG00000159658 4649	ENSG00000159658 3922	ENSG00000159658 4549	ENSG00000159658 3422	ENSG00000159658 3888	ENSG00000159658 3645	ENSG00000159658 3921
ENSG00000236476 0	ENSG00000236476 0	ENSG00000236476 0	ENSG00000236476 0	ENSG00000236476 0	ENSG00000236476 0	ENSG00000236476 0	ENSG00000236476 0
ENSG00000142973 0	ENSG00000142973 0	ENSG00000142973 0	ENSG00000142973 0	ENSG00000142973 0	ENSG00000142973 0	ENSG00000142973 0	ENSG00000142973 0
ENSG00000154198 0	ENSG00000154198 0	ENSG00000154198 0	ENSG00000154198 0	ENSG00000154198 0	ENSG00000154198 0	ENSG00000154198 0	ENSG00000154198 0
ENSG00000238145 0	ENSG00000238145 0	ENSG00000238145 0	ENSG00000238145 1	ENSG00000238145 0	ENSG00000238145 0	ENSG00000238145 0	ENSG00000238145 0
ENSG00000187048 0	ENSG00000187048 0	ENSG00000187048 0	ENSG00000187048 0	ENSG00000187048 0	ENSG00000187048 0	ENSG00000187048 0	ENSG00000187048 0
ENSG00000259832 0	ENSG00000259832 0	ENSG00000259832 0	ENSG00000259832 0	ENSG00000259832 0	ENSG00000259832 0	ENSG00000259832 0	ENSG00000259832 0
ENSG00000261196 0	ENSG00000261196 0	ENSG00000261196 0	ENSG00000261196 0	ENSG00000261196 0	ENSG00000261196 0	ENSG00000261196 0	ENSG00000261196 0
ENSG00000261593 0	ENSG00000261593 0	ENSG00000261593 0	ENSG00000261593 0	ENSG00000261593 0	ENSG00000261593 0	ENSG00000261593 0	ENSG00000261593 0
ENSG00000261290 0	ENSG00000261290 0	ENSG00000261290 0	ENSG00000261290 0	ENSG00000261290 0	ENSG00000261290 0	ENSG00000261290 0	ENSG00000261290 0
ENSG00000186377 1	ENSG00000186377 0	ENSG00000186377 1	ENSG00000186377 0	ENSG00000186377 1	ENSG00000186377 0	ENSG00000186377 3	ENSG00000186377 0
ENSG00000186160 1	ENSG00000186160 1	ENSG00000186160 5	ENSG00000186160 0	ENSG00000186160 3	ENSG00000186160 1	ENSG00000186160 0	ENSG00000186160 0
ENSG00000225154 0	ENSG00000225154 0	ENSG00000225154 0	ENSG00000225154 0	ENSG00000225154 0	ENSG00000225154 0	ENSG00000225154 0	ENSG00000225154 0
ENSG00000225506 12	ENSG00000225506 6	ENSG00000225506 8	ENSG00000225506 3	ENSG00000225506 20	ENSG00000225506 30	ENSG00000225506 24	ENSG00000225506 21
ENSG00000162365 1	ENSG00000162365 4	ENSG00000162365 1	ENSG00000162365 0	ENSG00000162365 4	ENSG00000162365 1	ENSG00000162365 3	ENSG00000162365 3
ENSG00000225514 0	ENSG00000225514 0	ENSG00000225514 1	ENSG00000225514 0	ENSG00000225514 0	ENSG00000225514 0	ENSG00000225514 0	ENSG00000225514 0
ENSG00000224805 9	ENSG00000224805 7	ENSG00000224805 5	ENSG00000224805 6	ENSG00000224805 12	ENSG00000224805 10	ENSG00000224805 18	ENSG00000224805 14
ENSG00000162366 0	ENSG00000162366 2	ENSG00000162366 0	ENSG00000162366 0	ENSG00000162366 0	ENSG00000162366 3	ENSG00000162366 1	ENSG00000162366 1
ENSG00000162367 2	ENSG00000162367 3	ENSG00000162367 0	ENSG00000162367 0	ENSG00000162367 2	ENSG00000162367 1	ENSG00000162367 0	ENSG00000162367 0
ENSG00000226252 0	ENSG00000226252 0	ENSG00000226252 0	ENSG00000226252 1	ENSG00000226252 0	ENSG00000226252 1	ENSG00000226252 0	ENSG00000226252 0
ENSG00000123473 1427	ENSG00000123473 1288	ENSG00000123473 1289	ENSG00000123473 1347	ENSG00000123473 533	ENSG00000123473 626	ENSG00000123473 600	ENSG00000123473 620
ENSG00000162368 7368	ENSG00000162368 6991	ENSG00000162368 5764	ENSG00000162368 6682	ENSG00000162368 3542	ENSG00000162368 4488	ENSG00000162368 4135	ENSG00000162368 4641
ENSG00000225762 43	ENSG00000225762 18	ENSG00000225762 23	ENSG00000225762 26	ENSG00000225762 16	ENSG00000225762 6	ENSG00000225762 7	ENSG00000225762 9
ENSG00000186790 1	ENSG00000186790 0	ENSG00000186790 0	ENSG00000186790 0	ENSG00000186790 0	ENSG00000186790 1	ENSG00000186790 0	ENSG00000186790 1
ENSG00000237424 116	ENSG00000237424 93	ENSG00000237424 93	ENSG00000237424 95	ENSG00000237424 144	ENSG00000237424 176	ENSG00000237424 155	ENSG00000237424 148
ENSG00000186564 382	ENSG00000186564 281	ENSG00000186564 258	ENSG00000186564 303	ENSG00000186564 318	ENSG00000186564 343	ENSG00000186564 345	ENSG00000186564 352
ENSG00000271355 0	ENSG00000271355 0	ENSG00000271355 0	ENSG00000271355 0	ENSG00000271355 0	ENSG00000271355 0	ENSG00000271355 0	ENSG00000271355 0
ENSG00000229554 0	ENSG00000229554 0	ENSG00000229554 0	ENSG00000229554 0	ENSG00000229554 0	ENSG00000229554 0	ENSG00000229554 0	ENSG00000229554 0
ENSG00000227883 1	ENSG00000227883 0	ENSG00000227883 0	ENSG00000227883 0	ENSG00000227883 0	ENSG00000227883 0	ENSG00000227883 0	ENSG00000227883 0
ENSG00000227947 0	ENSG00000227947 2	ENSG00000227947 0	ENSG00000227947 0	ENSG00000227947 2	ENSG00000227947 4	ENSG00000227947 1	ENSG00000227947 4
ENSG00000269113 109	ENSG00000269113 90	ENSG00000269113 94	ENSG00000269113 106	ENSG00000269113 60	ENSG00000269113 57	ENSG00000269113 49	ENSG00000269113 58
ENSG00000223814 0	ENSG00000223814 0	ENSG00000223814 0	ENSG00000223814 0	ENSG00000223814 0	ENSG00000223814 0	ENSG00000223814 0	ENSG00000223814 0
ENSG00000225028 1	ENSG00000225028 2	ENSG00000225028 0	ENSG00000225028 5	ENSG00000225028 5	ENSG00000225028 3	ENSG00000225028 2	ENSG00000225028 3
ENSG00000226133 8	ENSG00000226133 5	ENSG00000226133 2	ENSG00000226133 6	ENSG00000226133 13	ENSG00000226133 14	ENSG00000226133 19	ENSG00000226133 17
ENSG00000231413 0	ENSG00000231413 0	ENSG00000231413 0	ENSG00000231413 0	ENSG00000231413 0	ENSG00000231413 0	ENSG00000231413 0	ENSG00000231413 0
ENSG00000237180 1	ENSG00000237180 0	ENSG00000237180 0	ENSG00000237180 0	ENSG00000237180 0	ENSG00000237180 4	ENSG00000237180 1	ENSG00000237180 1
ENSG00000242267 1	ENSG00000242267 3	ENSG00000242267 0	ENSG00000242267 6	ENSG00000242267 4	ENSG00000242267 0	ENSG00000242267 4	ENSG00000242267 2
ENSG00000279096 0	ENSG00000279096 0	ENSG00000279096 0	ENSG00000279096 1	ENSG00000279096 1	ENSG00000279096 1	ENSG00000279096 6	ENSG00000279096 0
ENSG00000223720 8	ENSG00000223720 2	ENSG00000223720 1	ENSG00000223720 2	ENSG00000223720 11	ENSG00000223720 8	ENSG00000223720 7	ENSG00000223720 5
ENSG00000117834 50	ENSG00000117834 55	ENSG00000117834 41	ENSG00000117834 55	ENSG00000117834 39	ENSG00000117834 44	ENSG00000117834 48	ENSG00000117834 65
ENSG00000272491 6	ENSG00000272491 6	ENSG00000272491 1	ENSG00000272491 3	ENSG00000272491 1	ENSG00000272491 1	ENSG00000272491 3	ENSG00000272491 5
ENSG00000279214 0	ENSG00000279214 0	ENSG00000279214 0	ENSG00000279214 2	ENSG00000279214 1	ENSG00000279214 1	ENSG00000279214 1	ENSG00000279214 2
ENSG00000132122 1305	ENSG00000132122 1174	ENSG00000132122 991	ENSG00000132122 1227	ENSG00000132122 545	ENSG00000132122 644	ENSG00000132122 605	ENSG00000132122 747
ENSG00000224986 7	ENSG00000224986 8	ENSG00000224986 10	ENSG00000224986 12	ENSG00000224986 6	ENSG00000224986 11	ENSG00000224986 7	ENSG00000224986 11
ENSG00000206700 5	ENSG00000206700 1	ENSG00000206700 0	ENSG00000206700 2	ENSG00000206700 5	ENSG00000206700 1	ENSG00000206700 1	ENSG00000206700 1
ENSG00000235105 8	ENSG00000235105 7	ENSG00000235105 4	ENSG00000235105 8	ENSG00000235105 1	ENSG00000235105 2	ENSG00000235105 4	ENSG00000235105 6
ENSG00000223175 0	ENSG00000223175 0	ENSG00000223175 2	ENSG00000223175 2	ENSG00000223175 0	ENSG00000223175 0	ENSG00000223175 0	ENSG00000223175 3
ENSG00000232514 0	ENSG00000232514 0	ENSG00000232514 1	ENSG00000232514 0	ENSG00000232514 2	ENSG00000232514 0	ENSG00000232514 0	ENSG00000232514 4
ENSG00000186094 3	ENSG00000186094 0	ENSG00000186094 1	ENSG00000186094 2	ENSG00000186094 4	ENSG00000186094 5	ENSG00000186094 7	ENSG00000186094 8
ENSG00000287661 0	ENSG00000287661 0	ENSG00000287661 0	ENSG00000287661 0	ENSG00000287661 0	ENSG00000287661 0	ENSG00000287661 1	ENSG00000287661 2
ENSG00000162373 2	ENSG00000162373 0	ENSG00000162373 4	ENSG00000162373 6	ENSG00000162373 4	ENSG00000162373 4	ENSG00000162373 2	ENSG00000162373 6
ENSG00000286597 0	ENSG00000286597 0	ENSG00000286597 0	ENSG00000286597 0	ENSG00000286597 0	ENSG00000286597 0	ENSG00000286597 0	ENSG00000286597 0
ENSG00000229846 0	ENSG00000229846 0	ENSG00000229846 0	ENSG00000229846 0	ENSG00000229846 3	ENSG00000229846 0	ENSG00000229846 0	ENSG00000229846 0
ENSG00000230114 0	ENSG00000230114 2	ENSG00000230114 0	ENSG00000230114 0	ENSG00000230114 2	ENSG00000230114 0	ENSG00000230114 0	ENSG00000230114 0
ENSG00000225623 0	ENSG00000225623 0	ENSG00000225623 0	ENSG00000225623 0	ENSG00000225623 0	ENSG00000225623 0	ENSG00000225623 0	ENSG00000225623 0
ENSG00000237478 0	ENSG00000237478 0	ENSG00000237478 0	ENSG00000237478 0	ENSG00000237478 0	ENSG00000237478 0	ENSG00000237478 0	ENSG00000237478 0
ENSG00000215887 0	ENSG00000215887 0	ENSG00000215887 0	ENSG00000215887 0	ENSG00000215887 0	ENSG00000215887 1	ENSG00000215887 0	ENSG00000215887 0
ENSG00000279324 0	ENSG00000279324 0	ENSG00000279324 0	ENSG00000279324 0	ENSG00000279324 0	ENSG00000279324 0	ENSG00000279324 0	ENSG00000279324 0
ENSG00000233595 0	ENSG00000233595 0	ENSG00000233595 0	ENSG00000233595 1	ENSG00000233595 0	ENSG00000233595 0	ENSG00000233595 0	ENSG00000233595 0
ENSG00000162374 1	ENSG00000162374 0	ENSG00000162374 1	ENSG00000162374 0	ENSG00000162374 7	ENSG00000162374 1	ENSG00000162374 0	ENSG00000162374 1
ENSG00000230828 0	ENSG00000230828 0	ENSG00000230828 0	ENSG00000230828 0	ENSG00000230828 0	ENSG00000230828 0	ENSG00000230828 0	ENSG00000230828 0
ENSG00000237337 0	ENSG00000237337 0	ENSG00000237337 0	ENSG00000237337 0	ENSG00000237337 0	ENSG00000237337 0	ENSG00000237337 0	ENSG00000237337 0
ENSG00000233407 0	ENSG00000233407 0	ENSG00000233407 0	ENSG00000233407 0	ENSG00000233407 0	ENSG00000233407 0	ENSG00000233407 0	ENSG00000233407 0
ENSG00000284696 3	ENSG00000284696 0	ENSG00000284696 1	ENSG00000284696 0	ENSG00000284696 0	ENSG00000284696 0	ENSG00000284696 1	ENSG00000284696 0
ENSG00000284645 0	ENSG00000284645 0	ENSG00000284645 0	ENSG00000284645 0	ENSG00000284645 0	ENSG00000284645 0	ENSG00000284645 0	ENSG00000284645 0
ENSG00000234080 7	ENSG00000234080 2	ENSG00000234080 5	ENSG00000234080 2	ENSG00000234080 1	ENSG00000234080 0	ENSG00000234080 2	ENSG00000234080 1
ENSG00000229316 0	ENSG00000229316 0	ENSG00000229316 0	ENSG00000229316 0	ENSG00000229316 0	ENSG00000229316 0	ENSG00000229316 0	ENSG00000229316 0
ENSG00000225671 0	ENSG00000225671 0	ENSG00000225671 0	ENSG00000225671 0	ENSG00000225671 0	ENSG00000225671 0	ENSG00000225671 0	ENSG00000225671 0
ENSG00000142700 29	ENSG00000142700 25	ENSG00000142700 17	ENSG00000142700 16	ENSG00000142700 2	ENSG00000142700 4	ENSG00000142700 2	ENSG00000142700 9
ENSG00000284700 1	ENSG00000284700 0	ENSG00000284700 1	ENSG00000284700 2	ENSG00000284700 0	ENSG00000284700 2	ENSG00000284700 0	ENSG00000284700 2
ENSG00000185104 2765	ENSG00000185104 2539	ENSG00000185104 2006	ENSG00000185104 2479	ENSG00000185104 1966	ENSG00000185104 2305	ENSG00000185104 2082	ENSG00000185104 2203
ENSG00000225767 4	ENSG00000225767 2	ENSG00000225767 3	ENSG00000225767 5	ENSG00000225767 3	ENSG00000225767 8	ENSG00000225767 4	ENSG00000225767 4
ENSG00000207194 0	ENSG00000207194 0	ENSG00000207194 0	ENSG00000207194 1	ENSG00000207194 0	ENSG00000207194 0	ENSG00000207194 0	ENSG00000207194 0
ENSG00000230585 10	ENSG00000230585 11	ENSG00000230585 2	ENSG00000230585 7	ENSG00000230585 7	ENSG00000230585 10	ENSG00000230585 6	ENSG00000230585 15
ENSG00000237130 3	ENSG00000237130 1	ENSG00000237130 3	ENSG00000237130 0	ENSG00000237130 2	ENSG00000237130 0	ENSG00000237130 5	ENSG00000237130 1
ENSG00000123080 1262	ENSG00000123080 1001	ENSG00000123080 915	ENSG00000123080 1097	ENSG00000123080 381	ENSG00000123080 483	ENSG00000123080 398	ENSG00000123080 431
ENSG00000265538 0	ENSG00000265538 0	ENSG00000265538 0	ENSG00000265538 0	ENSG00000265538 0	ENSG00000265538 0	ENSG00000265538 0	ENSG00000265538 0
ENSG00000275816 0	ENSG00000275816 0	ENSG00000275816 0	ENSG00000275816 0	ENSG00000275816 0	ENSG00000275816 0	ENSG00000275816 0	ENSG00000275816 0
ENSG00000204006 0	ENSG00000204006 0	ENSG00000204006 0	ENSG00000204006 0	ENSG00000204006 0	ENSG00000204006 0	ENSG00000204006 0	ENSG00000204006 0
ENSG00000200262 0	ENSG00000200262 0	ENSG00000200262 0	ENSG00000200262 0	ENSG00000200262 0	ENSG00000200262 0	ENSG00000200262 0	ENSG00000200262 0
ENSG00000213478 4	ENSG00000213478 0	ENSG00000213478 0	ENSG00000213478 1	ENSG00000213478 2	ENSG00000213478 0	ENSG00000213478 0	ENSG00000213478 6
ENSG00000203356 0	ENSG00000203356 1	ENSG00000203356 1	ENSG00000203356 0	ENSG00000203356 2	ENSG00000203356 3	ENSG00000203356 1	ENSG00000203356 0
ENSG00000123091 3544	ENSG00000123091 3235	ENSG00000123091 2841	ENSG00000123091 3188	ENSG00000123091 3722	ENSG00000123091 4294	ENSG00000123091 3860	ENSG00000123091 4043
ENSG00000233406 10	ENSG00000233406 4	ENSG00000233406 10	ENSG00000233406 17	ENSG00000233406 9	ENSG00000233406 5	ENSG00000233406 6	ENSG00000233406 11
ENSG00000236434 1	ENSG00000236434 1	ENSG00000236434 2	ENSG00000236434 1	ENSG00000236434 6	ENSG00000236434 2	ENSG00000236434 0	ENSG00000236434 0
ENSG00000085831 19	ENSG00000085831 29	ENSG00000085831 15	ENSG00000085831 33	ENSG00000085831 37	ENSG00000085831 57	ENSG00000085831 55	ENSG00000085831 48
ENSG00000261664 0	ENSG00000261664 0	ENSG00000261664 0	ENSG00000261664 0	ENSG00000261664 0	ENSG00000261664 0	ENSG00000261664 2	ENSG00000261664 1
ENSG00000085832 4228	ENSG00000085832 4006	ENSG00000085832 3299	ENSG00000085832 4008	ENSG00000085832 3242	ENSG00000085832 3972	ENSG00000085832 3561	ENSG00000085832 3846
ENSG00000232027 5	ENSG00000232027 1	ENSG00000232027 1	ENSG00000232027 3	ENSG00000232027 4	ENSG00000232027 4	ENSG00000232027 5	ENSG00000232027 7
ENSG00000206595 4	ENSG00000206595 0	ENSG00000206595 0	ENSG00000206595 0	ENSG00000206595 1	ENSG00000206595 0	ENSG00000206595 0	ENSG00000206595 0
ENSG00000238140 1	ENSG00000238140 2	ENSG00000238140 1	ENSG00000238140 2	ENSG00000238140 2	ENSG00000238140 3	ENSG00000238140 2	ENSG00000238140 5
ENSG00000227070 7	ENSG00000227070 3	ENSG00000227070 3	ENSG00000227070 10	ENSG00000227070 13	ENSG00000227070 12	ENSG00000227070 4	ENSG00000227070 10
ENSG00000252032 0	ENSG00000252032 0	ENSG00000252032 0	ENSG00000252032 0	ENSG00000252032 0	ENSG00000252032 0	ENSG00000252032 0	ENSG00000252032 0
ENSG00000227742 6	ENSG00000227742 4	ENSG00000227742 5	ENSG00000227742 3	ENSG00000227742 21	ENSG00000227742 29	ENSG00000227742 20	ENSG00000227742 21
ENSG00000117859 5490	ENSG00000117859 5094	ENSG00000117859 4060	ENSG00000117859 5016	ENSG00000117859 3878	ENSG00000117859 4506	ENSG00000117859 4248	ENSG00000117859 4697
ENSG00000236973 2	ENSG00000236973 0	ENSG00000236973 1	ENSG00000236973 0	ENSG00000236973 3	ENSG00000236973 1	ENSG00000236973 2	ENSG00000236973 2
ENSG00000232846 2	ENSG00000232846 0	ENSG00000232846 1	ENSG00000232846 0	ENSG00000232846 0	ENSG00000232846 0	ENSG00000232846 0	ENSG00000232846 0
ENSG00000212624 1	ENSG00000212624 1	ENSG00000212624 0	ENSG00000212624 0	ENSG00000212624 1	ENSG00000212624 4	ENSG00000212624 1	ENSG00000212624 2
ENSG00000078618 7061	ENSG00000078618 6196	ENSG00000078618 5337	ENSG00000078618 6356	ENSG00000078618 5349	ENSG00000078618 6588	ENSG00000078618 5777	ENSG00000078618 6161
ENSG00000266993 24	ENSG00000266993 15	ENSG00000266993 20	ENSG00000266993 28	ENSG00000266993 26	ENSG00000266993 25	ENSG00000266993 15	ENSG00000266993 30
ENSG00000272175 1	ENSG00000272175 0	ENSG00000272175 1	ENSG00000272175 2	ENSG00000272175 0	ENSG00000272175 5	ENSG00000272175 2	ENSG00000272175 5
ENSG00000283899 0	ENSG00000283899 1	ENSG00000283899 0	ENSG00000283899 0	ENSG00000283899 1	ENSG00000283899 0	ENSG00000283899 0	ENSG00000283899 0
ENSG00000230604 1	ENSG00000230604 3	ENSG00000230604 3	ENSG00000230604 2	ENSG00000230604 2	ENSG00000230604 2	ENSG00000230604 2	ENSG00000230604 4
ENSG00000169213 455	ENSG00000169213 362	ENSG00000169213 305	ENSG00000169213 385	ENSG00000169213 351	ENSG00000169213 410	ENSG00000169213 400	ENSG00000169213 373
ENSG00000200839 0	ENSG00000200839 0	ENSG00000200839 0	ENSG00000200839 0	ENSG00000200839 0	ENSG00000200839 0	ENSG00000200839 0	ENSG00000200839 0
ENSG00000229032 0	ENSG00000229032 0	ENSG00000229032 0	ENSG00000229032 0	ENSG00000229032 0	ENSG00000229032 0	ENSG00000229032 0	ENSG00000229032 0
ENSG00000264613 0	ENSG00000264613 0	ENSG00000264613 0	ENSG00000264613 0	ENSG00000264613 0	ENSG00000264613 0	ENSG00000264613 0	ENSG00000264613 0
ENSG00000117862 531	ENSG00000117862 384	ENSG00000117862 329	ENSG00000117862 495	ENSG00000117862 481	ENSG00000117862 595	ENSG00000117862 499	ENSG00000117862 528
ENSG00000285839 0	ENSG00000285839 0	ENSG00000285839 0	ENSG00000285839 0	ENSG00000285839 1	ENSG00000285839 1	ENSG00000285839 0	ENSG00000285839 0
ENSG00000198841 311	ENSG00000198841 272	ENSG00000198841 267	ENSG00000198841 319	ENSG00000198841 447	ENSG00000198841 475	ENSG00000198841 442	ENSG00000198841 427
ENSG00000223390 4	ENSG00000223390 2	ENSG00000223390 3	ENSG00000223390 3	ENSG00000223390 13	ENSG00000223390 6	ENSG00000223390 4	ENSG00000223390 3
ENSG00000228369 10	ENSG00000228369 6	ENSG00000228369 4	ENSG00000228369 2	ENSG00000228369 11	ENSG00000228369 10	ENSG00000228369 12	ENSG00000228369 16
ENSG00000134717 1366	ENSG00000134717 1261	ENSG00000134717 1122	ENSG00000134717 1251	ENSG00000134717 1523	ENSG00000134717 1878	ENSG00000134717 1661	ENSG00000134717 1674
ENSG00000157077 1696	ENSG00000157077 1459	ENSG00000157077 1186	ENSG00000157077 1389	ENSG00000157077 2651	ENSG00000157077 2955	ENSG00000157077 2663	ENSG00000157077 2775
ENSG00000241745 0	ENSG00000241745 2	ENSG00000241745 1	ENSG00000241745 1	ENSG00000241745 3	ENSG00000241745 0	ENSG00000241745 1	ENSG00000241745 3
ENSG00000228407 4	ENSG00000228407 3	ENSG00000228407 5	ENSG00000228407 2	ENSG00000228407 8	ENSG00000228407 11	ENSG00000228407 10	ENSG00000228407 7
ENSG00000223429 2	ENSG00000223429 1	ENSG00000223429 1	ENSG00000223429 0	ENSG00000223429 2	ENSG00000223429 1	ENSG00000223429 2	ENSG00000223429 1
ENSG00000224255 0	ENSG00000224255 2	ENSG00000224255 0	ENSG00000224255 0	ENSG00000224255 3	ENSG00000224255 3	ENSG00000224255 2	ENSG00000224255 1
ENSG00000236004 1	ENSG00000236004 1	ENSG00000236004 0	ENSG00000236004 0	ENSG00000236004 0	ENSG00000236004 1	ENSG00000236004 0	ENSG00000236004 0
ENSG00000237663 1	ENSG00000237663 0	ENSG00000237663 0	ENSG00000237663 2	ENSG00000237663 1	ENSG00000237663 3	ENSG00000237663 2	ENSG00000237663 1
ENSG00000213735 2	ENSG00000213735 0	ENSG00000213735 3	ENSG00000213735 4	ENSG00000213735 0	ENSG00000213735 1	ENSG00000213735 1	ENSG00000213735 1
ENSG00000154222 4341	ENSG00000154222 3367	ENSG00000154222 3187	ENSG00000154222 3802	ENSG00000154222 3122	ENSG00000154222 3609	ENSG00000154222 3287	ENSG00000154222 3597
ENSG00000272100 15	ENSG00000272100 12	ENSG00000272100 12	ENSG00000272100 17	ENSG00000272100 10	ENSG00000272100 11	ENSG00000272100 9	ENSG00000272100 12
ENSG00000287078 40	ENSG00000287078 30	ENSG00000287078 20	ENSG00000287078 49	ENSG00000287078 24	ENSG00000287078 36	ENSG00000287078 23	ENSG00000287078 26
ENSG00000224680 15	ENSG00000224680 16	ENSG00000224680 9	ENSG00000224680 20	ENSG00000224680 16	ENSG00000224680 12	ENSG00000224680 21	ENSG00000224680 9
ENSG00000085840 1311	ENSG00000085840 1016	ENSG00000085840 1037	ENSG00000085840 1166	ENSG00000085840 225	ENSG00000085840 312	ENSG00000085840 249	ENSG00000085840 261
ENSG00000134748 1636	ENSG00000134748 1467	ENSG00000134748 1210	ENSG00000134748 1498	ENSG00000134748 1402	ENSG00000134748 1651	ENSG00000134748 1456	ENSG00000134748 1537
ENSG00000134744 1332	ENSG00000134744 1083	ENSG00000134744 1012	ENSG00000134744 1138	ENSG00000134744 1287	ENSG00000134744 1461	ENSG00000134744 1412	ENSG00000134744 1379
ENSG00000272371 1	ENSG00000272371 1	ENSG00000272371 0	ENSG00000272371 1	ENSG00000272371 0	ENSG00000272371 5	ENSG00000272371 2	ENSG00000272371 4
ENSG00000236290 0	ENSG00000236290 0	ENSG00000236290 0	ENSG00000236290 0	ENSG00000236290 0	ENSG00000236290 0	ENSG00000236290 3	ENSG00000236290 1
ENSG00000116157 146	ENSG00000116157 105	ENSG00000116157 95	ENSG00000116157 102	ENSG00000116157 98	ENSG00000116157 133	ENSG00000116157 103	ENSG00000116157 116
ENSG00000182183 3	ENSG00000182183 2	ENSG00000182183 1	ENSG00000182183 0	ENSG00000182183 1	ENSG00000182183 1	ENSG00000182183 0	ENSG00000182183 3
ENSG00000162377 2458	ENSG00000162377 2236	ENSG00000162377 1905	ENSG00000162377 2208	ENSG00000162377 3116	ENSG00000162377 3563	ENSG00000162377 3101	ENSG00000162377 3019
ENSG00000233664 2	ENSG00000233664 0	ENSG00000233664 0	ENSG00000233664 0	ENSG00000233664 0	ENSG00000233664 0	ENSG00000233664 0	ENSG00000233664 0
ENSG00000239640 0	ENSG00000239640 0	ENSG00000239640 0	ENSG00000239640 0	ENSG00000239640 0	ENSG00000239640 0	ENSG00000239640 0	ENSG00000239640 0
ENSG00000162378 3804	ENSG00000162378 3425	ENSG00000162378 2964	ENSG00000162378 3499	ENSG00000162378 2419	ENSG00000162378 3022	ENSG00000162378 2677	ENSG00000162378 3043
ENSG00000252018 0	ENSG00000252018 0	ENSG00000252018 1	ENSG00000252018 0	ENSG00000252018 0	ENSG00000252018 1	ENSG00000252018 1	ENSG00000252018 0
ENSG00000228929 17	ENSG00000228929 16	ENSG00000228929 9	ENSG00000228929 20	ENSG00000228929 12	ENSG00000228929 15	ENSG00000228929 13	ENSG00000228929 12
ENSG00000206627 1	ENSG00000206627 1	ENSG00000206627 0	ENSG00000206627 1	ENSG00000206627 0	ENSG00000206627 0	ENSG00000206627 0	ENSG00000206627 1
ENSG00000203995 11	ENSG00000203995 9	ENSG00000203995 9	ENSG00000203995 6	ENSG00000203995 6	ENSG00000203995 6	ENSG00000203995 4	ENSG00000203995 3
ENSG00000242391 0	ENSG00000242391 0	ENSG00000242391 0	ENSG00000242391 0	ENSG00000242391 0	ENSG00000242391 0	ENSG00000242391 0	ENSG00000242391 0
ENSG00000121310 311	ENSG00000121310 230	ENSG00000121310 220	ENSG00000121310 257	ENSG00000121310 345	ENSG00000121310 432	ENSG00000121310 345	ENSG00000121310 392
ENSG00000230953 11	ENSG00000230953 8	ENSG00000230953 6	ENSG00000230953 4	ENSG00000230953 15	ENSG00000230953 16	ENSG00000230953 14	ENSG00000230953 26
ENSG00000231866 1	ENSG00000231866 0	ENSG00000231866 0	ENSG00000231866 0	ENSG00000231866 1	ENSG00000231866 0	ENSG00000231866 1	ENSG00000231866 0
ENSG00000116171 2761	ENSG00000116171 2504	ENSG00000116171 2039	ENSG00000116171 2415	ENSG00000116171 2164	ENSG00000116171 2629	ENSG00000116171 2378	ENSG00000116171 2596
ENSG00000264834 2	ENSG00000264834 0	ENSG00000264834 2	ENSG00000264834 1	ENSG00000264834 0	ENSG00000264834 0	ENSG00000264834 1	ENSG00000264834 0
ENSG00000266188 0	ENSG00000266188 0	ENSG00000266188 0	ENSG00000266188 0	ENSG00000266188 0	ENSG00000266188 0	ENSG00000266188 0	ENSG00000266188 0
ENSG00000265815 0	ENSG00000265815 0	ENSG00000265815 0	ENSG00000265815 0	ENSG00000265815 0	ENSG00000265815 0	ENSG00000265815 0	ENSG00000265815 0
ENSG00000237279 0	ENSG00000237279 0	ENSG00000237279 1	ENSG00000237279 0	ENSG00000237279 0	ENSG00000237279 0	ENSG00000237279 0	ENSG00000237279 0
ENSG00000236360 0	ENSG00000236360 0	ENSG00000236360 0	ENSG00000236360 1	ENSG00000236360 0	ENSG00000236360 0	ENSG00000236360 0	ENSG00000236360 1
ENSG00000226147 0	ENSG00000226147 2	ENSG00000226147 0	ENSG00000226147 0	ENSG00000226147 1	ENSG00000226147 0	ENSG00000226147 0	ENSG00000226147 0
ENSG00000174348 0	ENSG00000174348 0	ENSG00000174348 0	ENSG00000174348 1	ENSG00000174348 0	ENSG00000174348 0	ENSG00000174348 0	ENSG00000174348 0
ENSG00000232993 0	ENSG00000232993 0	ENSG00000232993 0	ENSG00000232993 0	ENSG00000232993 0	ENSG00000232993 0	ENSG00000232993 0	ENSG00000232993 0
ENSG00000227644 0	ENSG00000227644 0	ENSG00000227644 0	ENSG00000227644 0	ENSG00000227644 0	ENSG00000227644 0	ENSG00000227644 0	ENSG00000227644 0
ENSG00000162383 0	ENSG00000162383 2	ENSG00000162383 1	ENSG00000162383 4	ENSG00000162383 1	ENSG00000162383 0	ENSG00000162383 1	ENSG00000162383 0
ENSG00000235563 1	ENSG00000235563 1	ENSG00000235563 1	ENSG00000235563 1	ENSG00000235563 0	ENSG00000235563 1	ENSG00000235563 0	ENSG00000235563 1
ENSG00000277397 0	ENSG00000277397 0	ENSG00000277397 0	ENSG00000277397 0	ENSG00000277397 0	ENSG00000277397 0	ENSG00000277397 0	ENSG00000277397 0
ENSG00000157184 876	ENSG00000157184 781	ENSG00000157184 655	ENSG00000157184 721	ENSG00000157184 394	ENSG00000157184 470	ENSG00000157184 440	ENSG00000157184 484
ENSG00000236723 6	ENSG00000236723 5	ENSG00000236723 2	ENSG00000236723 6	ENSG00000236723 6	ENSG00000236723 6	ENSG00000236723 6	ENSG00000236723 3
ENSG00000162384 1144	ENSG00000162384 1049	ENSG00000162384 895	ENSG00000162384 1104	ENSG00000162384 1236	ENSG00000162384 1279	ENSG00000162384 1281	ENSG00000162384 1285
ENSG00000259818 13	ENSG00000259818 9	ENSG00000259818 18	ENSG00000259818 14	ENSG00000259818 9	ENSG00000259818 21	ENSG00000259818 5	ENSG00000259818 11
ENSG00000162385 1013	ENSG00000162385 764	ENSG00000162385 704	ENSG00000162385 848	ENSG00000162385 736	ENSG00000162385 877	ENSG00000162385 804	ENSG00000162385 882
ENSG00000226754 21	ENSG00000226754 25	ENSG00000226754 21	ENSG00000226754 10	ENSG00000226754 29	ENSG00000226754 42	ENSG00000226754 33	ENSG00000226754 22
ENSG00000157193 3544	ENSG00000157193 3009	ENSG00000157193 2595	ENSG00000157193 3044	ENSG00000157193 1101	ENSG00000157193 1292	ENSG00000157193 1238	ENSG00000157193 1377
ENSG00000234578 0	ENSG00000234578 0	ENSG00000234578 0	ENSG00000234578 0	ENSG00000234578 0	ENSG00000234578 0	ENSG00000234578 0	ENSG00000234578 0
ENSG00000228838 9	ENSG00000228838 9	ENSG00000228838 6	ENSG00000228838 8	ENSG00000228838 1	ENSG00000228838 2	ENSG00000228838 1	ENSG00000228838 4
ENSG00000232762 38	ENSG00000232762 45	ENSG00000232762 34	ENSG00000232762 35	ENSG00000232762 9	ENSG00000232762 19	ENSG00000232762 14	ENSG00000232762 18
ENSG00000225675 6	ENSG00000225675 4	ENSG00000225675 4	ENSG00000225675 8	ENSG00000225675 0	ENSG00000225675 1	ENSG00000225675 5	ENSG00000225675 1
ENSG00000285954 0	ENSG00000285954 0	ENSG00000285954 0	ENSG00000285954 0	ENSG00000285954 0	ENSG00000285954 0	ENSG00000285954 0	ENSG00000285954 0
ENSG00000226938 0	ENSG00000226938 0	ENSG00000226938 0	ENSG00000226938 0	ENSG00000226938 0	ENSG00000226938 0	ENSG00000226938 0	ENSG00000226938 0
ENSG00000230138 0	ENSG00000230138 1	ENSG00000230138 0	ENSG00000230138 0	ENSG00000230138 1	ENSG00000230138 0	ENSG00000230138 0	ENSG00000230138 1
ENSG00000236253 0	ENSG00000236253 0	ENSG00000236253 0	ENSG00000236253 0	ENSG00000236253 1	ENSG00000236253 0	ENSG00000236253 0	ENSG00000236253 1
ENSG00000288527 0	ENSG00000288527 0	ENSG00000288527 0	ENSG00000288527 0	ENSG00000288527 0	ENSG00000288527 0	ENSG00000288527 0	ENSG00000288527 0
ENSG00000143006 0	ENSG00000143006 0	ENSG00000143006 0	ENSG00000143006 0	ENSG00000143006 0	ENSG00000143006 0	ENSG00000143006 0	ENSG00000143006 0
ENSG00000174332 70	ENSG00000174332 38	ENSG00000174332 70	ENSG00000174332 64	ENSG00000174332 44	ENSG00000174332 72	ENSG00000174332 53	ENSG00000174332 60
ENSG00000239007 0	ENSG00000239007 0	ENSG00000239007 0	ENSG00000239007 0	ENSG00000239007 0	ENSG00000239007 1	ENSG00000239007 0	ENSG00000239007 0
ENSG00000058804 3323	ENSG00000058804 3084	ENSG00000058804 2693	ENSG00000058804 3073	ENSG00000058804 1714	ENSG00000058804 1994	ENSG00000058804 1867	ENSG00000058804 1884
ENSG00000201003 0	ENSG00000201003 1	ENSG00000201003 3	ENSG00000201003 3	ENSG00000201003 0	ENSG00000201003 1	ENSG00000201003 4	ENSG00000201003 0
ENSG00000229687 0	ENSG00000229687 0	ENSG00000229687 0	ENSG00000229687 0	ENSG00000229687 0	ENSG00000229687 0	ENSG00000229687 0	ENSG00000229687 0
ENSG00000058799 1151	ENSG00000058799 1023	ENSG00000058799 874	ENSG00000058799 993	ENSG00000058799 1515	ENSG00000058799 1742	ENSG00000058799 1622	ENSG00000058799 1616
ENSG00000211452 5	ENSG00000211452 5	ENSG00000211452 7	ENSG00000211452 7	ENSG00000211452 6	ENSG00000211452 15	ENSG00000211452 7	ENSG00000211452 5
ENSG00000081870 912	ENSG00000081870 752	ENSG00000081870 723	ENSG00000081870 810	ENSG00000081870 449	ENSG00000081870 569	ENSG00000081870 508	ENSG00000081870 592
ENSG00000116212 1223	ENSG00000116212 1031	ENSG00000116212 950	ENSG00000116212 1138	ENSG00000116212 917	ENSG00000116212 1085	ENSG00000116212 944	ENSG00000116212 989
ENSG00000219102 3	ENSG00000219102 2	ENSG00000219102 2	ENSG00000219102 0	ENSG00000219102 2	ENSG00000219102 1	ENSG00000219102 3	ENSG00000219102 1
ENSG00000203985 0	ENSG00000203985 0	ENSG00000203985 0	ENSG00000203985 0	ENSG00000203985 0	ENSG00000203985 0	ENSG00000203985 0	ENSG00000203985 0
ENSG00000116209 9117	ENSG00000116209 8422	ENSG00000116209 6727	ENSG00000116209 8208	ENSG00000116209 8050	ENSG00000116209 9633	ENSG00000116209 8865	ENSG00000116209 9144
ENSG00000280378 22	ENSG00000280378 12	ENSG00000280378 6	ENSG00000280378 21	ENSG00000280378 12	ENSG00000280378 6	ENSG00000280378 5	ENSG00000280378 9
ENSG00000116205 1330	ENSG00000116205 1090	ENSG00000116205 939	ENSG00000116205 1187	ENSG00000116205 718	ENSG00000116205 782	ENSG00000116205 706	ENSG00000116205 860
ENSG00000283749 0	ENSG00000283749 0	ENSG00000283749 1	ENSG00000283749 0	ENSG00000283749 0	ENSG00000283749 0	ENSG00000283749 1	ENSG00000283749 2
ENSG00000225183 0	ENSG00000225183 2	ENSG00000225183 0	ENSG00000225183 2	ENSG00000225183 0	ENSG00000225183 1	ENSG00000225183 1	ENSG00000225183 0
ENSG00000279049 0	ENSG00000279049 0	ENSG00000279049 0	ENSG00000279049 0	ENSG00000279049 0	ENSG00000279049 0	ENSG00000279049 0	ENSG00000279049 0
ENSG00000256407 0	ENSG00000256407 0	ENSG00000256407 0	ENSG00000256407 0	ENSG00000256407 0	ENSG00000256407 0	ENSG00000256407 0	ENSG00000256407 0
ENSG00000157211 0	ENSG00000157211 0	ENSG00000157211 0	ENSG00000157211 0	ENSG00000157211 0	ENSG00000157211 0	ENSG00000157211 0	ENSG00000157211 0
ENSG00000280425 0	ENSG00000280425 0	ENSG00000280425 0	ENSG00000280425 0	ENSG00000280425 0	ENSG00000280425 0	ENSG00000280425 0	ENSG00000280425 0
ENSG00000215883 254	ENSG00000215883 204	ENSG00000215883 180	ENSG00000215883 181	ENSG00000215883 145	ENSG00000215883 188	ENSG00000215883 140	ENSG00000215883 163
ENSG00000116221 5359	ENSG00000116221 4537	ENSG00000116221 3902	ENSG00000116221 4493	ENSG00000116221 3828	ENSG00000116221 4379	ENSG00000116221 4065	ENSG00000116221 4054
ENSG00000157216 969	ENSG00000157216 862	ENSG00000157216 728	ENSG00000157216 820	ENSG00000157216 625	ENSG00000157216 731	ENSG00000157216 619	ENSG00000157216 768
ENSG00000198711 16	ENSG00000198711 20	ENSG00000198711 8	ENSG00000198711 13	ENSG00000198711 18	ENSG00000198711 20	ENSG00000198711 13	ENSG00000198711 19
ENSG00000225632 4	ENSG00000225632 2	ENSG00000225632 1	ENSG00000225632 0	ENSG00000225632 3	ENSG00000225632 2	ENSG00000225632 1	ENSG00000225632 3
ENSG00000232245 0	ENSG00000232245 0	ENSG00000232245 0	ENSG00000232245 0	ENSG00000232245 0	ENSG00000232245 0	ENSG00000232245 0	ENSG00000232245 0
ENSG00000287582 0	ENSG00000287582 0	ENSG00000287582 0	ENSG00000287582 1	ENSG00000287582 0	ENSG00000287582 0	ENSG00000287582 0	ENSG00000287582 0
ENSG00000235741 0	ENSG00000235741 0	ENSG00000235741 0	ENSG00000235741 0	ENSG00000235741 0	ENSG00000235741 0	ENSG00000235741 0	ENSG00000235741 0
ENSG00000237173 0	ENSG00000237173 0	ENSG00000237173 0	ENSG00000237173 0	ENSG00000237173 0	ENSG00000237173 0	ENSG00000237173 0	ENSG00000237173 0
ENSG00000227453 0	ENSG00000227453 0	ENSG00000227453 2	ENSG00000227453 0	ENSG00000227453 0	ENSG00000227453 1	ENSG00000227453 1	ENSG00000227453 0
ENSG00000162390 382	ENSG00000162390 247	ENSG00000162390 232	ENSG00000162390 300	ENSG00000162390 199	ENSG00000162390 255	ENSG00000162390 213	ENSG00000162390 245
ENSG00000162391 17	ENSG00000162391 7	ENSG00000162391 16	ENSG00000162391 20	ENSG00000162391 16	ENSG00000162391 17	ENSG00000162391 15	ENSG00000162391 16
ENSG00000230728 0	ENSG00000230728 0	ENSG00000230728 0	ENSG00000230728 0	ENSG00000230728 0	ENSG00000230728 0	ENSG00000230728 0	ENSG00000230728 0
ENSG00000184313 0	ENSG00000184313 0	ENSG00000184313 2	ENSG00000184313 0	ENSG00000184313 0	ENSG00000184313 0	ENSG00000184313 0	ENSG00000184313 0
ENSG00000271723 1	ENSG00000271723 0	ENSG00000271723 0	ENSG00000271723 1	ENSG00000271723 0	ENSG00000271723 0	ENSG00000271723 0	ENSG00000271723 1
ENSG00000243725 159	ENSG00000243725 107	ENSG00000243725 110	ENSG00000243725 144	ENSG00000243725 172	ENSG00000243725 193	ENSG00000243725 166	ENSG00000243725 175
ENSG00000162396 421	ENSG00000162396 353	ENSG00000162396 276	ENSG00000162396 356	ENSG00000162396 876	ENSG00000162396 931	ENSG00000162396 858	ENSG00000162396 750
ENSG00000006555 0	ENSG00000006555 0	ENSG00000006555 0	ENSG00000006555 0	ENSG00000006555 2	ENSG00000006555 0	ENSG00000006555 0	ENSG00000006555 1
ENSG00000237453 0	ENSG00000237453 0	ENSG00000237453 0	ENSG00000237453 0	ENSG00000237453 0	ENSG00000237453 0	ENSG00000237453 0	ENSG00000237453 0
ENSG00000162398 2	ENSG00000162398 1	ENSG00000162398 2	ENSG00000162398 0	ENSG00000162398 3	ENSG00000162398 0	ENSG00000162398 0	ENSG00000162398 0
ENSG00000116133 8983	ENSG00000116133 7990	ENSG00000116133 6673	ENSG00000116133 7825	ENSG00000116133 3866	ENSG00000116133 4632	ENSG00000116133 4315	ENSG00000116133 4482
ENSG00000287724 12	ENSG00000287724 13	ENSG00000287724 6	ENSG00000287724 5	ENSG00000287724 3	ENSG00000287724 1	ENSG00000287724 6	ENSG00000287724 5
ENSG00000242396 1	ENSG00000242396 2	ENSG00000242396 1	ENSG00000242396 1	ENSG00000242396 1	ENSG00000242396 2	ENSG00000242396 1	ENSG00000242396 4
ENSG00000233203 8	ENSG00000233203 15	ENSG00000233203 12	ENSG00000233203 14	ENSG00000233203 7	ENSG00000233203 16	ENSG00000233203 11	ENSG00000233203 11
ENSG00000284601 0	ENSG00000284601 0	ENSG00000284601 0	ENSG00000284601 0	ENSG00000284601 0	ENSG00000284601 0	ENSG00000284601 0	ENSG00000284601 0
ENSG00000143001 0	ENSG00000143001 0	ENSG00000143001 1	ENSG00000143001 0	ENSG00000143001 0	ENSG00000143001 0	ENSG00000143001 0	ENSG00000143001 2
ENSG00000233271 0	ENSG00000233271 0	ENSG00000233271 0	ENSG00000233271 0	ENSG00000233271 0	ENSG00000233271 0	ENSG00000233271 0	ENSG00000233271 0
ENSG00000162399 1	ENSG00000162399 1	ENSG00000162399 0	ENSG00000162399 0	ENSG00000162399 2	ENSG00000162399 1	ENSG00000162399 0	ENSG00000162399 0
ENSG00000169174 5	ENSG00000169174 14	ENSG00000169174 10	ENSG00000169174 9	ENSG00000169174 9	ENSG00000169174 13	ENSG00000169174 7	ENSG00000169174 9
ENSG00000162402 6131	ENSG00000162402 5307	ENSG00000162402 4421	ENSG00000162402 5326	ENSG00000162402 5927	ENSG00000162402 6483	ENSG00000162402 6148	ENSG00000162402 6123
ENSG00000231090 1	ENSG00000231090 0	ENSG00000231090 1	ENSG00000231090 2	ENSG00000231090 0	ENSG00000231090 1	ENSG00000231090 0	ENSG00000231090 0
ENSG00000231095 2	ENSG00000231095 0	ENSG00000231095 0	ENSG00000231095 0	ENSG00000231095 0	ENSG00000231095 0	ENSG00000231095 0	ENSG00000231095 0
ENSG00000265822 0	ENSG00000265822 0	ENSG00000265822 0	ENSG00000265822 0	ENSG00000265822 0	ENSG00000265822 0	ENSG00000265822 0	ENSG00000265822 0
ENSG00000234810 6	ENSG00000234810 9	ENSG00000234810 5	ENSG00000234810 8	ENSG00000234810 18	ENSG00000234810 25	ENSG00000234810 11	ENSG00000234810 20
ENSG00000231900 0	ENSG00000231900 0	ENSG00000231900 0	ENSG00000231900 0	ENSG00000231900 0	ENSG00000231900 0	ENSG00000231900 0	ENSG00000231900 1
ENSG00000232198 0	ENSG00000232198 0	ENSG00000232198 0	ENSG00000232198 0	ENSG00000232198 0	ENSG00000232198 0	ENSG00000232198 0	ENSG00000232198 0
ENSG00000199831 12	ENSG00000199831 3	ENSG00000199831 4	ENSG00000199831 5	ENSG00000199831 3	ENSG00000199831 3	ENSG00000199831 1	ENSG00000199831 5
ENSG00000252162 0	ENSG00000252162 0	ENSG00000252162 0	ENSG00000252162 0	ENSG00000252162 0	ENSG00000252162 0	ENSG00000252162 0	ENSG00000252162 0
ENSG00000272051 0	ENSG00000272051 0	ENSG00000272051 0	ENSG00000272051 0	ENSG00000272051 0	ENSG00000272051 0	ENSG00000272051 0	ENSG00000272051 0
ENSG00000233079 1	ENSG00000233079 0	ENSG00000233079 0	ENSG00000233079 0	ENSG00000233079 0	ENSG00000233079 0	ENSG00000233079 1	ENSG00000233079 1
ENSG00000230250 0	ENSG00000230250 0	ENSG00000230250 0	ENSG00000230250 0	ENSG00000230250 0	ENSG00000230250 0	ENSG00000230250 0	ENSG00000230250 0
ENSG00000227104 0	ENSG00000227104 0	ENSG00000227104 0	ENSG00000227104 0	ENSG00000227104 0	ENSG00000227104 0	ENSG00000227104 0	ENSG00000227104 1
ENSG00000235612 1	ENSG00000235612 0	ENSG00000235612 0	ENSG00000235612 0	ENSG00000235612 0	ENSG00000235612 0	ENSG00000235612 0	ENSG00000235612 0
ENSG00000260971 5	ENSG00000260971 11	ENSG00000260971 3	ENSG00000260971 11	ENSG00000260971 9	ENSG00000260971 12	ENSG00000260971 14	ENSG00000260971 15
ENSG00000284686 5	ENSG00000284686 2	ENSG00000284686 3	ENSG00000284686 4	ENSG00000284686 4	ENSG00000284686 8	ENSG00000284686 7	ENSG00000284686 3
ENSG00000229871 1	ENSG00000229871 0	ENSG00000229871 0	ENSG00000229871 0	ENSG00000229871 0	ENSG00000229871 0	ENSG00000229871 0	ENSG00000229871 0
ENSG00000223956 3	ENSG00000223956 0	ENSG00000223956 1	ENSG00000223956 4	ENSG00000223956 0	ENSG00000223956 2	ENSG00000223956 4	ENSG00000223956 3
ENSG00000162407 899	ENSG00000162407 743	ENSG00000162407 644	ENSG00000162407 745	ENSG00000162407 789	ENSG00000162407 879	ENSG00000162407 823	ENSG00000162407 848
ENSG00000236776 0	ENSG00000236776 1	ENSG00000236776 0	ENSG00000236776 3	ENSG00000236776 1	ENSG00000236776 0	ENSG00000236776 1	ENSG00000236776 2
ENSG00000224980 0	ENSG00000224980 0	ENSG00000224980 0	ENSG00000224980 0	ENSG00000224980 1	ENSG00000224980 0	ENSG00000224980 0	ENSG00000224980 1
ENSG00000225475 1	ENSG00000225475 0	ENSG00000225475 0	ENSG00000225475 5	ENSG00000225475 1	ENSG00000225475 3	ENSG00000225475 2	ENSG00000225475 2
ENSG00000162409 517	ENSG00000162409 464	ENSG00000162409 393	ENSG00000162409 430	ENSG00000162409 630	ENSG00000162409 715	ENSG00000162409 648	ENSG00000162409 673
ENSG00000187889 5	ENSG00000187889 1	ENSG00000187889 1	ENSG00000187889 2	ENSG00000187889 8	ENSG00000187889 12	ENSG00000187889 9	ENSG00000187889 9
ENSG00000229913 0	ENSG00000229913 0	ENSG00000229913 0	ENSG00000229913 0	ENSG00000229913 0	ENSG00000229913 0	ENSG00000229913 0	ENSG00000229913 0
ENSG00000157131 0	ENSG00000157131 0	ENSG00000157131 0	ENSG00000157131 0	ENSG00000157131 5	ENSG00000157131 4	ENSG00000157131 7	ENSG00000157131 0
ENSG00000021852 0	ENSG00000021852 0	ENSG00000021852 0	ENSG00000021852 0	ENSG00000021852 0	ENSG00000021852 0	ENSG00000021852 1	ENSG00000021852 0
ENSG00000236341 0	ENSG00000236341 0	ENSG00000236341 0	ENSG00000236341 0	ENSG00000236341 0	ENSG00000236341 1	ENSG00000236341 2	ENSG00000236341 0
ENSG00000173406 218	ENSG00000173406 201	ENSG00000173406 171	ENSG00000173406 204	ENSG00000173406 135	ENSG00000173406 193	ENSG00000173406 168	ENSG00000173406 170
ENSG00000227935 3	ENSG00000227935 1	ENSG00000227935 1	ENSG00000227935 0	ENSG00000227935 0	ENSG00000227935 1	ENSG00000227935 1	ENSG00000227935 1
ENSG00000236888 0	ENSG00000236888 0	ENSG00000236888 0	ENSG00000236888 0	ENSG00000236888 0	ENSG00000236888 0	ENSG00000236888 1	ENSG00000236888 1
ENSG00000226759 1	ENSG00000226759 0	ENSG00000226759 0	ENSG00000226759 0	ENSG00000226759 0	ENSG00000226759 0	ENSG00000226759 0	ENSG00000226759 1
ENSG00000229887 0	ENSG00000229887 0	ENSG00000229887 1	ENSG00000229887 0	ENSG00000229887 0	ENSG00000229887 0	ENSG00000229887 0	ENSG00000229887 0
ENSG00000223416 0	ENSG00000223416 0	ENSG00000223416 0	ENSG00000223416 1	ENSG00000223416 0	ENSG00000223416 1	ENSG00000223416 0	ENSG00000223416 1
ENSG00000235038 0	ENSG00000235038 0	ENSG00000235038 0	ENSG00000235038 0	ENSG00000235038 0	ENSG00000235038 0	ENSG00000235038 0	ENSG00000235038 0
ENSG00000230546 0	ENSG00000230546 0	ENSG00000230546 0	ENSG00000230546 0	ENSG00000230546 0	ENSG00000230546 0	ENSG00000230546 0	ENSG00000230546 0
ENSG00000233216 0	ENSG00000233216 0	ENSG00000233216 0	ENSG00000233216 0	ENSG00000233216 0	ENSG00000233216 0	ENSG00000233216 0	ENSG00000233216 0
ENSG00000162600 707	ENSG00000162600 714	ENSG00000162600 568	ENSG00000162600 653	ENSG00000162600 502	ENSG00000162600 660	ENSG00000162600 593	ENSG00000162600 711
ENSG00000286918 31	ENSG00000286918 26	ENSG00000286918 27	ENSG00000286918 30	ENSG00000286918 45	ENSG00000286918 45	ENSG00000286918 47	ENSG00000286918 59
ENSG00000270209 0	ENSG00000270209 0	ENSG00000270209 0	ENSG00000270209 0	ENSG00000270209 0	ENSG00000270209 0	ENSG00000270209 0	ENSG00000270209 0
ENSG00000264128 0	ENSG00000264128 0	ENSG00000264128 0	ENSG00000264128 0	ENSG00000264128 0	ENSG00000264128 0	ENSG00000264128 0	ENSG00000264128 0
ENSG00000184292 2	ENSG00000184292 1	ENSG00000184292 0	ENSG00000184292 2	ENSG00000184292 9	ENSG00000184292 13	ENSG00000184292 8	ENSG00000184292 5
ENSG00000185839 4	ENSG00000185839 1	ENSG00000185839 2	ENSG00000185839 9	ENSG00000185839 8	ENSG00000185839 5	ENSG00000185839 6	ENSG00000185839 7
ENSG00000162601 2675	ENSG00000162601 2118	ENSG00000162601 1958	ENSG00000162601 2351	ENSG00000162601 2787	ENSG00000162601 3226	ENSG00000162601 2831	ENSG00000162601 2998
ENSG00000283445 4	ENSG00000283445 2	ENSG00000283445 1	ENSG00000283445 1	ENSG00000283445 18	ENSG00000283445 15	ENSG00000283445 17	ENSG00000283445 16
ENSG00000177606 2220	ENSG00000177606 1599	ENSG00000177606 1738	ENSG00000177606 1871	ENSG00000177606 1265	ENSG00000177606 1467	ENSG00000177606 1381	ENSG00000177606 1515
ENSG00000234807 32	ENSG00000234807 19	ENSG00000234807 21	ENSG00000234807 32	ENSG00000234807 29	ENSG00000234807 41	ENSG00000234807 41	ENSG00000234807 47
ENSG00000272226 0	ENSG00000272226 0	ENSG00000272226 2	ENSG00000272226 1	ENSG00000272226 0	ENSG00000272226 1	ENSG00000272226 2	ENSG00000272226 4
ENSG00000231740 0	ENSG00000231740 1	ENSG00000231740 0	ENSG00000231740 0	ENSG00000231740 0	ENSG00000231740 0	ENSG00000231740 1	ENSG00000231740 0
ENSG00000232453 21	ENSG00000232453 18	ENSG00000232453 16	ENSG00000232453 18	ENSG00000232453 25	ENSG00000232453 34	ENSG00000232453 41	ENSG00000232453 28
ENSG00000237352 9	ENSG00000237352 14	ENSG00000237352 8	ENSG00000237352 13	ENSG00000237352 7	ENSG00000237352 19	ENSG00000237352 9	ENSG00000237352 7
ENSG00000228121 0	ENSG00000228121 1	ENSG00000228121 0	ENSG00000228121 0	ENSG00000228121 3	ENSG00000228121 0	ENSG00000228121 1	ENSG00000228121 0
ENSG00000241042 0	ENSG00000241042 0	ENSG00000241042 0	ENSG00000241042 0	ENSG00000241042 0	ENSG00000241042 0	ENSG00000241042 0	ENSG00000241042 1
ENSG00000235215 0	ENSG00000235215 1	ENSG00000235215 1	ENSG00000235215 1	ENSG00000235215 0	ENSG00000235215 0	ENSG00000235215 1	ENSG00000235215 2
ENSG00000224609 31	ENSG00000224609 19	ENSG00000224609 31	ENSG00000224609 33	ENSG00000224609 36	ENSG00000224609 56	ENSG00000224609 34	ENSG00000224609 23
ENSG00000270457 2	ENSG00000270457 0	ENSG00000270457 0	ENSG00000270457 0	ENSG00000270457 2	ENSG00000270457 1	ENSG00000270457 0	ENSG00000270457 0
ENSG00000172456 345	ENSG00000172456 250	ENSG00000172456 203	ENSG00000172456 281	ENSG00000172456 305	ENSG00000172456 361	ENSG00000172456 320	ENSG00000172456 347
ENSG00000266150 0	ENSG00000266150 0	ENSG00000266150 0	ENSG00000266150 0	ENSG00000266150 1	ENSG00000266150 0	ENSG00000266150 0	ENSG00000266150 0
ENSG00000226883 0	ENSG00000226883 2	ENSG00000226883 0	ENSG00000226883 1	ENSG00000226883 3	ENSG00000226883 2	ENSG00000226883 0	ENSG00000226883 2
ENSG00000134709 49	ENSG00000134709 41	ENSG00000134709 29	ENSG00000134709 44	ENSG00000134709 54	ENSG00000134709 45	ENSG00000134709 42	ENSG00000134709 46
ENSG00000134716 338	ENSG00000134716 286	ENSG00000134716 249	ENSG00000134716 299	ENSG00000134716 302	ENSG00000134716 339	ENSG00000134716 308	ENSG00000134716 337
ENSG00000265535 0	ENSG00000265535 0	ENSG00000265535 0	ENSG00000265535 0	ENSG00000265535 0	ENSG00000265535 0	ENSG00000265535 0	ENSG00000265535 0
ENSG00000162598 0	ENSG00000162598 0	ENSG00000162598 0	ENSG00000162598 0	ENSG00000162598 0	ENSG00000162598 0	ENSG00000162598 0	ENSG00000162598 0
ENSG00000229332 0	ENSG00000229332 0	ENSG00000229332 0	ENSG00000229332 0	ENSG00000229332 0	ENSG00000229332 0	ENSG00000229332 0	ENSG00000229332 0
ENSG00000238242 0	ENSG00000238242 0	ENSG00000238242 0	ENSG00000238242 0	ENSG00000238242 0	ENSG00000238242 0	ENSG00000238242 0	ENSG00000238242 0
ENSG00000226476 11	ENSG00000226476 10	ENSG00000226476 6	ENSG00000226476 10	ENSG00000226476 33	ENSG00000226476 41	ENSG00000226476 44	ENSG00000226476 51
ENSG00000231252 45	ENSG00000231252 43	ENSG00000231252 27	ENSG00000231252 41	ENSG00000231252 97	ENSG00000231252 111	ENSG00000231252 108	ENSG00000231252 98
ENSG00000162599 487	ENSG00000162599 411	ENSG00000162599 324	ENSG00000162599 449	ENSG00000162599 589	ENSG00000162599 670	ENSG00000162599 621	ENSG00000162599 621
ENSG00000237928 21	ENSG00000237928 25	ENSG00000237928 15	ENSG00000237928 25	ENSG00000237928 26	ENSG00000237928 27	ENSG00000237928 15	ENSG00000237928 23
ENSG00000237853 2	ENSG00000237853 0	ENSG00000237853 0	ENSG00000237853 0	ENSG00000237853 4	ENSG00000237853 2	ENSG00000237853 4	ENSG00000237853 0
ENSG00000284808 0	ENSG00000284808 0	ENSG00000284808 0	ENSG00000284808 0	ENSG00000284808 0	ENSG00000284808 0	ENSG00000284808 0	ENSG00000284808 0
ENSG00000287224 0	ENSG00000287224 0	ENSG00000287224 0	ENSG00000287224 0	ENSG00000287224 0	ENSG00000287224 0	ENSG00000287224 0	ENSG00000287224 0
ENSG00000223920 0	ENSG00000223920 0	ENSG00000223920 0	ENSG00000223920 0	ENSG00000223920 0	ENSG00000223920 0	ENSG00000223920 0	ENSG00000223920 0
ENSG00000162604 1288	ENSG00000162604 1186	ENSG00000162604 1044	ENSG00000162604 1206	ENSG00000162604 1344	ENSG00000162604 1573	ENSG00000162604 1448	ENSG00000162604 1487
ENSG00000271200 3	ENSG00000271200 2	ENSG00000271200 3	ENSG00000271200 3	ENSG00000271200 5	ENSG00000271200 6	ENSG00000271200 4	ENSG00000271200 6
ENSG00000132849 599	ENSG00000132849 532	ENSG00000132849 447	ENSG00000132849 516	ENSG00000132849 595	ENSG00000132849 683	ENSG00000132849 639	ENSG00000132849 703
ENSG00000200575 0	ENSG00000200575 0	ENSG00000200575 1	ENSG00000200575 0	ENSG00000200575 0	ENSG00000200575 0	ENSG00000200575 0	ENSG00000200575 0
ENSG00000212360 0	ENSG00000212360 0	ENSG00000212360 0	ENSG00000212360 0	ENSG00000212360 0	ENSG00000212360 0	ENSG00000212360 0	ENSG00000212360 0
ENSG00000236646 0	ENSG00000236646 0	ENSG00000236646 1	ENSG00000236646 0	ENSG00000236646 0	ENSG00000236646 0	ENSG00000236646 0	ENSG00000236646 0
ENSG00000242860 1	ENSG00000242860 0	ENSG00000242860 0	ENSG00000242860 2	ENSG00000242860 0	ENSG00000242860 0	ENSG00000242860 0	ENSG00000242860 0
ENSG00000263908 0	ENSG00000263908 0	ENSG00000263908 0	ENSG00000263908 0	ENSG00000263908 0	ENSG00000263908 0	ENSG00000263908 0	ENSG00000263908 0
ENSG00000283690 0	ENSG00000283690 0	ENSG00000283690 0	ENSG00000283690 0	ENSG00000283690 0	ENSG00000283690 0	ENSG00000283690 0	ENSG00000283690 0
ENSG00000234204 0	ENSG00000234204 0	ENSG00000234204 0	ENSG00000234204 0	ENSG00000234204 0	ENSG00000234204 0	ENSG00000234204 0	ENSG00000234204 0
ENSG00000234088 0	ENSG00000234088 0	ENSG00000234088 0	ENSG00000234088 0	ENSG00000234088 0	ENSG00000234088 0	ENSG00000234088 0	ENSG00000234088 0
ENSG00000240563 0	ENSG00000240563 0	ENSG00000240563 1	ENSG00000240563 0	ENSG00000240563 0	ENSG00000240563 1	ENSG00000240563 0	ENSG00000240563 1
ENSG00000237227 0	ENSG00000237227 0	ENSG00000237227 0	ENSG00000237227 0	ENSG00000237227 0	ENSG00000237227 0	ENSG00000237227 0	ENSG00000237227 0
ENSG00000200174 0	ENSG00000200174 0	ENSG00000200174 0	ENSG00000200174 0	ENSG00000200174 0	ENSG00000200174 0	ENSG00000200174 0	ENSG00000200174 0
ENSG00000132854 8	ENSG00000132854 8	ENSG00000132854 5	ENSG00000132854 8	ENSG00000132854 2	ENSG00000132854 7	ENSG00000132854 4	ENSG00000132854 4
ENSG00000201153 0	ENSG00000201153 0	ENSG00000201153 0	ENSG00000201153 0	ENSG00000201153 0	ENSG00000201153 0	ENSG00000201153 0	ENSG00000201153 0
ENSG00000162607 3589	ENSG00000162607 3250	ENSG00000162607 2845	ENSG00000162607 3161	ENSG00000162607 1776	ENSG00000162607 2014	ENSG00000162607 1847	ENSG00000162607 1864
ENSG00000116641 4558	ENSG00000116641 4208	ENSG00000116641 3377	ENSG00000116641 4015	ENSG00000116641 4944	ENSG00000116641 5494	ENSG00000116641 5045	ENSG00000116641 5270
ENSG00000270549 0	ENSG00000270549 2	ENSG00000270549 0	ENSG00000270549 1	ENSG00000270549 1	ENSG00000270549 3	ENSG00000270549 3	ENSG00000270549 1
ENSG00000132855 17	ENSG00000132855 3	ENSG00000132855 8	ENSG00000132855 10	ENSG00000132855 9	ENSG00000132855 15	ENSG00000132855 9	ENSG00000132855 18
ENSG00000278967 4	ENSG00000278967 3	ENSG00000278967 2	ENSG00000278967 3	ENSG00000278967 9	ENSG00000278967 5	ENSG00000278967 2	ENSG00000278967 9
ENSG00000213703 6	ENSG00000213703 3	ENSG00000213703 3	ENSG00000213703 4	ENSG00000213703 5	ENSG00000213703 6	ENSG00000213703 7	ENSG00000213703 6
ENSG00000235545 31	ENSG00000235545 15	ENSG00000235545 24	ENSG00000235545 26	ENSG00000235545 10	ENSG00000235545 9	ENSG00000235545 14	ENSG00000235545 14
ENSG00000125703 944	ENSG00000125703 873	ENSG00000125703 703	ENSG00000125703 890	ENSG00000125703 660	ENSG00000125703 852	ENSG00000125703 784	ENSG00000125703 813
ENSG00000234318 9	ENSG00000234318 6	ENSG00000234318 5	ENSG00000234318 6	ENSG00000234318 11	ENSG00000234318 16	ENSG00000234318 13	ENSG00000234318 6
ENSG00000237163 0	ENSG00000237163 0	ENSG00000237163 0	ENSG00000237163 0	ENSG00000237163 1	ENSG00000237163 1	ENSG00000237163 0	ENSG00000237163 1
ENSG00000229537 244	ENSG00000229537 198	ENSG00000229537 154	ENSG00000229537 208	ENSG00000229537 91	ENSG00000229537 104	ENSG00000229537 98	ENSG00000229537 118
ENSG00000286455 2	ENSG00000286455 0	ENSG00000286455 0	ENSG00000286455 0	ENSG00000286455 0	ENSG00000286455 1	ENSG00000286455 1	ENSG00000286455 1
ENSG00000227485 0	ENSG00000227485 0	ENSG00000227485 0	ENSG00000227485 0	ENSG00000227485 0	ENSG00000227485 0	ENSG00000227485 0	ENSG00000227485 0
ENSG00000229225 6	ENSG00000229225 1	ENSG00000229225 0	ENSG00000229225 3	ENSG00000229225 8	ENSG00000229225 7	ENSG00000229225 7	ENSG00000229225 8
ENSG00000203605 2	ENSG00000203605 3	ENSG00000203605 3	ENSG00000203605 3	ENSG00000203605 7	ENSG00000203605 4	ENSG00000203605 5	ENSG00000203605 6
ENSG00000224209 27	ENSG00000224209 32	ENSG00000224209 24	ENSG00000224209 33	ENSG00000224209 47	ENSG00000224209 78	ENSG00000224209 93	ENSG00000224209 80
ENSG00000252259 0	ENSG00000252259 0	ENSG00000252259 0	ENSG00000252259 0	ENSG00000252259 0	ENSG00000252259 0	ENSG00000252259 0	ENSG00000252259 0
ENSG00000228734 5	ENSG00000228734 3	ENSG00000228734 7	ENSG00000228734 4	ENSG00000228734 7	ENSG00000228734 3	ENSG00000228734 14	ENSG00000228734 11
ENSG00000223683 0	ENSG00000223683 0	ENSG00000223683 0	ENSG00000223683 0	ENSG00000223683 0	ENSG00000223683 0	ENSG00000223683 0	ENSG00000223683 0
ENSG00000230798 964	ENSG00000230798 794	ENSG00000230798 678	ENSG00000230798 877	ENSG00000230798 429	ENSG00000230798 583	ENSG00000230798 518	ENSG00000230798 561
ENSG00000187140 1967	ENSG00000187140 1409	ENSG00000187140 1343	ENSG00000187140 1736	ENSG00000187140 677	ENSG00000187140 941	ENSG00000187140 887	ENSG00000187140 1020
ENSG00000275836 4	ENSG00000275836 2	ENSG00000275836 5	ENSG00000275836 2	ENSG00000275836 1	ENSG00000275836 1	ENSG00000275836 2	ENSG00000275836 1
ENSG00000252784 0	ENSG00000252784 0	ENSG00000252784 0	ENSG00000252784 0	ENSG00000252784 0	ENSG00000252784 0	ENSG00000252784 0	ENSG00000252784 0
ENSG00000236674 4	ENSG00000236674 1	ENSG00000236674 1	ENSG00000236674 1	ENSG00000236674 0	ENSG00000236674 0	ENSG00000236674 0	ENSG00000236674 0
ENSG00000088035 2107	ENSG00000088035 1924	ENSG00000088035 1731	ENSG00000088035 1930	ENSG00000088035 1407	ENSG00000088035 1721	ENSG00000088035 1591	ENSG00000088035 1708
ENSG00000142856 825	ENSG00000142856 845	ENSG00000142856 654	ENSG00000142856 816	ENSG00000142856 566	ENSG00000142856 697	ENSG00000142856 640	ENSG00000142856 695
ENSG00000286429 7	ENSG00000286429 3	ENSG00000286429 12	ENSG00000286429 10	ENSG00000286429 5	ENSG00000286429 3	ENSG00000286429 7	ENSG00000286429 2
ENSG00000203965 452	ENSG00000203965 386	ENSG00000203965 389	ENSG00000203965 431	ENSG00000203965 606	ENSG00000203965 684	ENSG00000203965 592	ENSG00000203965 644
ENSG00000264271 0	ENSG00000264271 1	ENSG00000264271 1	ENSG00000264271 0	ENSG00000264271 0	ENSG00000264271 1	ENSG00000264271 0	ENSG00000264271 1
ENSG00000251720 4	ENSG00000251720 5	ENSG00000251720 8	ENSG00000251720 2	ENSG00000251720 0	ENSG00000251720 1	ENSG00000251720 3	ENSG00000251720 0
ENSG00000116652 61	ENSG00000116652 43	ENSG00000116652 47	ENSG00000116652 50	ENSG00000116652 150	ENSG00000116652 135	ENSG00000116652 137	ENSG00000116652 121
ENSG00000276884 0	ENSG00000276884 0	ENSG00000276884 0	ENSG00000276884 0	ENSG00000276884 0	ENSG00000276884 0	ENSG00000276884 0	ENSG00000276884 0
ENSG00000278287 0	ENSG00000278287 0	ENSG00000278287 0	ENSG00000278287 0	ENSG00000278287 0	ENSG00000278287 0	ENSG00000278287 0	ENSG00000278287 0
ENSG00000277565 0	ENSG00000277565 0	ENSG00000277565 0	ENSG00000277565 0	ENSG00000277565 0	ENSG00000277565 0	ENSG00000277565 0	ENSG00000277565 0
ENSG00000275823 0	ENSG00000275823 0	ENSG00000275823 0	ENSG00000275823 0	ENSG00000275823 0	ENSG00000275823 0	ENSG00000275823 0	ENSG00000275823 0
ENSG00000277689 0	ENSG00000277689 0	ENSG00000277689 0	ENSG00000277689 0	ENSG00000277689 0	ENSG00000277689 0	ENSG00000277689 0	ENSG00000277689 0
ENSG00000274199 0	ENSG00000274199 0	ENSG00000274199 0	ENSG00000274199 0	ENSG00000274199 0	ENSG00000274199 0	ENSG00000274199 0	ENSG00000274199 0
ENSG00000079739 10524	ENSG00000079739 8989	ENSG00000079739 7665	ENSG00000079739 8909	ENSG00000079739 3297	ENSG00000079739 4419	ENSG00000079739 3987	ENSG00000079739 4847
ENSG00000244256 61	ENSG00000244256 28	ENSG00000244256 33	ENSG00000244256 47	ENSG00000244256 23	ENSG00000244256 35	ENSG00000244256 31	ENSG00000244256 30
ENSG00000185483 652	ENSG00000185483 525	ENSG00000185483 440	ENSG00000185483 513	ENSG00000185483 654	ENSG00000185483 703	ENSG00000185483 598	ENSG00000185483 638
ENSG00000177452 5	ENSG00000177452 1	ENSG00000177452 0	ENSG00000177452 5	ENSG00000177452 4	ENSG00000177452 5	ENSG00000177452 4	ENSG00000177452 4
ENSG00000228056 4	ENSG00000228056 2	ENSG00000228056 1	ENSG00000228056 4	ENSG00000228056 2	ENSG00000228056 1	ENSG00000228056 2	ENSG00000228056 2
ENSG00000207190 1	ENSG00000207190 0	ENSG00000207190 0	ENSG00000207190 0	ENSG00000207190 0	ENSG00000207190 0	ENSG00000207190 0	ENSG00000207190 1
ENSG00000200508 0	ENSG00000200508 0	ENSG00000200508 0	ENSG00000200508 2	ENSG00000200508 1	ENSG00000200508 0	ENSG00000200508 0	ENSG00000200508 4
ENSG00000223949 7	ENSG00000223949 6	ENSG00000223949 0	ENSG00000223949 11	ENSG00000223949 30	ENSG00000223949 52	ENSG00000223949 38	ENSG00000223949 24
ENSG00000284928 0	ENSG00000284928 1	ENSG00000284928 2	ENSG00000284928 3	ENSG00000284928 2	ENSG00000284928 1	ENSG00000284928 0	ENSG00000284928 1
ENSG00000177414 2	ENSG00000177414 0	ENSG00000177414 0	ENSG00000177414 1	ENSG00000177414 1	ENSG00000177414 1	ENSG00000177414 2	ENSG00000177414 2
ENSG00000238653 0	ENSG00000238653 0	ENSG00000238653 0	ENSG00000238653 0	ENSG00000238653 0	ENSG00000238653 0	ENSG00000238653 0	ENSG00000238653 0
ENSG00000158966 1977	ENSG00000158966 1697	ENSG00000158966 1439	ENSG00000158966 1803	ENSG00000158966 2000	ENSG00000158966 2064	ENSG00000158966 1946	ENSG00000158966 1979
ENSG00000264470 0	ENSG00000264470 0	ENSG00000264470 0	ENSG00000264470 0	ENSG00000264470 0	ENSG00000264470 0	ENSG00000264470 0	ENSG00000264470 0
ENSG00000162437 1317	ENSG00000162437 1248	ENSG00000162437 953	ENSG00000162437 1245	ENSG00000162437 1200	ENSG00000162437 1287	ENSG00000162437 1327	ENSG00000162437 1241
ENSG00000162434 6217	ENSG00000162434 5467	ENSG00000162434 4684	ENSG00000162434 5452	ENSG00000162434 3941	ENSG00000162434 4614	ENSG00000162434 4315	ENSG00000162434 4544
ENSG00000234784 0	ENSG00000234784 1	ENSG00000234784 1	ENSG00000234784 2	ENSG00000234784 0	ENSG00000234784 2	ENSG00000234784 0	ENSG00000234784 0
ENSG00000233877 2	ENSG00000233877 0	ENSG00000233877 2	ENSG00000233877 2	ENSG00000233877 2	ENSG00000233877 2	ENSG00000233877 1	ENSG00000233877 1
ENSG00000226891 3	ENSG00000226891 1	ENSG00000226891 4	ENSG00000226891 1	ENSG00000226891 5	ENSG00000226891 5	ENSG00000226891 5	ENSG00000226891 5
ENSG00000185031 0	ENSG00000185031 0	ENSG00000185031 0	ENSG00000185031 0	ENSG00000185031 2	ENSG00000185031 1	ENSG00000185031 3	ENSG00000185031 0
ENSG00000272506 0	ENSG00000272506 0	ENSG00000272506 0	ENSG00000272506 1	ENSG00000272506 1	ENSG00000272506 2	ENSG00000272506 0	ENSG00000272506 0
ENSG00000212257 0	ENSG00000212257 0	ENSG00000212257 0	ENSG00000212257 0	ENSG00000212257 0	ENSG00000212257 0	ENSG00000212257 0	ENSG00000212257 0
ENSG00000265996 1	ENSG00000265996 0	ENSG00000265996 0	ENSG00000265996 0	ENSG00000265996 1	ENSG00000265996 0	ENSG00000265996 1	ENSG00000265996 3
ENSG00000199135 0	ENSG00000199135 0	ENSG00000199135 0	ENSG00000199135 0	ENSG00000199135 0	ENSG00000199135 0	ENSG00000199135 0	ENSG00000199135 0
ENSG00000235804 0	ENSG00000235804 0	ENSG00000235804 0	ENSG00000235804 0	ENSG00000235804 0	ENSG00000235804 0	ENSG00000235804 0	ENSG00000235804 0
ENSG00000234496 0	ENSG00000234496 0	ENSG00000234496 0	ENSG00000234496 1	ENSG00000234496 0	ENSG00000234496 0	ENSG00000234496 0	ENSG00000234496 1
ENSG00000162433 165	ENSG00000162433 144	ENSG00000162433 108	ENSG00000162433 114	ENSG00000162433 37	ENSG00000162433 50	ENSG00000162433 36	ENSG00000162433 54
ENSG00000231622 0	ENSG00000231622 0	ENSG00000231622 0	ENSG00000231622 0	ENSG00000231622 0	ENSG00000231622 0	ENSG00000231622 0	ENSG00000231622 0
ENSG00000116675 1465	ENSG00000116675 1247	ENSG00000116675 1046	ENSG00000116675 1233	ENSG00000116675 1199	ENSG00000116675 1414	ENSG00000116675 1260	ENSG00000116675 1336
ENSG00000229294 6	ENSG00000229294 4	ENSG00000229294 0	ENSG00000229294 2	ENSG00000229294 4	ENSG00000229294 3	ENSG00000229294 2	ENSG00000229294 4
ENSG00000234144 1	ENSG00000234144 2	ENSG00000234144 0	ENSG00000234144 1	ENSG00000234144 0	ENSG00000234144 1	ENSG00000234144 1	ENSG00000234144 2
ENSG00000222624 1	ENSG00000222624 1	ENSG00000222624 0	ENSG00000222624 2	ENSG00000222624 0	ENSG00000222624 0	ENSG00000222624 1	ENSG00000222624 1
ENSG00000213625 3181	ENSG00000213625 2772	ENSG00000213625 2478	ENSG00000213625 2869	ENSG00000213625 1825	ENSG00000213625 2284	ENSG00000213625 1984	ENSG00000213625 2165
ENSG00000116678 35	ENSG00000116678 32	ENSG00000116678 23	ENSG00000116678 38	ENSG00000116678 43	ENSG00000116678 69	ENSG00000116678 71	ENSG00000116678 64
ENSG00000237852 0	ENSG00000237852 0	ENSG00000237852 0	ENSG00000237852 0	ENSG00000237852 0	ENSG00000237852 0	ENSG00000237852 0	ENSG00000237852 0
ENSG00000224570 0	ENSG00000224570 1	ENSG00000224570 0	ENSG00000224570 0	ENSG00000224570 0	ENSG00000224570 0	ENSG00000224570 1	ENSG00000224570 1
ENSG00000285079 0	ENSG00000285079 0	ENSG00000285079 0	ENSG00000285079 0	ENSG00000285079 0	ENSG00000285079 0	ENSG00000285079 0	ENSG00000285079 0
ENSG00000239319 0	ENSG00000239319 0	ENSG00000239319 0	ENSG00000239319 0	ENSG00000239319 0	ENSG00000239319 0	ENSG00000239319 0	ENSG00000239319 0
ENSG00000184588 2229	ENSG00000184588 1968	ENSG00000184588 1701	ENSG00000184588 2070	ENSG00000184588 4678	ENSG00000184588 5295	ENSG00000184588 4644	ENSG00000184588 4814
ENSG00000227466 13	ENSG00000227466 3	ENSG00000227466 4	ENSG00000227466 1	ENSG00000227466 9	ENSG00000227466 5	ENSG00000227466 8	ENSG00000227466 11
ENSG00000223152 4	ENSG00000223152 1	ENSG00000223152 0	ENSG00000223152 1	ENSG00000223152 5	ENSG00000223152 2	ENSG00000223152 5	ENSG00000223152 6
ENSG00000118473 46	ENSG00000118473 37	ENSG00000118473 26	ENSG00000118473 49	ENSG00000118473 147	ENSG00000118473 161	ENSG00000118473 143	ENSG00000118473 132
ENSG00000264720 0	ENSG00000264720 0	ENSG00000264720 0	ENSG00000264720 0	ENSG00000264720 0	ENSG00000264720 0	ENSG00000264720 3	ENSG00000264720 1
ENSG00000248458 2	ENSG00000248458 1	ENSG00000248458 0	ENSG00000248458 0	ENSG00000248458 6	ENSG00000248458 2	ENSG00000248458 7	ENSG00000248458 3
ENSG00000152760 317	ENSG00000152760 261	ENSG00000152760 219	ENSG00000152760 255	ENSG00000152760 143	ENSG00000152760 203	ENSG00000152760 196	ENSG00000152760 175
ENSG00000172410 0	ENSG00000172410 0	ENSG00000172410 0	ENSG00000172410 0	ENSG00000172410 0	ENSG00000172410 0	ENSG00000172410 1	ENSG00000172410 1
ENSG00000152763 60	ENSG00000152763 34	ENSG00000152763 25	ENSG00000152763 40	ENSG00000152763 81	ENSG00000152763 103	ENSG00000152763 100	ENSG00000152763 93
ENSG00000231080 0	ENSG00000231080 0	ENSG00000231080 0	ENSG00000231080 0	ENSG00000231080 0	ENSG00000231080 0	ENSG00000231080 0	ENSG00000231080 0
ENSG00000198160 1750	ENSG00000198160 1685	ENSG00000198160 1372	ENSG00000198160 1672	ENSG00000198160 1863	ENSG00000198160 2141	ENSG00000198160 1964	ENSG00000198160 2026
ENSG00000116704 1859	ENSG00000116704 1715	ENSG00000116704 1530	ENSG00000116704 1668	ENSG00000116704 1891	ENSG00000116704 2112	ENSG00000116704 1925	ENSG00000116704 2096
ENSG00000203963 0	ENSG00000203963 0	ENSG00000203963 1	ENSG00000203963 0	ENSG00000203963 4	ENSG00000203963 1	ENSG00000203963 1	ENSG00000203963 2
ENSG00000252433 0	ENSG00000252433 0	ENSG00000252433 0	ENSG00000252433 0	ENSG00000252433 0	ENSG00000252433 0	ENSG00000252433 0	ENSG00000252433 0
ENSG00000275678 0	ENSG00000275678 0	ENSG00000275678 1	ENSG00000275678 0	ENSG00000275678 0	ENSG00000275678 0	ENSG00000275678 0	ENSG00000275678 0
ENSG00000162594 7	ENSG00000162594 8	ENSG00000162594 1	ENSG00000162594 15	ENSG00000162594 9	ENSG00000162594 6	ENSG00000162594 7	ENSG00000162594 8
ENSG00000253074 0	ENSG00000253074 0	ENSG00000253074 0	ENSG00000253074 0	ENSG00000253074 0	ENSG00000253074 0	ENSG00000253074 0	ENSG00000253074 0
ENSG00000252116 0	ENSG00000252116 0	ENSG00000252116 0	ENSG00000252116 0	ENSG00000252116 0	ENSG00000252116 0	ENSG00000252116 0	ENSG00000252116 0
ENSG00000228523 0	ENSG00000228523 0	ENSG00000228523 0	ENSG00000228523 0	ENSG00000228523 0	ENSG00000228523 0	ENSG00000228523 1	ENSG00000228523 0
ENSG00000081985 728	ENSG00000081985 691	ENSG00000081985 512	ENSG00000081985 627	ENSG00000081985 344	ENSG00000081985 384	ENSG00000081985 415	ENSG00000081985 429
ENSG00000142864 18428	ENSG00000142864 16382	ENSG00000142864 13961	ENSG00000142864 16332	ENSG00000142864 10407	ENSG00000142864 12794	ENSG00000142864 11381	ENSG00000142864 12466
ENSG00000223263 10	ENSG00000223263 7	ENSG00000223263 7	ENSG00000223263 9	ENSG00000223263 4	ENSG00000223263 2	ENSG00000223263 4	ENSG00000223263 3
ENSG00000235200 0	ENSG00000235200 0	ENSG00000235200 0	ENSG00000235200 0	ENSG00000235200 0	ENSG00000235200 0	ENSG00000235200 0	ENSG00000235200 0
ENSG00000207504 0	ENSG00000207504 0	ENSG00000207504 0	ENSG00000207504 0	ENSG00000207504 0	ENSG00000207504 0	ENSG00000207504 0	ENSG00000207504 0
ENSG00000238139 0	ENSG00000238139 0	ENSG00000238139 0	ENSG00000238139 0	ENSG00000238139 0	ENSG00000238139 0	ENSG00000238139 0	ENSG00000238139 0
ENSG00000242482 0	ENSG00000242482 0	ENSG00000242482 0	ENSG00000242482 0	ENSG00000242482 0	ENSG00000242482 0	ENSG00000242482 0	ENSG00000242482 0
ENSG00000232048 0	ENSG00000232048 0	ENSG00000232048 0	ENSG00000232048 1	ENSG00000232048 0	ENSG00000232048 0	ENSG00000232048 0	ENSG00000232048 0
ENSG00000116717 1492	ENSG00000116717 1228	ENSG00000116717 1105	ENSG00000116717 1283	ENSG00000116717 3300	ENSG00000116717 3714	ENSG00000116717 3164	ENSG00000116717 3119
ENSG00000172380 19047	ENSG00000172380 18092	ENSG00000172380 15015	ENSG00000172380 17101	ENSG00000172380 17582	ENSG00000172380 20190	ENSG00000172380 18627	ENSG00000172380 19621
ENSG00000238778 4	ENSG00000238778 2	ENSG00000238778 4	ENSG00000238778 2	ENSG00000238778 2	ENSG00000238778 0	ENSG00000238778 1	ENSG00000238778 4
ENSG00000232284 94	ENSG00000232284 85	ENSG00000232284 87	ENSG00000232284 91	ENSG00000232284 104	ENSG00000232284 86	ENSG00000232284 102	ENSG00000232284 110
ENSG00000235055 0	ENSG00000235055 0	ENSG00000235055 0	ENSG00000235055 0	ENSG00000235055 3	ENSG00000235055 0	ENSG00000235055 0	ENSG00000235055 0
ENSG00000162595 3	ENSG00000162595 2	ENSG00000162595 4	ENSG00000162595 4	ENSG00000162595 4	ENSG00000162595 4	ENSG00000162595 4	ENSG00000162595 6
ENSG00000228431 0	ENSG00000228431 0	ENSG00000228431 0	ENSG00000228431 1	ENSG00000228431 0	ENSG00000228431 1	ENSG00000228431 0	ENSG00000228431 0
ENSG00000116729 4434	ENSG00000116729 3905	ENSG00000116729 3356	ENSG00000116729 3758	ENSG00000116729 4115	ENSG00000116729 5133	ENSG00000116729 4471	ENSG00000116729 4743
ENSG00000234383 26	ENSG00000234383 7	ENSG00000234383 20	ENSG00000234383 28	ENSG00000234383 12	ENSG00000234383 30	ENSG00000234383 19	ENSG00000234383 27
ENSG00000221203 4	ENSG00000221203 2	ENSG00000221203 0	ENSG00000221203 3	ENSG00000221203 3	ENSG00000221203 1	ENSG00000221203 2	ENSG00000221203 1
ENSG00000229133 7	ENSG00000229133 0	ENSG00000229133 1	ENSG00000229133 3	ENSG00000229133 1	ENSG00000229133 0	ENSG00000229133 0	ENSG00000229133 1
ENSG00000225242 0	ENSG00000225242 0	ENSG00000225242 0	ENSG00000225242 0	ENSG00000225242 0	ENSG00000225242 1	ENSG00000225242 0	ENSG00000225242 0
ENSG00000237622 1	ENSG00000237622 0	ENSG00000237622 2	ENSG00000237622 2	ENSG00000237622 1	ENSG00000237622 1	ENSG00000237622 1	ENSG00000237622 3
ENSG00000229440 1	ENSG00000229440 1	ENSG00000229440 2	ENSG00000229440 0	ENSG00000229440 0	ENSG00000229440 1	ENSG00000229440 0	ENSG00000229440 0
ENSG00000116745 226	ENSG00000116745 155	ENSG00000116745 165	ENSG00000116745 193	ENSG00000116745 53	ENSG00000116745 79	ENSG00000116745 71	ENSG00000116745 90
ENSG00000024526 2368	ENSG00000024526 2182	ENSG00000024526 1882	ENSG00000024526 2117	ENSG00000024526 580	ENSG00000024526 732	ENSG00000024526 715	ENSG00000024526 795
ENSG00000233589 21	ENSG00000233589 11	ENSG00000233589 17	ENSG00000233589 9	ENSG00000233589 1	ENSG00000233589 4	ENSG00000233589 2	ENSG00000233589 0
ENSG00000234264 22	ENSG00000234264 17	ENSG00000234264 13	ENSG00000234264 15	ENSG00000234264 8	ENSG00000234264 12	ENSG00000234264 7	ENSG00000234264 6
ENSG00000225167 0	ENSG00000225167 0	ENSG00000225167 0	ENSG00000225167 0	ENSG00000225167 0	ENSG00000225167 0	ENSG00000225167 0	ENSG00000225167 0
ENSG00000285041 0	ENSG00000285041 0	ENSG00000285041 1	ENSG00000285041 1	ENSG00000285041 5	ENSG00000285041 2	ENSG00000285041 1	ENSG00000285041 2
ENSG00000285407 0	ENSG00000285407 2	ENSG00000285407 0	ENSG00000285407 0	ENSG00000285407 2	ENSG00000285407 6	ENSG00000285407 2	ENSG00000285407 1
ENSG00000285473 0	ENSG00000285473 0	ENSG00000285473 0	ENSG00000285473 0	ENSG00000285473 1	ENSG00000285473 0	ENSG00000285473 0	ENSG00000285473 0
ENSG00000223883 1	ENSG00000223883 3	ENSG00000223883 0	ENSG00000223883 0	ENSG00000223883 14	ENSG00000223883 8	ENSG00000223883 4	ENSG00000223883 7
ENSG00000235446 0	ENSG00000235446 0	ENSG00000235446 0	ENSG00000235446 0	ENSG00000235446 0	ENSG00000235446 0	ENSG00000235446 0	ENSG00000235446 0
ENSG00000229639 0	ENSG00000229639 0	ENSG00000229639 0	ENSG00000229639 0	ENSG00000229639 2	ENSG00000229639 0	ENSG00000229639 0	ENSG00000229639 0
ENSG00000287453 4	ENSG00000287453 1	ENSG00000287453 2	ENSG00000287453 1	ENSG00000287453 10	ENSG00000287453 4	ENSG00000287453 11	ENSG00000287453 16
ENSG00000033122 53	ENSG00000033122 47	ENSG00000033122 52	ENSG00000033122 52	ENSG00000033122 38	ENSG00000033122 57	ENSG00000033122 36	ENSG00000033122 71
ENSG00000270615 0	ENSG00000270615 1	ENSG00000270615 0	ENSG00000270615 0	ENSG00000270615 0	ENSG00000270615 0	ENSG00000270615 0	ENSG00000270615 0
ENSG00000287283 0	ENSG00000287283 0	ENSG00000287283 0	ENSG00000287283 0	ENSG00000287283 3	ENSG00000287283 1	ENSG00000287283 2	ENSG00000287283 0
ENSG00000240692 0	ENSG00000240692 0	ENSG00000240692 0	ENSG00000240692 0	ENSG00000240692 0	ENSG00000240692 0	ENSG00000240692 0	ENSG00000240692 0
ENSG00000229359 0	ENSG00000229359 0	ENSG00000229359 0	ENSG00000229359 0	ENSG00000229359 0	ENSG00000229359 0	ENSG00000229359 0	ENSG00000229359 0
ENSG00000237919 0	ENSG00000237919 0	ENSG00000237919 0	ENSG00000237919 1	ENSG00000237919 1	ENSG00000237919 0	ENSG00000237919 0	ENSG00000237919 0
ENSG00000066557 907	ENSG00000066557 857	ENSG00000066557 761	ENSG00000066557 877	ENSG00000066557 460	ENSG00000066557 612	ENSG00000066557 542	ENSG00000066557 571
ENSG00000244389 3	ENSG00000244389 3	ENSG00000244389 2	ENSG00000244389 1	ENSG00000244389 1	ENSG00000244389 2	ENSG00000244389 3	ENSG00000244389 1
ENSG00000116754 4895	ENSG00000116754 4021	ENSG00000116754 3661	ENSG00000116754 4480	ENSG00000116754 4047	ENSG00000116754 4693	ENSG00000116754 4100	ENSG00000116754 4454
ENSG00000228988 4	ENSG00000228988 0	ENSG00000228988 2	ENSG00000228988 2	ENSG00000228988 3	ENSG00000228988 5	ENSG00000228988 0	ENSG00000228988 3
ENSG00000118454 2321	ENSG00000118454 2166	ENSG00000118454 1857	ENSG00000118454 2089	ENSG00000118454 2275	ENSG00000118454 2727	ENSG00000118454 2455	ENSG00000118454 2652
ENSG00000197568 70	ENSG00000197568 57	ENSG00000197568 66	ENSG00000197568 65	ENSG00000197568 63	ENSG00000197568 92	ENSG00000197568 76	ENSG00000197568 93
ENSG00000226088 7	ENSG00000226088 1	ENSG00000226088 2	ENSG00000226088 3	ENSG00000226088 19	ENSG00000226088 13	ENSG00000226088 16	ENSG00000226088 13
ENSG00000116761 288	ENSG00000116761 205	ENSG00000116761 208	ENSG00000116761 213	ENSG00000116761 920	ENSG00000116761 1231	ENSG00000116761 1025	ENSG00000116761 1054
ENSG00000278636 1	ENSG00000278636 0	ENSG00000278636 0	ENSG00000278636 0	ENSG00000278636 4	ENSG00000278636 7	ENSG00000278636 2	ENSG00000278636 1
ENSG00000271992 5	ENSG00000271992 1	ENSG00000271992 3	ENSG00000271992 2	ENSG00000271992 19	ENSG00000271992 25	ENSG00000271992 17	ENSG00000271992 21
ENSG00000233020 0	ENSG00000233020 0	ENSG00000233020 0	ENSG00000233020 0	ENSG00000233020 0	ENSG00000233020 0	ENSG00000233020 0	ENSG00000233020 0
ENSG00000237033 0	ENSG00000237033 0	ENSG00000237033 0	ENSG00000237033 0	ENSG00000237033 0	ENSG00000237033 0	ENSG00000237033 0	ENSG00000237033 0
ENSG00000229051 0	ENSG00000229051 0	ENSG00000229051 0	ENSG00000229051 0	ENSG00000229051 0	ENSG00000229051 0	ENSG00000229051 0	ENSG00000229051 0
ENSG00000226208 0	ENSG00000226208 0	ENSG00000226208 0	ENSG00000226208 0	ENSG00000226208 0	ENSG00000226208 0	ENSG00000226208 0	ENSG00000226208 0
ENSG00000050628 3	ENSG00000050628 1	ENSG00000050628 2	ENSG00000050628 0	ENSG00000050628 2	ENSG00000050628 4	ENSG00000050628 1	ENSG00000050628 2
ENSG00000235782 2	ENSG00000235782 1	ENSG00000235782 2	ENSG00000235782 0	ENSG00000235782 0	ENSG00000235782 2	ENSG00000235782 1	ENSG00000235782 2
ENSG00000269933 0	ENSG00000269933 0	ENSG00000269933 0	ENSG00000269933 0	ENSG00000269933 0	ENSG00000269933 1	ENSG00000269933 0	ENSG00000269933 0
ENSG00000235079 19	ENSG00000235079 8	ENSG00000235079 9	ENSG00000235079 14	ENSG00000235079 11	ENSG00000235079 12	ENSG00000235079 7	ENSG00000235079 15
ENSG00000132485 3070	ENSG00000132485 2652	ENSG00000132485 2621	ENSG00000132485 2942	ENSG00000132485 1844	ENSG00000132485 2167	ENSG00000132485 2010	ENSG00000132485 1932
ENSG00000207721 19	ENSG00000207721 13	ENSG00000207721 14	ENSG00000207721 15	ENSG00000207721 11	ENSG00000207721 11	ENSG00000207721 15	ENSG00000207721 19
ENSG00000229956 17	ENSG00000229956 18	ENSG00000229956 24	ENSG00000229956 31	ENSG00000229956 55	ENSG00000229956 61	ENSG00000229956 74	ENSG00000229956 75
ENSG00000226324 0	ENSG00000226324 0	ENSG00000226324 0	ENSG00000226324 0	ENSG00000226324 0	ENSG00000226324 0	ENSG00000226324 0	ENSG00000226324 0
ENSG00000172260 58	ENSG00000172260 69	ENSG00000172260 79	ENSG00000172260 47	ENSG00000172260 121	ENSG00000172260 111	ENSG00000172260 124	ENSG00000172260 154
[truncated: 58,678 more rows]
