# Supplementary material for: Gene Selection of Methionine-Dependent Melanoma and Independent Melanoma by Variable Selection Using Tensor Decomposition
Source: Genes (Basel). 2024 Nov 28;15(12):1543. doi: 10.3390/genes15121543 (PMC11675770; doi:10.3390/genes15121543)
Supplement: Supplementary file 1 [file genes-15-01543-s001.zip › GSE225945_Human_M_Counts.txt]

# "exon"	# "exon"	# "exon"	# "exon"	# "exon"	# "exon"	# "exon"	# "exon"
Geneid /root/Projects/Racine/Human_Alignments/M1.sorted.bam	Geneid /root/Projects/Racine/Human_Alignments/M2.sorted.bam	Geneid /root/Projects/Racine/Human_Alignments/M3.sorted.bam	Geneid /root/Projects/Racine/Human_Alignments/M4.sorted.bam	Geneid /root/Projects/Racine/Human_Alignments/M5.sorted.bam	Geneid /root/Projects/Racine/Human_Alignments/M6.sorted.bam	Geneid /root/Projects/Racine/Human_Alignments/M7.sorted.bam	Geneid /root/Projects/Racine/Human_Alignments/M8.sorted.bam
ENSG00000223972 0	ENSG00000223972 0	ENSG00000223972 0	ENSG00000223972 0	ENSG00000223972 0	ENSG00000223972 1	ENSG00000223972 0	ENSG00000223972 0
ENSG00000227232 53	ENSG00000227232 59	ENSG00000227232 48	ENSG00000227232 75	ENSG00000227232 48	ENSG00000227232 66	ENSG00000227232 50	ENSG00000227232 61
ENSG00000278267 34	ENSG00000278267 30	ENSG00000278267 37	ENSG00000278267 27	ENSG00000278267 42	ENSG00000278267 39	ENSG00000278267 28	ENSG00000278267 50
ENSG00000243485 2	ENSG00000243485 0	ENSG00000243485 1	ENSG00000243485 0	ENSG00000243485 0	ENSG00000243485 1	ENSG00000243485 2	ENSG00000243485 3
ENSG00000284332 0	ENSG00000284332 0	ENSG00000284332 0	ENSG00000284332 0	ENSG00000284332 0	ENSG00000284332 0	ENSG00000284332 0	ENSG00000284332 0
ENSG00000237613 0	ENSG00000237613 0	ENSG00000237613 0	ENSG00000237613 0	ENSG00000237613 0	ENSG00000237613 0	ENSG00000237613 0	ENSG00000237613 0
ENSG00000268020 0	ENSG00000268020 0	ENSG00000268020 0	ENSG00000268020 0	ENSG00000268020 0	ENSG00000268020 1	ENSG00000268020 0	ENSG00000268020 0
ENSG00000240361 1	ENSG00000240361 0	ENSG00000240361 1	ENSG00000240361 3	ENSG00000240361 0	ENSG00000240361 4	ENSG00000240361 0	ENSG00000240361 2
ENSG00000186092 0	ENSG00000186092 0	ENSG00000186092 0	ENSG00000186092 0	ENSG00000186092 0	ENSG00000186092 0	ENSG00000186092 0	ENSG00000186092 0
ENSG00000238009 0	ENSG00000238009 0	ENSG00000238009 0	ENSG00000238009 0	ENSG00000238009 0	ENSG00000238009 0	ENSG00000238009 0	ENSG00000238009 1
ENSG00000239945 0	ENSG00000239945 0	ENSG00000239945 0	ENSG00000239945 0	ENSG00000239945 0	ENSG00000239945 0	ENSG00000239945 0	ENSG00000239945 0
ENSG00000233750 0	ENSG00000233750 0	ENSG00000233750 0	ENSG00000233750 0	ENSG00000233750 0	ENSG00000233750 0	ENSG00000233750 0	ENSG00000233750 0
ENSG00000268903 0	ENSG00000268903 0	ENSG00000268903 0	ENSG00000268903 0	ENSG00000268903 0	ENSG00000268903 0	ENSG00000268903 0	ENSG00000268903 0
ENSG00000269981 1	ENSG00000269981 0	ENSG00000269981 0	ENSG00000269981 0	ENSG00000269981 0	ENSG00000269981 0	ENSG00000269981 0	ENSG00000269981 0
ENSG00000239906 0	ENSG00000239906 0	ENSG00000239906 0	ENSG00000239906 0	ENSG00000239906 0	ENSG00000239906 0	ENSG00000239906 0	ENSG00000239906 0
ENSG00000241860 3	ENSG00000241860 4	ENSG00000241860 2	ENSG00000241860 6	ENSG00000241860 4	ENSG00000241860 4	ENSG00000241860 4	ENSG00000241860 3
ENSG00000222623 0	ENSG00000222623 0	ENSG00000222623 0	ENSG00000222623 0	ENSG00000222623 0	ENSG00000222623 0	ENSG00000222623 0	ENSG00000222623 0
ENSG00000241599 0	ENSG00000241599 0	ENSG00000241599 0	ENSG00000241599 0	ENSG00000241599 0	ENSG00000241599 0	ENSG00000241599 0	ENSG00000241599 0
ENSG00000279928 1	ENSG00000279928 3	ENSG00000279928 3	ENSG00000279928 4	ENSG00000279928 2	ENSG00000279928 0	ENSG00000279928 3	ENSG00000279928 5
ENSG00000279457 58	ENSG00000279457 54	ENSG00000279457 42	ENSG00000279457 80	ENSG00000279457 57	ENSG00000279457 64	ENSG00000279457 47	ENSG00000279457 90
ENSG00000273874 0	ENSG00000273874 0	ENSG00000273874 0	ENSG00000273874 1	ENSG00000273874 0	ENSG00000273874 0	ENSG00000273874 0	ENSG00000273874 0
ENSG00000228463 3	ENSG00000228463 5	ENSG00000228463 9	ENSG00000228463 12	ENSG00000228463 7	ENSG00000228463 13	ENSG00000228463 12	ENSG00000228463 9
ENSG00000286448 0	ENSG00000286448 0	ENSG00000286448 0	ENSG00000286448 1	ENSG00000286448 0	ENSG00000286448 0	ENSG00000286448 0	ENSG00000286448 1
ENSG00000236679 0	ENSG00000236679 0	ENSG00000236679 0	ENSG00000236679 0	ENSG00000236679 0	ENSG00000236679 1	ENSG00000236679 0	ENSG00000236679 0
ENSG00000236601 0	ENSG00000236601 0	ENSG00000236601 0	ENSG00000236601 0	ENSG00000236601 0	ENSG00000236601 0	ENSG00000236601 0	ENSG00000236601 0
ENSG00000237094 1	ENSG00000237094 1	ENSG00000237094 2	ENSG00000237094 5	ENSG00000237094 4	ENSG00000237094 3	ENSG00000237094 2	ENSG00000237094 12
ENSG00000269732 0	ENSG00000269732 0	ENSG00000269732 0	ENSG00000269732 0	ENSG00000269732 0	ENSG00000269732 0	ENSG00000269732 0	ENSG00000269732 0
ENSG00000284733 0	ENSG00000284733 0	ENSG00000284733 0	ENSG00000284733 0	ENSG00000284733 0	ENSG00000284733 0	ENSG00000284733 0	ENSG00000284733 0
ENSG00000233653 0	ENSG00000233653 0	ENSG00000233653 0	ENSG00000233653 0	ENSG00000233653 0	ENSG00000233653 0	ENSG00000233653 0	ENSG00000233653 0
ENSG00000250575 0	ENSG00000250575 0	ENSG00000250575 0	ENSG00000250575 0	ENSG00000250575 0	ENSG00000250575 0	ENSG00000250575 0	ENSG00000250575 0
ENSG00000278757 0	ENSG00000278757 0	ENSG00000278757 0	ENSG00000278757 0	ENSG00000278757 0	ENSG00000278757 0	ENSG00000278757 0	ENSG00000278757 0
ENSG00000230021 0	ENSG00000230021 1	ENSG00000230021 2	ENSG00000230021 0	ENSG00000230021 1	ENSG00000230021 0	ENSG00000230021 2	ENSG00000230021 1
ENSG00000235146 0	ENSG00000235146 0	ENSG00000235146 0	ENSG00000235146 0	ENSG00000235146 0	ENSG00000235146 0	ENSG00000235146 0	ENSG00000235146 0
ENSG00000225972 0	ENSG00000225972 2	ENSG00000225972 1	ENSG00000225972 1	ENSG00000225972 2	ENSG00000225972 1	ENSG00000225972 2	ENSG00000225972 3
ENSG00000225630 76	ENSG00000225630 71	ENSG00000225630 78	ENSG00000225630 67	ENSG00000225630 66	ENSG00000225630 73	ENSG00000225630 77	ENSG00000225630 97
ENSG00000237973 157	ENSG00000237973 131	ENSG00000237973 181	ENSG00000237973 179	ENSG00000237973 133	ENSG00000237973 149	ENSG00000237973 157	ENSG00000237973 170
ENSG00000278791 0	ENSG00000278791 0	ENSG00000278791 0	ENSG00000278791 0	ENSG00000278791 0	ENSG00000278791 0	ENSG00000278791 0	ENSG00000278791 0
ENSG00000229344 7	ENSG00000229344 6	ENSG00000229344 8	ENSG00000229344 1	ENSG00000229344 8	ENSG00000229344 2	ENSG00000229344 13	ENSG00000229344 6
ENSG00000240409 0	ENSG00000240409 0	ENSG00000240409 0	ENSG00000240409 0	ENSG00000240409 0	ENSG00000240409 0	ENSG00000240409 0	ENSG00000240409 0
ENSG00000248527 719	ENSG00000248527 760	ENSG00000248527 692	ENSG00000248527 775	ENSG00000248527 594	ENSG00000248527 725	ENSG00000248527 680	ENSG00000248527 784
ENSG00000198744 18	ENSG00000198744 12	ENSG00000198744 12	ENSG00000198744 10	ENSG00000198744 12	ENSG00000198744 8	ENSG00000198744 22	ENSG00000198744 20
ENSG00000268663 0	ENSG00000268663 0	ENSG00000268663 0	ENSG00000268663 0	ENSG00000268663 0	ENSG00000268663 0	ENSG00000268663 0	ENSG00000268663 0
ENSG00000284662 0	ENSG00000284662 0	ENSG00000284662 0	ENSG00000284662 0	ENSG00000284662 0	ENSG00000284662 0	ENSG00000284662 0	ENSG00000284662 0
ENSG00000229376 3	ENSG00000229376 6	ENSG00000229376 2	ENSG00000229376 6	ENSG00000229376 5	ENSG00000229376 3	ENSG00000229376 3	ENSG00000229376 4
ENSG00000228327 51	ENSG00000228327 49	ENSG00000228327 60	ENSG00000228327 74	ENSG00000228327 48	ENSG00000228327 75	ENSG00000228327 43	ENSG00000228327 67
ENSG00000223181 0	ENSG00000223181 0	ENSG00000223181 1	ENSG00000223181 1	ENSG00000223181 1	ENSG00000223181 3	ENSG00000223181 1	ENSG00000223181 0
ENSG00000229905 0	ENSG00000229905 0	ENSG00000229905 0	ENSG00000229905 0	ENSG00000229905 1	ENSG00000229905 1	ENSG00000229905 0	ENSG00000229905 0
ENSG00000237491 82	ENSG00000237491 72	ENSG00000237491 69	ENSG00000237491 96	ENSG00000237491 61	ENSG00000237491 80	ENSG00000237491 84	ENSG00000237491 96
ENSG00000285268 0	ENSG00000285268 0	ENSG00000285268 0	ENSG00000285268 0	ENSG00000285268 0	ENSG00000285268 0	ENSG00000285268 0	ENSG00000285268 0
ENSG00000230092 5	ENSG00000230092 7	ENSG00000230092 8	ENSG00000230092 8	ENSG00000230092 11	ENSG00000230092 13	ENSG00000230092 11	ENSG00000230092 20
ENSG00000177757 69	ENSG00000177757 60	ENSG00000177757 51	ENSG00000177757 68	ENSG00000177757 44	ENSG00000177757 53	ENSG00000177757 51	ENSG00000177757 69
ENSG00000228794 983	ENSG00000228794 908	ENSG00000228794 960	ENSG00000228794 1061	ENSG00000228794 891	ENSG00000228794 1071	ENSG00000228794 995	ENSG00000228794 1097
ENSG00000225880 93	ENSG00000225880 84	ENSG00000225880 102	ENSG00000225880 95	ENSG00000225880 91	ENSG00000225880 93	ENSG00000225880 95	ENSG00000225880 100
ENSG00000288531 1	ENSG00000288531 1	ENSG00000288531 2	ENSG00000288531 0	ENSG00000288531 0	ENSG00000288531 0	ENSG00000288531 0	ENSG00000288531 2
ENSG00000230368 0	ENSG00000230368 0	ENSG00000230368 0	ENSG00000230368 2	ENSG00000230368 1	ENSG00000230368 0	ENSG00000230368 0	ENSG00000230368 1
ENSG00000234711 1	ENSG00000234711 0	ENSG00000234711 2	ENSG00000234711 0	ENSG00000234711 1	ENSG00000234711 0	ENSG00000234711 0	ENSG00000234711 0
ENSG00000283040 0	ENSG00000283040 0	ENSG00000283040 0	ENSG00000283040 0	ENSG00000283040 0	ENSG00000283040 0	ENSG00000283040 0	ENSG00000283040 0
ENSG00000272438 1	ENSG00000272438 1	ENSG00000272438 0	ENSG00000272438 0	ENSG00000272438 0	ENSG00000272438 0	ENSG00000272438 1	ENSG00000272438 0
ENSG00000230699 5	ENSG00000230699 0	ENSG00000230699 2	ENSG00000230699 4	ENSG00000230699 4	ENSG00000230699 4	ENSG00000230699 2	ENSG00000230699 2
ENSG00000241180 0	ENSG00000241180 0	ENSG00000241180 0	ENSG00000241180 0	ENSG00000241180 0	ENSG00000241180 0	ENSG00000241180 0	ENSG00000241180 0
ENSG00000223764 6	ENSG00000223764 13	ENSG00000223764 15	ENSG00000223764 8	ENSG00000223764 11	ENSG00000223764 4	ENSG00000223764 4	ENSG00000223764 3
ENSG00000187634 53	ENSG00000187634 38	ENSG00000187634 43	ENSG00000187634 45	ENSG00000187634 42	ENSG00000187634 36	ENSG00000187634 37	ENSG00000187634 54
ENSG00000188976 12082	ENSG00000188976 11188	ENSG00000188976 10709	ENSG00000188976 11634	ENSG00000188976 10042	ENSG00000188976 10102	ENSG00000188976 10538	ENSG00000188976 12111
ENSG00000187961 2073	ENSG00000187961 1881	ENSG00000187961 1942	ENSG00000187961 2215	ENSG00000187961 1993	ENSG00000187961 1927	ENSG00000187961 2141	ENSG00000187961 2237
ENSG00000187583 148	ENSG00000187583 139	ENSG00000187583 146	ENSG00000187583 169	ENSG00000187583 164	ENSG00000187583 186	ENSG00000187583 208	ENSG00000187583 178
ENSG00000187642 234	ENSG00000187642 237	ENSG00000187642 208	ENSG00000187642 250	ENSG00000187642 227	ENSG00000187642 244	ENSG00000187642 248	ENSG00000187642 258
ENSG00000272512 12	ENSG00000272512 20	ENSG00000272512 23	ENSG00000272512 23	ENSG00000272512 15	ENSG00000272512 19	ENSG00000272512 10	ENSG00000272512 23
ENSG00000188290 120	ENSG00000188290 107	ENSG00000188290 138	ENSG00000188290 122	ENSG00000188290 129	ENSG00000188290 128	ENSG00000188290 167	ENSG00000188290 195
ENSG00000187608 350	ENSG00000187608 334	ENSG00000187608 284	ENSG00000187608 294	ENSG00000187608 383	ENSG00000187608 380	ENSG00000187608 454	ENSG00000187608 618
ENSG00000231702 0	ENSG00000231702 3	ENSG00000231702 1	ENSG00000231702 1	ENSG00000231702 0	ENSG00000231702 1	ENSG00000231702 1	ENSG00000231702 0
ENSG00000224969 2	ENSG00000224969 2	ENSG00000224969 6	ENSG00000224969 2	ENSG00000224969 6	ENSG00000224969 1	ENSG00000224969 1	ENSG00000224969 4
ENSG00000188157 5599	ENSG00000188157 5163	ENSG00000188157 5109	ENSG00000188157 5841	ENSG00000188157 5304	ENSG00000188157 5223	ENSG00000188157 5688	ENSG00000188157 6232
ENSG00000242590 0	ENSG00000242590 0	ENSG00000242590 0	ENSG00000242590 0	ENSG00000242590 0	ENSG00000242590 0	ENSG00000242590 0	ENSG00000242590 0
ENSG00000217801 186	ENSG00000217801 150	ENSG00000217801 173	ENSG00000217801 176	ENSG00000217801 168	ENSG00000217801 252	ENSG00000217801 215	ENSG00000217801 244
ENSG00000273443 28	ENSG00000273443 20	ENSG00000273443 24	ENSG00000273443 25	ENSG00000273443 42	ENSG00000273443 39	ENSG00000273443 31	ENSG00000273443 37
ENSG00000237330 2	ENSG00000237330 1	ENSG00000237330 3	ENSG00000237330 3	ENSG00000237330 1	ENSG00000237330 9	ENSG00000237330 6	ENSG00000237330 3
ENSG00000131591 1259	ENSG00000131591 1122	ENSG00000131591 1156	ENSG00000131591 1370	ENSG00000131591 1223	ENSG00000131591 1168	ENSG00000131591 1323	ENSG00000131591 1504
ENSG00000285812 34	ENSG00000285812 31	ENSG00000285812 38	ENSG00000285812 23	ENSG00000285812 21	ENSG00000285812 28	ENSG00000285812 30	ENSG00000285812 24
ENSG00000223823 0	ENSG00000223823 2	ENSG00000223823 0	ENSG00000223823 0	ENSG00000223823 0	ENSG00000223823 0	ENSG00000223823 0	ENSG00000223823 0
ENSG00000207730 0	ENSG00000207730 0	ENSG00000207730 0	ENSG00000207730 0	ENSG00000207730 0	ENSG00000207730 0	ENSG00000207730 0	ENSG00000207730 0
ENSG00000207607 0	ENSG00000207607 0	ENSG00000207607 0	ENSG00000207607 0	ENSG00000207607 0	ENSG00000207607 0	ENSG00000207607 1	ENSG00000207607 0
ENSG00000198976 0	ENSG00000198976 0	ENSG00000198976 0	ENSG00000198976 0	ENSG00000198976 0	ENSG00000198976 0	ENSG00000198976 0	ENSG00000198976 1
ENSG00000272141 0	ENSG00000272141 1	ENSG00000272141 0	ENSG00000272141 0	ENSG00000272141 0	ENSG00000272141 0	ENSG00000272141 0	ENSG00000272141 1
ENSG00000205231 0	ENSG00000205231 0	ENSG00000205231 0	ENSG00000205231 0	ENSG00000205231 0	ENSG00000205231 0	ENSG00000205231 0	ENSG00000205231 0
ENSG00000162571 0	ENSG00000162571 2	ENSG00000162571 0	ENSG00000162571 0	ENSG00000162571 0	ENSG00000162571 0	ENSG00000162571 1	ENSG00000162571 0
ENSG00000186891 0	ENSG00000186891 0	ENSG00000186891 0	ENSG00000186891 0	ENSG00000186891 0	ENSG00000186891 0	ENSG00000186891 0	ENSG00000186891 0
ENSG00000186827 4	ENSG00000186827 9	ENSG00000186827 4	ENSG00000186827 5	ENSG00000186827 3	ENSG00000186827 1	ENSG00000186827 7	ENSG00000186827 1
ENSG00000078808 13497	ENSG00000078808 12634	ENSG00000078808 12352	ENSG00000078808 12946	ENSG00000078808 12827	ENSG00000078808 12665	ENSG00000078808 13402	ENSG00000078808 14856
ENSG00000176022 1745	ENSG00000176022 1701	ENSG00000176022 1613	ENSG00000176022 1677	ENSG00000176022 1730	ENSG00000176022 1816	ENSG00000176022 1908	ENSG00000176022 2020
ENSG00000184163 19	ENSG00000184163 16	ENSG00000184163 10	ENSG00000184163 21	ENSG00000184163 17	ENSG00000184163 12	ENSG00000184163 14	ENSG00000184163 13
ENSG00000260179 22	ENSG00000260179 11	ENSG00000260179 11	ENSG00000260179 13	ENSG00000260179 18	ENSG00000260179 11	ENSG00000260179 14	ENSG00000260179 6
ENSG00000160087 4319	ENSG00000160087 3924	ENSG00000160087 3912	ENSG00000160087 4112	ENSG00000160087 3790	ENSG00000160087 4085	ENSG00000160087 4085	ENSG00000160087 4436
ENSG00000230415 52	ENSG00000230415 25	ENSG00000230415 41	ENSG00000230415 61	ENSG00000230415 50	ENSG00000230415 39	ENSG00000230415 57	ENSG00000230415 58
ENSG00000162572 266	ENSG00000162572 240	ENSG00000162572 289	ENSG00000162572 397	ENSG00000162572 310	ENSG00000162572 343	ENSG00000162572 364	ENSG00000162572 378
ENSG00000131584 4455	ENSG00000131584 3744	ENSG00000131584 4088	ENSG00000131584 4782	ENSG00000131584 3947	ENSG00000131584 4185	ENSG00000131584 4482	ENSG00000131584 4936
ENSG00000278073 0	ENSG00000278073 0	ENSG00000278073 0	ENSG00000278073 2	ENSG00000278073 0	ENSG00000278073 0	ENSG00000278073 1	ENSG00000278073 1
ENSG00000169972 1321	ENSG00000169972 1151	ENSG00000169972 1177	ENSG00000169972 1307	ENSG00000169972 1129	ENSG00000169972 1251	ENSG00000169972 1290	ENSG00000169972 1346
ENSG00000127054 5612	ENSG00000127054 4933	ENSG00000127054 5144	ENSG00000127054 5599	ENSG00000127054 4939	ENSG00000127054 5337	ENSG00000127054 5495	ENSG00000127054 6066
ENSG00000283712 0	ENSG00000283712 0	ENSG00000283712 0	ENSG00000283712 0	ENSG00000283712 0	ENSG00000283712 0	ENSG00000283712 0	ENSG00000283712 0
ENSG00000240731 104	ENSG00000240731 85	ENSG00000240731 93	ENSG00000240731 138	ENSG00000240731 103	ENSG00000240731 111	ENSG00000240731 121	ENSG00000240731 131
ENSG00000224051 2941	ENSG00000224051 2685	ENSG00000224051 2643	ENSG00000224051 2686	ENSG00000224051 2746	ENSG00000224051 2574	ENSG00000224051 2778	ENSG00000224051 2944
ENSG00000169962 120	ENSG00000169962 104	ENSG00000169962 120	ENSG00000169962 144	ENSG00000169962 110	ENSG00000169962 116	ENSG00000169962 135	ENSG00000169962 139
ENSG00000107404 6610	ENSG00000107404 5990	ENSG00000107404 5763	ENSG00000107404 6523	ENSG00000107404 6142	ENSG00000107404 6299	ENSG00000107404 6493	ENSG00000107404 7188
ENSG00000284372 0	ENSG00000284372 0	ENSG00000284372 0	ENSG00000284372 0	ENSG00000284372 0	ENSG00000284372 0	ENSG00000284372 0	ENSG00000284372 0
ENSG00000162576 78	ENSG00000162576 74	ENSG00000162576 54	ENSG00000162576 114	ENSG00000162576 101	ENSG00000162576 110	ENSG00000162576 124	ENSG00000162576 164
ENSG00000175756 5145	ENSG00000175756 4757	ENSG00000175756 4804	ENSG00000175756 4948	ENSG00000175756 4931	ENSG00000175756 4632	ENSG00000175756 5183	ENSG00000175756 5473
ENSG00000223663 1	ENSG00000223663 1	ENSG00000223663 0	ENSG00000223663 2	ENSG00000223663 1	ENSG00000223663 1	ENSG00000223663 3	ENSG00000223663 7
ENSG00000221978 7656	ENSG00000221978 6677	ENSG00000221978 7246	ENSG00000221978 8169	ENSG00000221978 7442	ENSG00000221978 9147	ENSG00000221978 8629	ENSG00000221978 9351
ENSG00000224870 1407	ENSG00000224870 1377	ENSG00000224870 1375	ENSG00000224870 1419	ENSG00000224870 1522	ENSG00000224870 1629	ENSG00000224870 1599	ENSG00000224870 1800
ENSG00000242485 3890	ENSG00000242485 3664	ENSG00000242485 3578	ENSG00000242485 3732	ENSG00000242485 3659	ENSG00000242485 4070	ENSG00000242485 4023	ENSG00000242485 4636
ENSG00000264293 0	ENSG00000264293 0	ENSG00000264293 0	ENSG00000264293 0	ENSG00000264293 0	ENSG00000264293 0	ENSG00000264293 0	ENSG00000264293 0
ENSG00000272455 229	ENSG00000272455 213	ENSG00000272455 213	ENSG00000272455 223	ENSG00000272455 265	ENSG00000272455 317	ENSG00000272455 256	ENSG00000272455 304
ENSG00000235098 0	ENSG00000235098 4	ENSG00000235098 0	ENSG00000235098 0	ENSG00000235098 1	ENSG00000235098 0	ENSG00000235098 2	ENSG00000235098 1
ENSG00000225905 1	ENSG00000225905 1	ENSG00000225905 1	ENSG00000225905 0	ENSG00000225905 2	ENSG00000225905 1	ENSG00000225905 0	ENSG00000225905 3
ENSG00000205116 0	ENSG00000205116 0	ENSG00000205116 0	ENSG00000205116 0	ENSG00000205116 1	ENSG00000205116 0	ENSG00000205116 0	ENSG00000205116 0
ENSG00000225285 9	ENSG00000225285 7	ENSG00000225285 9	ENSG00000225285 9	ENSG00000225285 9	ENSG00000225285 12	ENSG00000225285 3	ENSG00000225285 5
ENSG00000179403 2847	ENSG00000179403 2667	ENSG00000179403 2507	ENSG00000179403 2461	ENSG00000179403 2799	ENSG00000179403 2655	ENSG00000179403 3007	ENSG00000179403 3068
ENSG00000215915 1	ENSG00000215915 8	ENSG00000215915 7	ENSG00000215915 7	ENSG00000215915 8	ENSG00000215915 17	ENSG00000215915 5	ENSG00000215915 8
ENSG00000160072 4218	ENSG00000160072 3472	ENSG00000160072 3947	ENSG00000160072 4583	ENSG00000160072 3906	ENSG00000160072 4194	ENSG00000160072 4253	ENSG00000160072 4718
ENSG00000284740 11	ENSG00000284740 5	ENSG00000284740 11	ENSG00000284740 12	ENSG00000284740 8	ENSG00000284740 10	ENSG00000284740 7	ENSG00000284740 8
ENSG00000197785 4797	ENSG00000197785 4306	ENSG00000197785 4306	ENSG00000197785 4691	ENSG00000197785 4041	ENSG00000197785 3798	ENSG00000197785 4076	ENSG00000197785 4673
ENSG00000205090 42	ENSG00000205090 35	ENSG00000205090 47	ENSG00000205090 56	ENSG00000205090 38	ENSG00000205090 33	ENSG00000205090 43	ENSG00000205090 46
ENSG00000160075 8940	ENSG00000160075 8084	ENSG00000160075 8056	ENSG00000160075 8265	ENSG00000160075 7657	ENSG00000160075 8253	ENSG00000160075 8174	ENSG00000160075 9153
ENSG00000215014 102	ENSG00000215014 87	ENSG00000215014 105	ENSG00000215014 82	ENSG00000215014 92	ENSG00000215014 117	ENSG00000215014 99	ENSG00000215014 142
ENSG00000274481 0	ENSG00000274481 0	ENSG00000274481 0	ENSG00000274481 0	ENSG00000274481 0	ENSG00000274481 0	ENSG00000274481 0	ENSG00000274481 0
ENSG00000228594 825	ENSG00000228594 825	ENSG00000228594 768	ENSG00000228594 814	ENSG00000228594 782	ENSG00000228594 660	ENSG00000228594 746	ENSG00000228594 835
ENSG00000286989 21	ENSG00000286989 42	ENSG00000286989 26	ENSG00000286989 28	ENSG00000286989 30	ENSG00000286989 25	ENSG00000286989 35	ENSG00000286989 32
ENSG00000272106 225	ENSG00000272106 230	ENSG00000272106 225	ENSG00000272106 236	ENSG00000272106 203	ENSG00000272106 217	ENSG00000272106 241	ENSG00000272106 249
ENSG00000197530 1897	ENSG00000197530 1728	ENSG00000197530 1780	ENSG00000197530 2032	ENSG00000197530 1619	ENSG00000197530 1534	ENSG00000197530 1700	ENSG00000197530 1782
ENSG00000189409 1	ENSG00000189409 0	ENSG00000189409 2	ENSG00000189409 1	ENSG00000189409 3	ENSG00000189409 1	ENSG00000189409 1	ENSG00000189409 4
ENSG00000248333 1945	ENSG00000248333 1808	ENSG00000248333 1846	ENSG00000248333 1949	ENSG00000248333 1665	ENSG00000248333 1762	ENSG00000248333 1805	ENSG00000248333 2044
ENSG00000272004 2	ENSG00000272004 3	ENSG00000272004 0	ENSG00000272004 1	ENSG00000272004 0	ENSG00000272004 1	ENSG00000272004 2	ENSG00000272004 2
ENSG00000189339 1835	ENSG00000189339 1642	ENSG00000189339 1609	ENSG00000189339 1750	ENSG00000189339 1791	ENSG00000189339 2005	ENSG00000189339 1952	ENSG00000189339 2136
ENSG00000269737 89	ENSG00000269737 78	ENSG00000269737 107	ENSG00000269737 116	ENSG00000269737 80	ENSG00000269737 130	ENSG00000269737 114	ENSG00000269737 146
ENSG00000215914 1	ENSG00000215914 1	ENSG00000215914 0	ENSG00000215914 1	ENSG00000215914 1	ENSG00000215914 1	ENSG00000215914 0	ENSG00000215914 0
ENSG00000008128 431	ENSG00000008128 347	ENSG00000008128 383	ENSG00000008128 435	ENSG00000008128 337	ENSG00000008128 450	ENSG00000008128 364	ENSG00000008128 458
ENSG00000268575 114	ENSG00000268575 122	ENSG00000268575 124	ENSG00000268575 124	ENSG00000268575 121	ENSG00000268575 179	ENSG00000268575 149	ENSG00000268575 164
ENSG00000227775 20	ENSG00000227775 17	ENSG00000227775 17	ENSG00000227775 26	ENSG00000227775 23	ENSG00000227775 22	ENSG00000227775 28	ENSG00000227775 28
ENSG00000215790 1841	ENSG00000215790 1558	ENSG00000215790 1531	ENSG00000215790 1775	ENSG00000215790 1786	ENSG00000215790 2143	ENSG00000215790 1936	ENSG00000215790 2328
ENSG00000008130 4614	ENSG00000008130 4004	ENSG00000008130 4189	ENSG00000008130 4446	ENSG00000008130 4274	ENSG00000008130 4572	ENSG00000008130 4605	ENSG00000008130 5150
ENSG00000078369 23027	ENSG00000078369 20216	ENSG00000078369 20256	ENSG00000078369 20491	ENSG00000078369 19086	ENSG00000078369 21531	ENSG00000078369 20528	ENSG00000078369 23555
ENSG00000231050 11	ENSG00000231050 18	ENSG00000231050 25	ENSG00000231050 17	ENSG00000231050 24	ENSG00000231050 16	ENSG00000231050 24	ENSG00000231050 24
ENSG00000169885 14	ENSG00000169885 9	ENSG00000169885 5	ENSG00000169885 13	ENSG00000169885 12	ENSG00000169885 10	ENSG00000169885 8	ENSG00000169885 19
ENSG00000178821 11	ENSG00000178821 13	ENSG00000178821 6	ENSG00000178821 9	ENSG00000178821 8	ENSG00000178821 7	ENSG00000178821 8	ENSG00000178821 4
ENSG00000142609 1	ENSG00000142609 7	ENSG00000142609 0	ENSG00000142609 1	ENSG00000142609 2	ENSG00000142609 0	ENSG00000142609 0	ENSG00000142609 0
ENSG00000233542 0	ENSG00000233542 0	ENSG00000233542 0	ENSG00000233542 0	ENSG00000233542 0	ENSG00000233542 0	ENSG00000233542 0	ENSG00000233542 0
ENSG00000187730 0	ENSG00000187730 1	ENSG00000187730 0	ENSG00000187730 0	ENSG00000187730 0	ENSG00000187730 0	ENSG00000187730 0	ENSG00000187730 2
ENSG00000226969 2	ENSG00000226969 0	ENSG00000226969 2	ENSG00000226969 2	ENSG00000226969 0	ENSG00000226969 1	ENSG00000226969 3	ENSG00000226969 2
ENSG00000067606 1044	ENSG00000067606 887	ENSG00000067606 897	ENSG00000067606 964	ENSG00000067606 949	ENSG00000067606 1003	ENSG00000067606 1013	ENSG00000067606 1177
ENSG00000271806 26	ENSG00000271806 17	ENSG00000271806 26	ENSG00000271806 29	ENSG00000271806 31	ENSG00000271806 32	ENSG00000271806 25	ENSG00000271806 37
ENSG00000182873 47	ENSG00000182873 44	ENSG00000182873 52	ENSG00000182873 56	ENSG00000182873 49	ENSG00000182873 61	ENSG00000182873 52	ENSG00000182873 60
ENSG00000162585 1842	ENSG00000162585 1665	ENSG00000162585 1643	ENSG00000162585 1874	ENSG00000162585 1865	ENSG00000162585 1783	ENSG00000162585 2040	ENSG00000162585 2173
ENSG00000234396 0	ENSG00000234396 0	ENSG00000234396 0	ENSG00000234396 0	ENSG00000234396 0	ENSG00000234396 0	ENSG00000234396 2	ENSG00000234396 1
ENSG00000157933 3089	ENSG00000157933 2916	ENSG00000157933 2843	ENSG00000157933 3133	ENSG00000157933 2861	ENSG00000157933 2956	ENSG00000157933 3181	ENSG00000157933 3401
ENSG00000287356 28	ENSG00000287356 32	ENSG00000287356 23	ENSG00000287356 46	ENSG00000287356 25	ENSG00000287356 29	ENSG00000287356 33	ENSG00000287356 22
ENSG00000116151 221	ENSG00000116151 201	ENSG00000116151 204	ENSG00000116151 249	ENSG00000116151 215	ENSG00000116151 252	ENSG00000116151 227	ENSG00000116151 257
ENSG00000272161 0	ENSG00000272161 0	ENSG00000272161 0	ENSG00000272161 0	ENSG00000272161 0	ENSG00000272161 0	ENSG00000272161 0	ENSG00000272161 0
ENSG00000269896 1	ENSG00000269896 3	ENSG00000269896 2	ENSG00000269896 2	ENSG00000269896 0	ENSG00000269896 4	ENSG00000269896 3	ENSG00000269896 4
ENSG00000272420 1	ENSG00000272420 4	ENSG00000272420 0	ENSG00000272420 1	ENSG00000272420 2	ENSG00000272420 3	ENSG00000272420 1	ENSG00000272420 3
ENSG00000157916 8232	ENSG00000157916 7304	ENSG00000157916 7556	ENSG00000157916 7562	ENSG00000157916 7235	ENSG00000157916 7984	ENSG00000157916 7694	ENSG00000157916 8806
ENSG00000157911 1453	ENSG00000157911 1264	ENSG00000157911 1276	ENSG00000157911 1442	ENSG00000157911 1461	ENSG00000157911 1576	ENSG00000157911 1514	ENSG00000157911 1774
ENSG00000149527 63	ENSG00000149527 43	ENSG00000149527 57	ENSG00000149527 86	ENSG00000149527 47	ENSG00000149527 49	ENSG00000149527 48	ENSG00000149527 52
ENSG00000224387 1	ENSG00000224387 1	ENSG00000224387 1	ENSG00000224387 1	ENSG00000224387 2	ENSG00000224387 4	ENSG00000224387 0	ENSG00000224387 1
ENSG00000229393 2	ENSG00000229393 2	ENSG00000229393 3	ENSG00000229393 5	ENSG00000229393 0	ENSG00000229393 5	ENSG00000229393 0	ENSG00000229393 5
ENSG00000157881 2301	ENSG00000157881 2120	ENSG00000157881 2060	ENSG00000157881 2340	ENSG00000157881 2066	ENSG00000157881 2277	ENSG00000157881 2346	ENSG00000157881 2628
ENSG00000197921 8	ENSG00000197921 8	ENSG00000197921 3	ENSG00000197921 3	ENSG00000197921 7	ENSG00000197921 2	ENSG00000197921 4	ENSG00000197921 5
ENSG00000272449 249	ENSG00000272449 213	ENSG00000272449 227	ENSG00000272449 185	ENSG00000272449 285	ENSG00000272449 295	ENSG00000272449 273	ENSG00000272449 304
ENSG00000238164 688	ENSG00000238164 583	ENSG00000238164 660	ENSG00000238164 693	ENSG00000238164 795	ENSG00000238164 878	ENSG00000238164 883	ENSG00000238164 1027
ENSG00000157873 15555	ENSG00000157873 13744	ENSG00000157873 14203	ENSG00000157873 16051	ENSG00000157873 17009	ENSG00000157873 18539	ENSG00000157873 18864	ENSG00000157873 20200
ENSG00000225931 109	ENSG00000225931 94	ENSG00000225931 121	ENSG00000225931 134	ENSG00000225931 85	ENSG00000225931 86	ENSG00000225931 97	ENSG00000225931 116
ENSG00000228037 29	ENSG00000228037 37	ENSG00000228037 25	ENSG00000228037 43	ENSG00000228037 22	ENSG00000228037 34	ENSG00000228037 47	ENSG00000228037 43
ENSG00000157870 3641	ENSG00000157870 3253	ENSG00000157870 3253	ENSG00000157870 3360	ENSG00000157870 3138	ENSG00000157870 3198	ENSG00000157870 3238	ENSG00000157870 3632
ENSG00000142606 0	ENSG00000142606 1	ENSG00000142606 1	ENSG00000142606 5	ENSG00000142606 2	ENSG00000142606 3	ENSG00000142606 2	ENSG00000142606 10
ENSG00000237058 0	ENSG00000237058 0	ENSG00000237058 0	ENSG00000237058 1	ENSG00000237058 0	ENSG00000237058 0	ENSG00000237058 0	ENSG00000237058 0
ENSG00000215912 50	ENSG00000215912 37	ENSG00000215912 45	ENSG00000215912 53	ENSG00000215912 44	ENSG00000215912 50	ENSG00000215912 37	ENSG00000215912 53
ENSG00000285945 0	ENSG00000285945 0	ENSG00000285945 0	ENSG00000285945 0	ENSG00000285945 0	ENSG00000285945 0	ENSG00000285945 0	ENSG00000285945 0
ENSG00000283259 0	ENSG00000283259 0	ENSG00000283259 0	ENSG00000283259 0	ENSG00000283259 0	ENSG00000283259 0	ENSG00000283259 0	ENSG00000283259 0
ENSG00000233234 0	ENSG00000233234 0	ENSG00000233234 0	ENSG00000233234 0	ENSG00000233234 0	ENSG00000233234 0	ENSG00000233234 0	ENSG00000233234 0
ENSG00000287396 0	ENSG00000287396 2	ENSG00000287396 0	ENSG00000287396 0	ENSG00000287396 0	ENSG00000287396 0	ENSG00000287396 0	ENSG00000287396 0
ENSG00000231630 0	ENSG00000231630 0	ENSG00000231630 1	ENSG00000231630 0	ENSG00000231630 0	ENSG00000231630 0	ENSG00000231630 0	ENSG00000231630 0
ENSG00000284745 0	ENSG00000284745 0	ENSG00000284745 0	ENSG00000284745 0	ENSG00000284745 0	ENSG00000284745 0	ENSG00000284745 0	ENSG00000284745 0
ENSG00000169717 0	ENSG00000169717 0	ENSG00000169717 0	ENSG00000169717 0	ENSG00000169717 0	ENSG00000169717 0	ENSG00000169717 0	ENSG00000169717 0
ENSG00000177133 1	ENSG00000177133 2	ENSG00000177133 0	ENSG00000177133 0	ENSG00000177133 0	ENSG00000177133 0	ENSG00000177133 0	ENSG00000177133 0
ENSG00000142611 3	ENSG00000142611 8	ENSG00000142611 6	ENSG00000142611 2	ENSG00000142611 1	ENSG00000142611 0	ENSG00000142611 0	ENSG00000142611 1
ENSG00000283572 0	ENSG00000283572 0	ENSG00000283572 0	ENSG00000283572 0	ENSG00000283572 0	ENSG00000283572 0	ENSG00000283572 0	ENSG00000283572 0
ENSG00000226286 0	ENSG00000226286 0	ENSG00000226286 0	ENSG00000226286 0	ENSG00000226286 0	ENSG00000226286 0	ENSG00000226286 0	ENSG00000226286 0
ENSG00000279839 0	ENSG00000279839 0	ENSG00000279839 0	ENSG00000279839 0	ENSG00000279839 0	ENSG00000279839 0	ENSG00000279839 0	ENSG00000279839 0
ENSG00000272235 4	ENSG00000272235 8	ENSG00000272235 2	ENSG00000272235 4	ENSG00000272235 1	ENSG00000272235 9	ENSG00000272235 3	ENSG00000272235 11
ENSG00000287828 27	ENSG00000287828 28	ENSG00000287828 31	ENSG00000287828 35	ENSG00000287828 31	ENSG00000287828 31	ENSG00000287828 29	ENSG00000287828 46
ENSG00000286518 0	ENSG00000286518 2	ENSG00000286518 0	ENSG00000286518 0	ENSG00000286518 0	ENSG00000286518 0	ENSG00000286518 0	ENSG00000286518 0
ENSG00000130762 50	ENSG00000130762 51	ENSG00000130762 45	ENSG00000130762 40	ENSG00000130762 55	ENSG00000130762 41	ENSG00000130762 44	ENSG00000130762 52
ENSG00000272088 1	ENSG00000272088 1	ENSG00000272088 1	ENSG00000272088 1	ENSG00000272088 0	ENSG00000272088 1	ENSG00000272088 0	ENSG00000272088 0
ENSG00000162591 433	ENSG00000162591 376	ENSG00000162591 443	ENSG00000162591 465	ENSG00000162591 489	ENSG00000162591 532	ENSG00000162591 592	ENSG00000162591 610
ENSG00000207776 0	ENSG00000207776 0	ENSG00000207776 2	ENSG00000207776 0	ENSG00000207776 0	ENSG00000207776 0	ENSG00000207776 0	ENSG00000207776 0
ENSG00000238260 9	ENSG00000238260 4	ENSG00000238260 6	ENSG00000238260 11	ENSG00000238260 6	ENSG00000238260 11	ENSG00000238260 12	ENSG00000238260 13
ENSG00000158109 2220	ENSG00000158109 2049	ENSG00000158109 1958	ENSG00000158109 2051	ENSG00000158109 1844	ENSG00000158109 2083	ENSG00000158109 2034	ENSG00000158109 2305
ENSG00000116213 1669	ENSG00000116213 1548	ENSG00000116213 1556	ENSG00000116213 1676	ENSG00000116213 1455	ENSG00000116213 1671	ENSG00000116213 1727	ENSG00000116213 1845
ENSG00000078900 37	ENSG00000078900 31	ENSG00000078900 51	ENSG00000078900 43	ENSG00000078900 43	ENSG00000078900 45	ENSG00000078900 44	ENSG00000078900 57
ENSG00000227589 0	ENSG00000227589 0	ENSG00000227589 1	ENSG00000227589 0	ENSG00000227589 0	ENSG00000227589 1	ENSG00000227589 0	ENSG00000227589 0
ENSG00000235131 0	ENSG00000235131 1	ENSG00000235131 0	ENSG00000235131 0	ENSG00000235131 0	ENSG00000235131 0	ENSG00000235131 0	ENSG00000235131 0
ENSG00000227372 1878	ENSG00000227372 1648	ENSG00000227372 1711	ENSG00000227372 1873	ENSG00000227372 1682	ENSG00000227372 1736	ENSG00000227372 1655	ENSG00000227372 1836
ENSG00000276189 0	ENSG00000276189 0	ENSG00000276189 0	ENSG00000276189 0	ENSG00000276189 0	ENSG00000276189 0	ENSG00000276189 0	ENSG00000276189 0
ENSG00000162592 6	ENSG00000162592 7	ENSG00000162592 3	ENSG00000162592 7	ENSG00000162592 10	ENSG00000162592 10	ENSG00000162592 3	ENSG00000162592 13
ENSG00000235169 93	ENSG00000235169 67	ENSG00000235169 58	ENSG00000235169 74	ENSG00000235169 69	ENSG00000235169 98	ENSG00000235169 71	ENSG00000235169 108
ENSG00000130764 5607	ENSG00000130764 5120	ENSG00000130764 4880	ENSG00000130764 5288	ENSG00000130764 4995	ENSG00000130764 5125	ENSG00000130764 5186	ENSG00000130764 5895
ENSG00000266075 14	ENSG00000266075 12	ENSG00000266075 6	ENSG00000266075 15	ENSG00000266075 12	ENSG00000266075 16	ENSG00000266075 15	ENSG00000266075 26
ENSG00000272153 108	ENSG00000272153 89	ENSG00000272153 100	ENSG00000272153 107	ENSG00000272153 121	ENSG00000272153 127	ENSG00000272153 127	ENSG00000272153 126
ENSG00000116198 2426	ENSG00000116198 2192	ENSG00000116198 2201	ENSG00000116198 2238	ENSG00000116198 1950	ENSG00000116198 2066	ENSG00000116198 1959	ENSG00000116198 2296
ENSG00000169598 971	ENSG00000169598 840	ENSG00000169598 852	ENSG00000169598 859	ENSG00000169598 837	ENSG00000169598 822	ENSG00000169598 867	ENSG00000169598 983
ENSG00000198912 1637	ENSG00000198912 1418	ENSG00000198912 1386	ENSG00000198912 1487	ENSG00000198912 1295	ENSG00000198912 1431	ENSG00000198912 1345	ENSG00000198912 1596
ENSG00000236423 30	ENSG00000236423 27	ENSG00000236423 33	ENSG00000236423 40	ENSG00000236423 24	ENSG00000236423 21	ENSG00000236423 30	ENSG00000236423 31
ENSG00000233304 0	ENSG00000233304 1	ENSG00000233304 1	ENSG00000233304 1	ENSG00000233304 0	ENSG00000233304 0	ENSG00000233304 0	ENSG00000233304 0
ENSG00000226374 0	ENSG00000226374 1	ENSG00000226374 0	ENSG00000226374 0	ENSG00000226374 0	ENSG00000226374 0	ENSG00000226374 0	ENSG00000226374 0
ENSG00000284668 2	ENSG00000284668 1	ENSG00000284668 1	ENSG00000284668 1	ENSG00000284668 0	ENSG00000284668 2	ENSG00000284668 1	ENSG00000284668 0
ENSG00000284703 0	ENSG00000284703 3	ENSG00000284703 0	ENSG00000284703 0	ENSG00000284703 0	ENSG00000284703 1	ENSG00000284703 0	ENSG00000284703 0
ENSG00000229280 0	ENSG00000229280 1	ENSG00000229280 0	ENSG00000229280 0	ENSG00000229280 0	ENSG00000229280 0	ENSG00000229280 0	ENSG00000229280 0
ENSG00000235054 4	ENSG00000235054 3	ENSG00000235054 3	ENSG00000235054 2	ENSG00000235054 6	ENSG00000235054 7	ENSG00000235054 3	ENSG00000235054 6
ENSG00000284694 0	ENSG00000284694 2	ENSG00000284694 2	ENSG00000284694 0	ENSG00000284694 0	ENSG00000284694 0	ENSG00000284694 0	ENSG00000284694 0
ENSG00000227169 0	ENSG00000227169 1	ENSG00000227169 0	ENSG00000227169 0	ENSG00000227169 0	ENSG00000227169 0	ENSG00000227169 0	ENSG00000227169 0
ENSG00000232596 0	ENSG00000232596 1	ENSG00000232596 0	ENSG00000232596 0	ENSG00000232596 0	ENSG00000232596 0	ENSG00000232596 0	ENSG00000232596 0
ENSG00000196581 0	ENSG00000196581 6	ENSG00000196581 2	ENSG00000196581 2	ENSG00000196581 1	ENSG00000196581 0	ENSG00000196581 1	ENSG00000196581 0
ENSG00000287586 0	ENSG00000287586 1	ENSG00000287586 0	ENSG00000287586 0	ENSG00000287586 0	ENSG00000287586 0	ENSG00000287586 0	ENSG00000287586 0
ENSG00000284739 2	ENSG00000284739 0	ENSG00000284739 0	ENSG00000284739 0	ENSG00000284739 0	ENSG00000284739 0	ENSG00000284739 0	ENSG00000284739 0
ENSG00000284674 0	ENSG00000284674 0	ENSG00000284674 0	ENSG00000284674 0	ENSG00000284674 0	ENSG00000284674 0	ENSG00000284674 0	ENSG00000284674 0
ENSG00000231510 0	ENSG00000231510 0	ENSG00000231510 0	ENSG00000231510 0	ENSG00000231510 0	ENSG00000231510 0	ENSG00000231510 0	ENSG00000231510 0
ENSG00000284616 0	ENSG00000284616 0	ENSG00000284616 0	ENSG00000284616 0	ENSG00000284616 0	ENSG00000284616 0	ENSG00000284616 0	ENSG00000284616 0
ENSG00000284692 1	ENSG00000284692 1	ENSG00000284692 0	ENSG00000284692 1	ENSG00000284692 0	ENSG00000284692 0	ENSG00000284692 0	ENSG00000284692 0
ENSG00000284666 0	ENSG00000284666 0	ENSG00000284666 0	ENSG00000284666 0	ENSG00000284666 0	ENSG00000284666 0	ENSG00000284666 0	ENSG00000284666 0
ENSG00000260972 0	ENSG00000260972 1	ENSG00000260972 0	ENSG00000260972 0	ENSG00000260972 0	ENSG00000260972 0	ENSG00000260972 0	ENSG00000260972 0
ENSG00000283356 1	ENSG00000283356 0	ENSG00000283356 0	ENSG00000283356 0	ENSG00000283356 0	ENSG00000283356 0	ENSG00000283356 0	ENSG00000283356 0
ENSG00000236948 0	ENSG00000236948 1	ENSG00000236948 0	ENSG00000236948 0	ENSG00000236948 0	ENSG00000236948 0	ENSG00000236948 0	ENSG00000236948 0
ENSG00000264341 0	ENSG00000264341 0	ENSG00000264341 0	ENSG00000264341 0	ENSG00000264341 0	ENSG00000264341 0	ENSG00000264341 0	ENSG00000264341 0
ENSG00000264101 5	ENSG00000264101 8	ENSG00000264101 2	ENSG00000264101 8	ENSG00000264101 3	ENSG00000264101 6	ENSG00000264101 5	ENSG00000264101 8
ENSG00000131697 2191	ENSG00000131697 2083	ENSG00000131697 2095	ENSG00000131697 2333	ENSG00000131697 1962	ENSG00000131697 2071	ENSG00000131697 2111	ENSG00000131697 2387
ENSG00000069424 19105	ENSG00000069424 17636	ENSG00000069424 17361	ENSG00000069424 18817	ENSG00000069424 16971	ENSG00000069424 17397	ENSG00000069424 18058	ENSG00000069424 19647
ENSG00000116254 9	ENSG00000116254 34	ENSG00000116254 14	ENSG00000116254 8	ENSG00000116254 12	ENSG00000116254 11	ENSG00000116254 9	ENSG00000116254 7
ENSG00000285629 3	ENSG00000285629 0	ENSG00000285629 1	ENSG00000285629 1	ENSG00000285629 2	ENSG00000285629 1	ENSG00000285629 2	ENSG00000285629 0
ENSG00000116251 4572	ENSG00000116251 4114	ENSG00000116251 3897	ENSG00000116251 4399	ENSG00000116251 4122	ENSG00000116251 4726	ENSG00000116251 4371	ENSG00000116251 5245
ENSG00000226944 0	ENSG00000226944 1	ENSG00000226944 0	ENSG00000226944 0	ENSG00000226944 0	ENSG00000226944 0	ENSG00000226944 0	ENSG00000226944 0
ENSG00000158286 8	ENSG00000158286 13	ENSG00000158286 14	ENSG00000158286 15	ENSG00000158286 15	ENSG00000158286 23	ENSG00000158286 30	ENSG00000158286 25
ENSG00000116237 11949	ENSG00000116237 10769	ENSG00000116237 10380	ENSG00000116237 10547	ENSG00000116237 10373	ENSG00000116237 11554	ENSG00000116237 10785	ENSG00000116237 12597
ENSG00000225077 44	ENSG00000225077 25	ENSG00000225077 34	ENSG00000225077 40	ENSG00000225077 45	ENSG00000225077 50	ENSG00000225077 39	ENSG00000225077 47
ENSG00000173673 0	ENSG00000173673 0	ENSG00000173673 0	ENSG00000173673 0	ENSG00000173673 0	ENSG00000173673 0	ENSG00000173673 0	ENSG00000173673 0
ENSG00000158292 1078	ENSG00000158292 917	ENSG00000158292 930	ENSG00000158292 965	ENSG00000158292 918	ENSG00000158292 969	ENSG00000158292 990	ENSG00000158292 1088
ENSG00000097021 5017	ENSG00000097021 4699	ENSG00000097021 4404	ENSG00000097021 4814	ENSG00000097021 4519	ENSG00000097021 4331	ENSG00000097021 4538	ENSG00000097021 5073
ENSG00000271746 0	ENSG00000271746 0	ENSG00000271746 0	ENSG00000271746 0	ENSG00000271746 0	ENSG00000271746 0	ENSG00000271746 0	ENSG00000271746 0
ENSG00000069812 7	ENSG00000069812 11	ENSG00000069812 8	ENSG00000069812 15	ENSG00000069812 18	ENSG00000069812 17	ENSG00000069812 19	ENSG00000069812 30
ENSG00000187017 36	ENSG00000187017 58	ENSG00000187017 45	ENSG00000187017 40	ENSG00000187017 81	ENSG00000187017 56	ENSG00000187017 44	ENSG00000187017 64
ENSG00000265392 0	ENSG00000265392 0	ENSG00000265392 0	ENSG00000265392 0	ENSG00000265392 0	ENSG00000265392 0	ENSG00000265392 0	ENSG00000265392 0
ENSG00000231868 0	ENSG00000231868 1	ENSG00000231868 1	ENSG00000231868 1	ENSG00000231868 0	ENSG00000231868 0	ENSG00000231868 0	ENSG00000231868 0
ENSG00000215788 6	ENSG00000215788 2	ENSG00000215788 0	ENSG00000215788 2	ENSG00000215788 1	ENSG00000215788 3	ENSG00000215788 1	ENSG00000215788 0
ENSG00000171680 34	ENSG00000171680 33	ENSG00000171680 35	ENSG00000171680 54	ENSG00000171680 44	ENSG00000171680 34	ENSG00000171680 42	ENSG00000171680 40
ENSG00000162408 4737	ENSG00000162408 4020	ENSG00000162408 4216	ENSG00000162408 4077	ENSG00000162408 3755	ENSG00000162408 4475	ENSG00000162408 4117	ENSG00000162408 4617
ENSG00000253022 3	ENSG00000253022 1	ENSG00000253022 0	ENSG00000253022 0	ENSG00000253022 2	ENSG00000253022 2	ENSG00000253022 0	ENSG00000253022 4
ENSG00000229519 19	ENSG00000229519 17	ENSG00000229519 11	ENSG00000229519 28	ENSG00000229519 22	ENSG00000229519 27	ENSG00000229519 30	ENSG00000229519 24
ENSG00000173662 11	ENSG00000173662 6	ENSG00000173662 8	ENSG00000173662 6	ENSG00000173662 10	ENSG00000173662 8	ENSG00000173662 3	ENSG00000173662 8
ENSG00000204859 1153	ENSG00000204859 952	ENSG00000204859 1062	ENSG00000204859 1288	ENSG00000204859 1044	ENSG00000204859 1208	ENSG00000204859 1118	ENSG00000204859 1359
ENSG00000162413 11442	ENSG00000162413 10061	ENSG00000162413 10167	ENSG00000162413 11008	ENSG00000162413 10842	ENSG00000162413 11779	ENSG00000162413 11800	ENSG00000162413 12821
ENSG00000116273 1498	ENSG00000116273 1435	ENSG00000116273 1487	ENSG00000116273 1470	ENSG00000116273 1298	ENSG00000116273 1407	ENSG00000116273 1396	ENSG00000116273 1644
ENSG00000041988 1097	ENSG00000041988 1035	ENSG00000041988 1032	ENSG00000041988 1022	ENSG00000041988 1141	ENSG00000041988 1216	ENSG00000041988 1174	ENSG00000041988 1327
ENSG00000007923 3226	ENSG00000007923 2829	ENSG00000007923 2923	ENSG00000007923 3064	ENSG00000007923 2703	ENSG00000007923 3166	ENSG00000007923 3004	ENSG00000007923 3484
ENSG00000228750 0	ENSG00000228750 1	ENSG00000228750 0	ENSG00000228750 0	ENSG00000228750 0	ENSG00000228750 0	ENSG00000228750 0	ENSG00000228750 0
ENSG00000284744 1	ENSG00000284744 0	ENSG00000284744 0	ENSG00000284744 0	ENSG00000284744 0	ENSG00000284744 0	ENSG00000284744 0	ENSG00000284744 1
ENSG00000237436 32	ENSG00000237436 26	ENSG00000237436 40	ENSG00000237436 35	ENSG00000237436 34	ENSG00000237436 39	ENSG00000237436 38	ENSG00000237436 47
ENSG00000171735 1023	ENSG00000171735 946	ENSG00000171735 984	ENSG00000171735 986	ENSG00000171735 860	ENSG00000171735 1083	ENSG00000171735 1039	ENSG00000171735 1137
ENSG00000227950 1	ENSG00000227950 0	ENSG00000227950 0	ENSG00000227950 0	ENSG00000227950 1	ENSG00000227950 1	ENSG00000227950 3	ENSG00000227950 4
ENSG00000237365 0	ENSG00000237365 0	ENSG00000237365 0	ENSG00000237365 0	ENSG00000237365 0	ENSG00000237365 0	ENSG00000237365 0	ENSG00000237365 0
ENSG00000207056 0	ENSG00000207056 0	ENSG00000207056 0	ENSG00000207056 0	ENSG00000207056 0	ENSG00000207056 0	ENSG00000207056 0	ENSG00000207056 0
ENSG00000237402 0	ENSG00000237402 0	ENSG00000237402 0	ENSG00000237402 0	ENSG00000237402 0	ENSG00000237402 0	ENSG00000237402 0	ENSG00000237402 0
ENSG00000237728 0	ENSG00000237728 2	ENSG00000237728 0	ENSG00000237728 0	ENSG00000237728 0	ENSG00000237728 0	ENSG00000237728 0	ENSG00000237728 0
ENSG00000225126 0	ENSG00000225126 0	ENSG00000225126 0	ENSG00000225126 1	ENSG00000225126 0	ENSG00000225126 0	ENSG00000225126 0	ENSG00000225126 0
ENSG00000270171 1	ENSG00000270171 0	ENSG00000270171 0	ENSG00000270171 0	ENSG00000270171 0	ENSG00000270171 0	ENSG00000270171 0	ENSG00000270171 0
ENSG00000270035 0	ENSG00000270035 3	ENSG00000270035 0	ENSG00000270035 0	ENSG00000270035 0	ENSG00000270035 0	ENSG00000270035 0	ENSG00000270035 0
ENSG00000269978 0	ENSG00000269978 0	ENSG00000269978 0	ENSG00000269978 0	ENSG00000269978 0	ENSG00000269978 0	ENSG00000269978 0	ENSG00000269978 0
ENSG00000049245 8977	ENSG00000049245 8123	ENSG00000049245 7843	ENSG00000049245 8069	ENSG00000049245 7545	ENSG00000049245 8512	ENSG00000049245 7968	ENSG00000049245 9270
ENSG00000269925 53	ENSG00000269925 27	ENSG00000269925 38	ENSG00000269925 50	ENSG00000269925 35	ENSG00000269925 41	ENSG00000269925 34	ENSG00000269925 40
ENSG00000049246 1831	ENSG00000049246 1646	ENSG00000049246 1694	ENSG00000049246 1718	ENSG00000049246 1478	ENSG00000049246 1889	ENSG00000049246 1769	ENSG00000049246 1946
ENSG00000236266 19	ENSG00000236266 23	ENSG00000236266 30	ENSG00000236266 21	ENSG00000236266 21	ENSG00000236266 23	ENSG00000236266 35	ENSG00000236266 39
ENSG00000049247 1	ENSG00000049247 2	ENSG00000049247 6	ENSG00000049247 1	ENSG00000049247 0	ENSG00000049247 2	ENSG00000049247 4	ENSG00000049247 1
ENSG00000049249 1	ENSG00000049249 3	ENSG00000049249 1	ENSG00000049249 0	ENSG00000049249 1	ENSG00000049249 2	ENSG00000049249 0	ENSG00000049249 0
ENSG00000270330 0	ENSG00000270330 0	ENSG00000270330 0	ENSG00000270330 0	ENSG00000270330 0	ENSG00000270330 0	ENSG00000270330 0	ENSG00000270330 0
ENSG00000116288 8855	ENSG00000116288 8485	ENSG00000116288 8461	ENSG00000116288 8086	ENSG00000116288 8435	ENSG00000116288 9300	ENSG00000116288 9180	ENSG00000116288 9812
ENSG00000200344 7	ENSG00000200344 13	ENSG00000200344 8	ENSG00000200344 7	ENSG00000200344 6	ENSG00000200344 15	ENSG00000200344 21	ENSG00000200344 18
ENSG00000284747 94	ENSG00000284747 80	ENSG00000284747 72	ENSG00000284747 112	ENSG00000284747 64	ENSG00000284747 123	ENSG00000284747 97	ENSG00000284747 117
ENSG00000284716 6	ENSG00000284716 2	ENSG00000284716 3	ENSG00000284716 2	ENSG00000284716 3	ENSG00000284716 10	ENSG00000284716 3	ENSG00000284716 6
ENSG00000116285 696	ENSG00000116285 585	ENSG00000116285 621	ENSG00000116285 685	ENSG00000116285 536	ENSG00000116285 753	ENSG00000116285 662	ENSG00000116285 812
ENSG00000238290 4	ENSG00000238290 3	ENSG00000238290 0	ENSG00000238290 2	ENSG00000238290 0	ENSG00000238290 0	ENSG00000238290 1	ENSG00000238290 1
ENSG00000232848 0	ENSG00000232848 2	ENSG00000232848 2	ENSG00000232848 1	ENSG00000232848 0	ENSG00000232848 0	ENSG00000232848 3	ENSG00000232848 1
ENSG00000229305 0	ENSG00000229305 0	ENSG00000229305 0	ENSG00000229305 0	ENSG00000229305 0	ENSG00000229305 0	ENSG00000229305 0	ENSG00000229305 0
ENSG00000227634 0	ENSG00000227634 0	ENSG00000227634 1	ENSG00000227634 0	ENSG00000227634 0	ENSG00000227634 0	ENSG00000227634 0	ENSG00000227634 0
ENSG00000200975 0	ENSG00000200975 0	ENSG00000200975 0	ENSG00000200975 0	ENSG00000200975 0	ENSG00000200975 0	ENSG00000200975 0	ENSG00000200975 0
ENSG00000233645 0	ENSG00000233645 0	ENSG00000233645 0	ENSG00000233645 0	ENSG00000233645 0	ENSG00000233645 0	ENSG00000233645 0	ENSG00000233645 0
ENSG00000251977 0	ENSG00000251977 0	ENSG00000251977 0	ENSG00000251977 0	ENSG00000251977 0	ENSG00000251977 0	ENSG00000251977 0	ENSG00000251977 0
ENSG00000162426 1	ENSG00000162426 9	ENSG00000162426 6	ENSG00000162426 6	ENSG00000162426 5	ENSG00000162426 9	ENSG00000162426 7	ENSG00000162426 6
ENSG00000252254 0	ENSG00000252254 0	ENSG00000252254 0	ENSG00000252254 0	ENSG00000252254 1	ENSG00000252254 0	ENSG00000252254 0	ENSG00000252254 0
ENSG00000142599 2396	ENSG00000142599 2087	ENSG00000142599 2256	ENSG00000142599 2618	ENSG00000142599 2216	ENSG00000142599 2429	ENSG00000142599 2548	ENSG00000142599 2770
ENSG00000232912 7	ENSG00000232912 6	ENSG00000232912 7	ENSG00000232912 17	ENSG00000232912 10	ENSG00000232912 12	ENSG00000232912 15	ENSG00000232912 14
ENSG00000221083 0	ENSG00000221083 0	ENSG00000221083 0	ENSG00000221083 1	ENSG00000221083 1	ENSG00000221083 0	ENSG00000221083 1	ENSG00000221083 1
ENSG00000270282 1	ENSG00000270282 1	ENSG00000270282 0	ENSG00000270282 2	ENSG00000270282 2	ENSG00000270282 1	ENSG00000270282 1	ENSG00000270282 5
ENSG00000234619 10	ENSG00000234619 9	ENSG00000234619 5	ENSG00000234619 7	ENSG00000234619 10	ENSG00000234619 2	ENSG00000234619 5	ENSG00000234619 9
ENSG00000224315 2	ENSG00000224315 1	ENSG00000224315 15	ENSG00000224315 13	ENSG00000224315 4	ENSG00000224315 12	ENSG00000224315 7	ENSG00000224315 8
ENSG00000222511 0	ENSG00000222511 0	ENSG00000222511 0	ENSG00000222511 0	ENSG00000222511 0	ENSG00000222511 1	ENSG00000222511 2	ENSG00000222511 2
ENSG00000226545 2	ENSG00000226545 4	ENSG00000226545 0	ENSG00000226545 1	ENSG00000226545 1	ENSG00000226545 4	ENSG00000226545 2	ENSG00000226545 5
ENSG00000228423 6	ENSG00000228423 6	ENSG00000228423 5	ENSG00000228423 6	ENSG00000228423 5	ENSG00000228423 8	ENSG00000228423 2	ENSG00000228423 8
ENSG00000229716 0	ENSG00000229716 0	ENSG00000229716 0	ENSG00000229716 0	ENSG00000229716 0	ENSG00000229716 0	ENSG00000229716 0	ENSG00000229716 0
ENSG00000074800 157909	ENSG00000074800 144929	ENSG00000074800 137014	ENSG00000074800 140417	ENSG00000074800 142723	ENSG00000074800 145645	ENSG00000074800 147049	ENSG00000074800 165788
ENSG00000274258 9	ENSG00000274258 5	ENSG00000274258 14	ENSG00000274258 19	ENSG00000274258 10	ENSG00000274258 30	ENSG00000274258 10	ENSG00000274258 4
ENSG00000230679 20	ENSG00000230679 9	ENSG00000230679 8	ENSG00000230679 20	ENSG00000230679 11	ENSG00000230679 25	ENSG00000230679 17	ENSG00000230679 17
ENSG00000201725 0	ENSG00000201725 0	ENSG00000201725 1	ENSG00000201725 1	ENSG00000201725 0	ENSG00000201725 0	ENSG00000201725 0	ENSG00000201725 0
ENSG00000238249 4	ENSG00000238249 3	ENSG00000238249 0	ENSG00000238249 4	ENSG00000238249 0	ENSG00000238249 1	ENSG00000238249 0	ENSG00000238249 2
ENSG00000232208 0	ENSG00000232208 0	ENSG00000232208 0	ENSG00000232208 0	ENSG00000232208 0	ENSG00000232208 0	ENSG00000232208 0	ENSG00000232208 0
ENSG00000232663 0	ENSG00000232663 0	ENSG00000232663 0	ENSG00000232663 0	ENSG00000232663 0	ENSG00000232663 0	ENSG00000232663 0	ENSG00000232663 0
ENSG00000131686 0	ENSG00000131686 0	ENSG00000131686 0	ENSG00000131686 0	ENSG00000131686 0	ENSG00000131686 1	ENSG00000131686 0	ENSG00000131686 1
ENSG00000265141 0	ENSG00000265141 0	ENSG00000265141 0	ENSG00000265141 0	ENSG00000265141 0	ENSG00000265141 0	ENSG00000265141 0	ENSG00000265141 0
ENSG00000197241 0	ENSG00000197241 1	ENSG00000197241 0	ENSG00000197241 0	ENSG00000197241 1	ENSG00000197241 0	ENSG00000197241 0	ENSG00000197241 0
ENSG00000142583 0	ENSG00000142583 0	ENSG00000142583 0	ENSG00000142583 0	ENSG00000142583 0	ENSG00000142583 0	ENSG00000142583 0	ENSG00000142583 0
ENSG00000252404 0	ENSG00000252404 0	ENSG00000252404 0	ENSG00000252404 0	ENSG00000252404 0	ENSG00000252404 0	ENSG00000252404 0	ENSG00000252404 0
ENSG00000180758 989	ENSG00000180758 837	ENSG00000180758 770	ENSG00000180758 843	ENSG00000180758 732	ENSG00000180758 822	ENSG00000180758 812	ENSG00000180758 885
ENSG00000228526 29	ENSG00000228526 13	ENSG00000228526 20	ENSG00000228526 28	ENSG00000228526 20	ENSG00000228526 45	ENSG00000228526 34	ENSG00000228526 32
ENSG00000284357 0	ENSG00000284357 0	ENSG00000284357 0	ENSG00000284357 0	ENSG00000284357 0	ENSG00000284357 0	ENSG00000284357 0	ENSG00000284357 0
ENSG00000234546 3	ENSG00000234546 1	ENSG00000234546 2	ENSG00000234546 2	ENSG00000234546 0	ENSG00000234546 2	ENSG00000234546 6	ENSG00000234546 2
ENSG00000049239 1058	ENSG00000049239 962	ENSG00000049239 1004	ENSG00000049239 1042	ENSG00000049239 1244	ENSG00000049239 1308	ENSG00000049239 1324	ENSG00000049239 1502
ENSG00000171621 978	ENSG00000171621 953	ENSG00000171621 901	ENSG00000171621 965	ENSG00000171621 1037	ENSG00000171621 1067	ENSG00000171621 1167	ENSG00000171621 1165
ENSG00000284652 6	ENSG00000284652 5	ENSG00000284652 5	ENSG00000284652 5	ENSG00000284652 4	ENSG00000284652 6	ENSG00000284652 12	ENSG00000284652 14
ENSG00000284693 58	ENSG00000284693 56	ENSG00000284693 58	ENSG00000284693 51	ENSG00000284693 54	ENSG00000284693 105	ENSG00000284693 79	ENSG00000284693 89
ENSG00000252956 0	ENSG00000252956 0	ENSG00000252956 1	ENSG00000252956 0	ENSG00000252956 1	ENSG00000252956 1	ENSG00000252956 0	ENSG00000252956 0
ENSG00000235263 0	ENSG00000235263 0	ENSG00000235263 0	ENSG00000235263 0	ENSG00000235263 0	ENSG00000235263 0	ENSG00000235263 0	ENSG00000235263 0
ENSG00000171612 1081	ENSG00000171612 1007	ENSG00000171612 968	ENSG00000171612 994	ENSG00000171612 957	ENSG00000171612 1066	ENSG00000171612 957	ENSG00000171612 1135
ENSG00000231181 27	ENSG00000231181 14	ENSG00000231181 12	ENSG00000231181 23	ENSG00000231181 14	ENSG00000231181 19	ENSG00000231181 11	ENSG00000231181 34
ENSG00000188807 3526	ENSG00000188807 3235	ENSG00000188807 3047	ENSG00000188807 3322	ENSG00000188807 3292	ENSG00000188807 3207	ENSG00000188807 3434	ENSG00000188807 3573
ENSG00000171608 5150	ENSG00000171608 4704	ENSG00000171608 4631	ENSG00000171608 5008	ENSG00000171608 4891	ENSG00000171608 5201	ENSG00000171608 5088	ENSG00000171608 5815
ENSG00000179840 0	ENSG00000179840 2	ENSG00000179840 0	ENSG00000179840 0	ENSG00000179840 0	ENSG00000179840 0	ENSG00000179840 0	ENSG00000179840 0
ENSG00000233268 0	ENSG00000233268 0	ENSG00000233268 0	ENSG00000233268 0	ENSG00000233268 0	ENSG00000233268 1	ENSG00000233268 0	ENSG00000233268 0
ENSG00000231789 196	ENSG00000231789 159	ENSG00000231789 153	ENSG00000231789 196	ENSG00000231789 220	ENSG00000231789 198	ENSG00000231789 183	ENSG00000231789 232
ENSG00000171603 12448	ENSG00000171603 11435	ENSG00000171603 10829	ENSG00000171603 11388	ENSG00000171603 11014	ENSG00000171603 11854	ENSG00000171603 11846	ENSG00000171603 13182
ENSG00000271264 3	ENSG00000271264 0	ENSG00000271264 1	ENSG00000271264 1	ENSG00000271264 1	ENSG00000271264 2	ENSG00000271264 1	ENSG00000271264 2
ENSG00000280113 0	ENSG00000280113 1	ENSG00000280113 1	ENSG00000280113 2	ENSG00000280113 0	ENSG00000280113 0	ENSG00000280113 0	ENSG00000280113 0
ENSG00000178585 415	ENSG00000178585 407	ENSG00000178585 390	ENSG00000178585 403	ENSG00000178585 416	ENSG00000178585 467	ENSG00000178585 442	ENSG00000178585 504
ENSG00000223989 0	ENSG00000223989 0	ENSG00000223989 0	ENSG00000223989 0	ENSG00000223989 0	ENSG00000223989 0	ENSG00000223989 0	ENSG00000223989 0
ENSG00000285701 19	ENSG00000285701 7	ENSG00000285701 15	ENSG00000285701 19	ENSG00000285701 7	ENSG00000285701 14	ENSG00000285701 13	ENSG00000285701 22
ENSG00000162441 2145	ENSG00000162441 1884	ENSG00000162441 1920	ENSG00000162441 1725	ENSG00000162441 1821	ENSG00000162441 2316	ENSG00000162441 2007	ENSG00000162441 2370
ENSG00000228150 40	ENSG00000228150 29	ENSG00000228150 28	ENSG00000228150 31	ENSG00000228150 29	ENSG00000228150 38	ENSG00000228150 28	ENSG00000228150 45
ENSG00000173614 140	ENSG00000173614 125	ENSG00000173614 125	ENSG00000173614 132	ENSG00000173614 174	ENSG00000173614 239	ENSG00000173614 219	ENSG00000173614 239
ENSG00000202415 15	ENSG00000202415 20	ENSG00000202415 9	ENSG00000202415 17	ENSG00000202415 18	ENSG00000202415 27	ENSG00000202415 12	ENSG00000202415 29
ENSG00000283611 6	ENSG00000283611 4	ENSG00000283611 7	ENSG00000283611 13	ENSG00000283611 8	ENSG00000283611 16	ENSG00000283611 6	ENSG00000283611 16
ENSG00000265521 0	ENSG00000265521 0	ENSG00000265521 0	ENSG00000265521 0	ENSG00000265521 0	ENSG00000265521 0	ENSG00000265521 2	ENSG00000265521 1
ENSG00000241326 0	ENSG00000241326 0	ENSG00000241326 0	ENSG00000241326 0	ENSG00000241326 0	ENSG00000241326 0	ENSG00000241326 0	ENSG00000241326 0
ENSG00000162444 1	ENSG00000162444 1	ENSG00000162444 0	ENSG00000162444 0	ENSG00000162444 1	ENSG00000162444 0	ENSG00000162444 0	ENSG00000162444 0
ENSG00000130939 4129	ENSG00000130939 3729	ENSG00000130939 3644	ENSG00000130939 3897	ENSG00000130939 3593	ENSG00000130939 4025	ENSG00000130939 3762	ENSG00000130939 4408
ENSG00000224340 3	ENSG00000224340 1	ENSG00000224340 8	ENSG00000224340 5	ENSG00000224340 1	ENSG00000224340 5	ENSG00000224340 1	ENSG00000224340 1
ENSG00000233623 10	ENSG00000233623 7	ENSG00000233623 5	ENSG00000233623 12	ENSG00000233623 6	ENSG00000233623 10	ENSG00000233623 9	ENSG00000233623 10
ENSG00000201746 4	ENSG00000201746 2	ENSG00000201746 4	ENSG00000201746 1	ENSG00000201746 0	ENSG00000201746 5	ENSG00000201746 2	ENSG00000201746 2
ENSG00000054523 6120	ENSG00000054523 5462	ENSG00000054523 5542	ENSG00000054523 5723	ENSG00000054523 5137	ENSG00000054523 6036	ENSG00000054523 5548	ENSG00000054523 6521
ENSG00000264881 2	ENSG00000264881 1	ENSG00000264881 0	ENSG00000264881 0	ENSG00000264881 1	ENSG00000264881 0	ENSG00000264881 0	ENSG00000264881 0
ENSG00000199562 2	ENSG00000199562 0	ENSG00000199562 1	ENSG00000199562 3	ENSG00000199562 3	ENSG00000199562 1	ENSG00000199562 2	ENSG00000199562 0
ENSG00000264501 0	ENSG00000264501 0	ENSG00000264501 0	ENSG00000264501 0	ENSG00000264501 0	ENSG00000264501 0	ENSG00000264501 0	ENSG00000264501 0
ENSG00000284735 25	ENSG00000284735 23	ENSG00000284735 20	ENSG00000284735 27	ENSG00000284735 18	ENSG00000284735 17	ENSG00000284735 25	ENSG00000284735 27
ENSG00000284642 14	ENSG00000284642 18	ENSG00000284642 16	ENSG00000284642 17	ENSG00000284642 11	ENSG00000284642 14	ENSG00000284642 23	ENSG00000284642 27
ENSG00000142657 8135	ENSG00000142657 7459	ENSG00000142657 7384	ENSG00000142657 8048	ENSG00000142657 6829	ENSG00000142657 7452	ENSG00000142657 7096	ENSG00000142657 8389
ENSG00000271989 5	ENSG00000271989 0	ENSG00000271989 3	ENSG00000271989 4	ENSG00000271989 0	ENSG00000271989 2	ENSG00000271989 2	ENSG00000271989 0
ENSG00000251503 7	ENSG00000251503 2	ENSG00000251503 7	ENSG00000251503 6	ENSG00000251503 4	ENSG00000251503 12	ENSG00000251503 7	ENSG00000251503 16
ENSG00000175279 93	ENSG00000175279 78	ENSG00000175279 86	ENSG00000175279 97	ENSG00000175279 83	ENSG00000175279 103	ENSG00000175279 101	ENSG00000175279 115
ENSG00000241563 7	ENSG00000241563 9	ENSG00000241563 7	ENSG00000241563 9	ENSG00000241563 15	ENSG00000241563 9	ENSG00000241563 6	ENSG00000241563 11
ENSG00000160049 4406	ENSG00000160049 4022	ENSG00000160049 3849	ENSG00000160049 4136	ENSG00000160049 3860	ENSG00000160049 4350	ENSG00000160049 4201	ENSG00000160049 4664
ENSG00000203469 0	ENSG00000203469 0	ENSG00000203469 0	ENSG00000203469 0	ENSG00000203469 0	ENSG00000203469 0	ENSG00000203469 0	ENSG00000203469 0
ENSG00000142655 1473	ENSG00000142655 1381	ENSG00000142655 1331	ENSG00000142655 1293	ENSG00000142655 1313	ENSG00000142655 1323	ENSG00000142655 1446	ENSG00000142655 1631
ENSG00000287727 12	ENSG00000287727 7	ENSG00000287727 22	ENSG00000287727 21	ENSG00000287727 20	ENSG00000287727 28	ENSG00000287727 28	ENSG00000287727 28
ENSG00000243267 3	ENSG00000243267 1	ENSG00000243267 4	ENSG00000243267 3	ENSG00000243267 2	ENSG00000243267 5	ENSG00000243267 3	ENSG00000243267 4
ENSG00000130940 28	ENSG00000130940 35	ENSG00000130940 19	ENSG00000130940 36	ENSG00000130940 29	ENSG00000130940 27	ENSG00000130940 28	ENSG00000130940 29
ENSG00000272078 3	ENSG00000272078 6	ENSG00000272078 1	ENSG00000272078 5	ENSG00000272078 2	ENSG00000272078 4	ENSG00000272078 5	ENSG00000272078 2
ENSG00000225158 0	ENSG00000225158 0	ENSG00000225158 0	ENSG00000225158 0	ENSG00000225158 0	ENSG00000225158 0	ENSG00000225158 0	ENSG00000225158 0
ENSG00000175262 0	ENSG00000175262 1	ENSG00000175262 0	ENSG00000175262 1	ENSG00000175262 0	ENSG00000175262 1	ENSG00000175262 1	ENSG00000175262 0
ENSG00000215785 0	ENSG00000215785 0	ENSG00000215785 0	ENSG00000215785 1	ENSG00000215785 0	ENSG00000215785 0	ENSG00000215785 1	ENSG00000215785 0
ENSG00000120948 3461	ENSG00000120948 3153	ENSG00000120948 3247	ENSG00000120948 3154	ENSG00000120948 2891	ENSG00000120948 3510	ENSG00000120948 3011	ENSG00000120948 3578
ENSG00000277726 2	ENSG00000277726 0	ENSG00000277726 0	ENSG00000277726 1	ENSG00000277726 0	ENSG00000277726 1	ENSG00000277726 1	ENSG00000277726 2
ENSG00000009724 146	ENSG00000009724 105	ENSG00000009724 126	ENSG00000009724 143	ENSG00000009724 135	ENSG00000009724 166	ENSG00000009724 166	ENSG00000009724 187
ENSG00000271895 53	ENSG00000271895 46	ENSG00000271895 53	ENSG00000271895 53	ENSG00000271895 40	ENSG00000271895 69	ENSG00000271895 51	ENSG00000271895 81
ENSG00000116649 6970	ENSG00000116649 6514	ENSG00000116649 6280	ENSG00000116649 6559	ENSG00000116649 6046	ENSG00000116649 6041	ENSG00000116649 6271	ENSG00000116649 6852
ENSG00000171824 7339	ENSG00000171824 6578	ENSG00000171824 6430	ENSG00000171824 6875	ENSG00000171824 6087	ENSG00000171824 7090	ENSG00000171824 6642	ENSG00000171824 7628
ENSG00000226849 26	ENSG00000226849 19	ENSG00000226849 27	ENSG00000226849 27	ENSG00000226849 21	ENSG00000226849 46	ENSG00000226849 22	ENSG00000226849 37
ENSG00000230337 38	ENSG00000230337 42	ENSG00000230337 43	ENSG00000230337 37	ENSG00000230337 29	ENSG00000230337 33	ENSG00000230337 38	ENSG00000230337 35
ENSG00000198793 12084	ENSG00000198793 10886	ENSG00000198793 10700	ENSG00000198793 11328	ENSG00000198793 10201	ENSG00000198793 11305	ENSG00000198793 10876	ENSG00000198793 12652
ENSG00000225602 6	ENSG00000225602 5	ENSG00000225602 9	ENSG00000225602 13	ENSG00000225602 13	ENSG00000225602 16	ENSG00000225602 22	ENSG00000225602 23
ENSG00000253086 3	ENSG00000253086 0	ENSG00000253086 0	ENSG00000253086 3	ENSG00000253086 2	ENSG00000253086 1	ENSG00000253086 2	ENSG00000253086 1
ENSG00000171819 13	ENSG00000171819 18	ENSG00000171819 17	ENSG00000171819 27	ENSG00000171819 19	ENSG00000171819 28	ENSG00000171819 21	ENSG00000171819 29
ENSG00000207451 0	ENSG00000207451 3	ENSG00000207451 1	ENSG00000207451 2	ENSG00000207451 0	ENSG00000207451 3	ENSG00000207451 1	ENSG00000207451 3
ENSG00000238173 11	ENSG00000238173 7	ENSG00000238173 8	ENSG00000238173 7	ENSG00000238173 11	ENSG00000238173 6	ENSG00000238173 9	ENSG00000238173 6
ENSG00000120942 1842	ENSG00000120942 1760	ENSG00000120942 1686	ENSG00000120942 1647	ENSG00000120942 1590	ENSG00000120942 1784	ENSG00000120942 1750	ENSG00000120942 2020
ENSG00000238199 10	ENSG00000238199 3	ENSG00000238199 4	ENSG00000238199 9	ENSG00000238199 5	ENSG00000238199 12	ENSG00000238199 7	ENSG00000238199 7
ENSG00000284646 0	ENSG00000284646 0	ENSG00000284646 0	ENSG00000284646 0	ENSG00000284646 2	ENSG00000284646 0	ENSG00000284646 0	ENSG00000284646 0
ENSG00000224338 0	ENSG00000224338 0	ENSG00000224338 0	ENSG00000224338 0	ENSG00000224338 0	ENSG00000224338 0	ENSG00000224338 0	ENSG00000224338 0
ENSG00000204624 6	ENSG00000204624 7	ENSG00000204624 2	ENSG00000204624 0	ENSG00000204624 3	ENSG00000204624 2	ENSG00000204624 5	ENSG00000204624 3
ENSG00000285833 0	ENSG00000285833 0	ENSG00000285833 0	ENSG00000285833 0	ENSG00000285833 0	ENSG00000285833 0	ENSG00000285833 0	ENSG00000285833 0
ENSG00000235643 1	ENSG00000235643 1	ENSG00000235643 0	ENSG00000235643 0	ENSG00000235643 0	ENSG00000235643 1	ENSG00000235643 2	ENSG00000235643 0
ENSG00000284708 0	ENSG00000284708 0	ENSG00000284708 0	ENSG00000284708 2	ENSG00000284708 0	ENSG00000284708 0	ENSG00000284708 0	ENSG00000284708 0
ENSG00000116661 49	ENSG00000116661 49	ENSG00000116661 35	ENSG00000116661 36	ENSG00000116661 48	ENSG00000116661 46	ENSG00000116661 49	ENSG00000116661 36
ENSG00000132879 1478	ENSG00000132879 1279	ENSG00000132879 1279	ENSG00000132879 1468	ENSG00000132879 1596	ENSG00000132879 1725	ENSG00000132879 1652	ENSG00000132879 1817
ENSG00000116663 231	ENSG00000116663 170	ENSG00000116663 187	ENSG00000116663 203	ENSG00000116663 206	ENSG00000116663 260	ENSG00000116663 271	ENSG00000116663 258
ENSG00000116670 2507	ENSG00000116670 2424	ENSG00000116670 2247	ENSG00000116670 2335	ENSG00000116670 2329	ENSG00000116670 2282	ENSG00000116670 2436	ENSG00000116670 2712
ENSG00000162490 2	ENSG00000162490 8	ENSG00000162490 2	ENSG00000162490 0	ENSG00000162490 3	ENSG00000162490 4	ENSG00000162490 6	ENSG00000162490 1
ENSG00000177674 1916	ENSG00000177674 1764	ENSG00000177674 1746	ENSG00000177674 1795	ENSG00000177674 1827	ENSG00000177674 1756	ENSG00000177674 1841	ENSG00000177674 2109
ENSG00000215910 1	ENSG00000215910 3	ENSG00000215910 0	ENSG00000215910 1	ENSG00000215910 0	ENSG00000215910 0	ENSG00000215910 0	ENSG00000215910 1
ENSG00000177553 0	ENSG00000177553 0	ENSG00000177553 0	ENSG00000177553 0	ENSG00000177553 0	ENSG00000177553 0	ENSG00000177553 0	ENSG00000177553 0
ENSG00000177000 1627	ENSG00000177000 1576	ENSG00000177000 1461	ENSG00000177000 1600	ENSG00000177000 1646	ENSG00000177000 1810	ENSG00000177000 1822	ENSG00000177000 2174
ENSG00000011021 1489	ENSG00000011021 1242	ENSG00000011021 1399	ENSG00000011021 1664	ENSG00000011021 1298	ENSG00000011021 1828	ENSG00000011021 1604	ENSG00000011021 1875
ENSG00000276470 0	ENSG00000276470 0	ENSG00000276470 0	ENSG00000276470 0	ENSG00000276470 0	ENSG00000276470 0	ENSG00000276470 0	ENSG00000276470 0
ENSG00000278852 0	ENSG00000278852 0	ENSG00000278852 0	ENSG00000278852 0	ENSG00000278852 0	ENSG00000278852 0	ENSG00000278852 0	ENSG00000278852 0
ENSG00000175206 31	ENSG00000175206 15	ENSG00000175206 14	ENSG00000175206 29	ENSG00000175206 19	ENSG00000175206 33	ENSG00000175206 12	ENSG00000175206 22
ENSG00000275915 0	ENSG00000275915 0	ENSG00000275915 0	ENSG00000275915 0	ENSG00000275915 0	ENSG00000275915 0	ENSG00000275915 0	ENSG00000275915 0
ENSG00000120937 0	ENSG00000120937 0	ENSG00000120937 0	ENSG00000120937 1	ENSG00000120937 0	ENSG00000120937 0	ENSG00000120937 0	ENSG00000120937 1
ENSG00000224904 0	ENSG00000224904 1	ENSG00000224904 0	ENSG00000224904 0	ENSG00000224904 0	ENSG00000224904 0	ENSG00000224904 3	ENSG00000224904 0
ENSG00000285646 337	ENSG00000285646 319	ENSG00000285646 333	ENSG00000285646 278	ENSG00000285646 340	ENSG00000285646 454	ENSG00000285646 388	ENSG00000285646 464
ENSG00000199347 0	ENSG00000199347 0	ENSG00000199347 0	ENSG00000199347 0	ENSG00000199347 0	ENSG00000199347 0	ENSG00000199347 0	ENSG00000199347 0
ENSG00000201801 40	ENSG00000201801 27	ENSG00000201801 30	ENSG00000201801 37	ENSG00000201801 47	ENSG00000201801 58	ENSG00000201801 36	ENSG00000201801 50
ENSG00000116685 5993	ENSG00000116685 5648	ENSG00000116685 5171	ENSG00000116685 5534	ENSG00000116685 5098	ENSG00000116685 5528	ENSG00000116685 5580	ENSG00000116685 6278
ENSG00000083444 23903	ENSG00000083444 21666	ENSG00000083444 20570	ENSG00000083444 21550	ENSG00000083444 21169	ENSG00000083444 21304	ENSG00000083444 21694	ENSG00000083444 24462
ENSG00000287384 3	ENSG00000287384 6	ENSG00000287384 6	ENSG00000287384 7	ENSG00000287384 8	ENSG00000287384 3	ENSG00000287384 4	ENSG00000287384 4
ENSG00000116688 13190	ENSG00000116688 11975	ENSG00000116688 11470	ENSG00000116688 11743	ENSG00000116688 11120	ENSG00000116688 12092	ENSG00000116688 11806	ENSG00000116688 13387
ENSG00000270914 0	ENSG00000270914 0	ENSG00000270914 0	ENSG00000270914 0	ENSG00000270914 0	ENSG00000270914 1	ENSG00000270914 0	ENSG00000270914 0
ENSG00000116691 1881	ENSG00000116691 1687	ENSG00000116691 1732	ENSG00000116691 1933	ENSG00000116691 1728	ENSG00000116691 1819	ENSG00000116691 1926	ENSG00000116691 2137
ENSG00000202461 0	ENSG00000202461 2	ENSG00000202461 4	ENSG00000202461 9	ENSG00000202461 5	ENSG00000202461 6	ENSG00000202461 4	ENSG00000202461 11
ENSG00000276869 0	ENSG00000276869 1	ENSG00000276869 0	ENSG00000276869 0	ENSG00000276869 0	ENSG00000276869 1	ENSG00000276869 1	ENSG00000276869 1
ENSG00000243539 1	ENSG00000243539 0	ENSG00000243539 0	ENSG00000243539 0	ENSG00000243539 0	ENSG00000243539 0	ENSG00000243539 0	ENSG00000243539 0
ENSG00000120949 6	ENSG00000120949 3	ENSG00000120949 0	ENSG00000120949 1	ENSG00000120949 3	ENSG00000120949 3	ENSG00000120949 2	ENSG00000120949 3
ENSG00000201135 0	ENSG00000201135 0	ENSG00000201135 0	ENSG00000201135 0	ENSG00000201135 0	ENSG00000201135 0	ENSG00000201135 0	ENSG00000201135 0
ENSG00000227875 0	ENSG00000227875 0	ENSG00000227875 0	ENSG00000227875 0	ENSG00000227875 0	ENSG00000227875 0	ENSG00000227875 0	ENSG00000227875 0
ENSG00000285604 0	ENSG00000285604 0	ENSG00000285604 0	ENSG00000285604 0	ENSG00000285604 0	ENSG00000285604 0	ENSG00000285604 0	ENSG00000285604 0
ENSG00000283789 0	ENSG00000283789 0	ENSG00000283789 0	ENSG00000283789 0	ENSG00000283789 0	ENSG00000283789 0	ENSG00000283789 0	ENSG00000283789 0
ENSG00000028137 34	ENSG00000028137 48	ENSG00000028137 31	ENSG00000028137 61	ENSG00000028137 43	ENSG00000028137 34	ENSG00000028137 40	ENSG00000028137 54
ENSG00000263676 0	ENSG00000263676 0	ENSG00000263676 0	ENSG00000263676 0	ENSG00000263676 0	ENSG00000263676 0	ENSG00000263676 0	ENSG00000263676 0
ENSG00000225196 1	ENSG00000225196 0	ENSG00000225196 2	ENSG00000225196 1	ENSG00000225196 0	ENSG00000225196 0	ENSG00000225196 0	ENSG00000225196 2
ENSG00000252969 0	ENSG00000252969 0	ENSG00000252969 0	ENSG00000252969 0	ENSG00000252969 0	ENSG00000252969 0	ENSG00000252969 0	ENSG00000252969 0
ENSG00000048707 6527	ENSG00000048707 5808	ENSG00000048707 5784	ENSG00000048707 6319	ENSG00000048707 5707	ENSG00000048707 6915	ENSG00000048707 6327	ENSG00000048707 7337
ENSG00000239149 8	ENSG00000239149 6	ENSG00000239149 8	ENSG00000239149 5	ENSG00000239149 3	ENSG00000239149 8	ENSG00000239149 6	ENSG00000239149 14
ENSG00000229484 1	ENSG00000229484 0	ENSG00000229484 0	ENSG00000229484 1	ENSG00000229484 0	ENSG00000229484 0	ENSG00000229484 0	ENSG00000229484 0
ENSG00000162496 61	ENSG00000162496 65	ENSG00000162496 58	ENSG00000162496 66	ENSG00000162496 42	ENSG00000162496 59	ENSG00000162496 71	ENSG00000162496 62
ENSG00000221340 0	ENSG00000221340 0	ENSG00000221340 0	ENSG00000221340 0	ENSG00000221340 0	ENSG00000221340 0	ENSG00000221340 0	ENSG00000221340 0
ENSG00000276830 0	ENSG00000276830 0	ENSG00000276830 0	ENSG00000276830 0	ENSG00000276830 0	ENSG00000276830 0	ENSG00000276830 0	ENSG00000276830 0
ENSG00000272482 3	ENSG00000272482 1	ENSG00000272482 2	ENSG00000272482 1	ENSG00000272482 3	ENSG00000272482 0	ENSG00000272482 3	ENSG00000272482 1
ENSG00000204518 0	ENSG00000204518 2	ENSG00000204518 0	ENSG00000204518 0	ENSG00000204518 0	ENSG00000204518 0	ENSG00000204518 0	ENSG00000204518 0
ENSG00000226166 0	ENSG00000226166 0	ENSG00000226166 0	ENSG00000226166 0	ENSG00000226166 0	ENSG00000226166 0	ENSG00000226166 0	ENSG00000226166 0
ENSG00000188984 0	ENSG00000188984 1	ENSG00000188984 0	ENSG00000188984 0	ENSG00000188984 0	ENSG00000188984 0	ENSG00000188984 0	ENSG00000188984 0
ENSG00000157330 0	ENSG00000157330 2	ENSG00000157330 0	ENSG00000157330 0	ENSG00000157330 0	ENSG00000157330 0	ENSG00000157330 0	ENSG00000157330 0
ENSG00000116726 0	ENSG00000116726 1	ENSG00000116726 0	ENSG00000116726 0	ENSG00000116726 0	ENSG00000116726 1	ENSG00000116726 0	ENSG00000116726 0
ENSG00000116721 0	ENSG00000116721 0	ENSG00000116721 0	ENSG00000116721 0	ENSG00000116721 0	ENSG00000116721 0	ENSG00000116721 0	ENSG00000116721 0
ENSG00000228338 0	ENSG00000228338 0	ENSG00000228338 0	ENSG00000228338 0	ENSG00000228338 0	ENSG00000228338 0	ENSG00000228338 0	ENSG00000228338 0
ENSG00000239810 0	ENSG00000239810 2	ENSG00000239810 0	ENSG00000239810 0	ENSG00000239810 0	ENSG00000239810 0	ENSG00000239810 0	ENSG00000239810 0
ENSG00000231103 0	ENSG00000231103 0	ENSG00000231103 0	ENSG00000231103 0	ENSG00000231103 0	ENSG00000231103 0	ENSG00000231103 0	ENSG00000231103 0
ENSG00000179172 3	ENSG00000179172 2	ENSG00000179172 1	ENSG00000179172 1	ENSG00000179172 1	ENSG00000179172 1	ENSG00000179172 3	ENSG00000179172 0
ENSG00000120952 0	ENSG00000120952 0	ENSG00000120952 0	ENSG00000120952 0	ENSG00000120952 0	ENSG00000120952 0	ENSG00000120952 0	ENSG00000120952 0
ENSG00000243073 3	ENSG00000243073 0	ENSG00000243073 0	ENSG00000243073 0	ENSG00000243073 0	ENSG00000243073 0	ENSG00000243073 0	ENSG00000243073 0
ENSG00000187545 0	ENSG00000187545 0	ENSG00000187545 0	ENSG00000187545 0	ENSG00000187545 0	ENSG00000187545 0	ENSG00000187545 0	ENSG00000187545 0
ENSG00000204510 0	ENSG00000204510 0	ENSG00000204510 0	ENSG00000204510 0	ENSG00000204510 0	ENSG00000204510 0	ENSG00000204510 0	ENSG00000204510 0
ENSG00000207434 0	ENSG00000207434 0	ENSG00000207434 0	ENSG00000207434 0	ENSG00000207434 0	ENSG00000207434 0	ENSG00000207434 0	ENSG00000207434 0
ENSG00000234064 0	ENSG00000234064 0	ENSG00000234064 0	ENSG00000234064 0	ENSG00000234064 0	ENSG00000234064 0	ENSG00000234064 0	ENSG00000234064 0
ENSG00000232423 0	ENSG00000232423 1	ENSG00000232423 0	ENSG00000232423 0	ENSG00000232423 0	ENSG00000232423 0	ENSG00000232423 0	ENSG00000232423 0
ENSG00000274178 0	ENSG00000274178 0	ENSG00000274178 0	ENSG00000274178 0	ENSG00000274178 0	ENSG00000274178 0	ENSG00000274178 0	ENSG00000274178 0
ENSG00000274764 0	ENSG00000274764 0	ENSG00000274764 0	ENSG00000274764 0	ENSG00000274764 0	ENSG00000274764 0	ENSG00000274764 0	ENSG00000274764 0
ENSG00000277058 0	ENSG00000277058 0	ENSG00000277058 0	ENSG00000277058 1	ENSG00000277058 0	ENSG00000277058 0	ENSG00000277058 0	ENSG00000277058 0
ENSG00000229571 0	ENSG00000229571 0	ENSG00000229571 0	ENSG00000229571 0	ENSG00000229571 0	ENSG00000229571 0	ENSG00000229571 0	ENSG00000229571 0
ENSG00000277862 0	ENSG00000277862 0	ENSG00000277862 0	ENSG00000277862 0	ENSG00000277862 0	ENSG00000277862 0	ENSG00000277862 0	ENSG00000277862 0
ENSG00000236179 0	ENSG00000236179 1	ENSG00000236179 0	ENSG00000236179 0	ENSG00000236179 0	ENSG00000236179 0	ENSG00000236179 0	ENSG00000236179 0
ENSG00000275774 0	ENSG00000275774 0	ENSG00000275774 0	ENSG00000275774 0	ENSG00000275774 0	ENSG00000275774 0	ENSG00000275774 1	ENSG00000275774 0
ENSG00000229978 0	ENSG00000229978 0	ENSG00000229978 0	ENSG00000229978 0	ENSG00000229978 0	ENSG00000229978 0	ENSG00000229978 0	ENSG00000229978 0
ENSG00000233336 0	ENSG00000233336 0	ENSG00000233336 0	ENSG00000233336 0	ENSG00000233336 0	ENSG00000233336 0	ENSG00000233336 0	ENSG00000233336 0
ENSG00000280267 0	ENSG00000280267 0	ENSG00000280267 0	ENSG00000280267 0	ENSG00000280267 0	ENSG00000280267 0	ENSG00000280267 0	ENSG00000280267 0
ENSG00000179412 0	ENSG00000179412 0	ENSG00000179412 0	ENSG00000179412 1	ENSG00000179412 0	ENSG00000179412 0	ENSG00000179412 0	ENSG00000179412 0
ENSG00000204505 0	ENSG00000204505 0	ENSG00000204505 0	ENSG00000204505 0	ENSG00000204505 0	ENSG00000204505 0	ENSG00000204505 0	ENSG00000204505 0
ENSG00000279169 0	ENSG00000279169 0	ENSG00000279169 0	ENSG00000279169 0	ENSG00000279169 0	ENSG00000279169 0	ENSG00000279169 0	ENSG00000279169 0
ENSG00000279804 0	ENSG00000279804 0	ENSG00000279804 0	ENSG00000279804 0	ENSG00000279804 0	ENSG00000279804 0	ENSG00000279804 0	ENSG00000279804 0
ENSG00000250894 0	ENSG00000250894 0	ENSG00000250894 0	ENSG00000250894 0	ENSG00000250894 0	ENSG00000250894 0	ENSG00000250894 0	ENSG00000250894 0
ENSG00000270601 0	ENSG00000270601 0	ENSG00000270601 0	ENSG00000270601 0	ENSG00000270601 0	ENSG00000270601 0	ENSG00000270601 0	ENSG00000270601 0
ENSG00000231219 0	ENSG00000231219 0	ENSG00000231219 0	ENSG00000231219 0	ENSG00000231219 0	ENSG00000231219 0	ENSG00000231219 0	ENSG00000231219 0
ENSG00000207511 0	ENSG00000207511 0	ENSG00000207511 0	ENSG00000207511 0	ENSG00000207511 0	ENSG00000207511 0	ENSG00000207511 0	ENSG00000207511 0
ENSG00000182330 0	ENSG00000182330 0	ENSG00000182330 0	ENSG00000182330 0	ENSG00000182330 0	ENSG00000182330 0	ENSG00000182330 0	ENSG00000182330 0
ENSG00000237700 0	ENSG00000237700 0	ENSG00000237700 0	ENSG00000237700 0	ENSG00000237700 0	ENSG00000237700 0	ENSG00000237700 0	ENSG00000237700 0
ENSG00000204501 0	ENSG00000204501 3	ENSG00000204501 0	ENSG00000204501 0	ENSG00000204501 0	ENSG00000204501 0	ENSG00000204501 0	ENSG00000204501 0
ENSG00000228229 0	ENSG00000228229 0	ENSG00000228229 0	ENSG00000228229 0	ENSG00000228229 0	ENSG00000228229 0	ENSG00000228229 0	ENSG00000228229 0
ENSG00000204481 0	ENSG00000204481 0	ENSG00000204481 0	ENSG00000204481 0	ENSG00000204481 0	ENSG00000204481 0	ENSG00000204481 0	ENSG00000204481 0
ENSG00000204480 0	ENSG00000204480 0	ENSG00000204480 0	ENSG00000204480 0	ENSG00000204480 0	ENSG00000204480 0	ENSG00000204480 0	ENSG00000204480 0
ENSG00000204479 0	ENSG00000204479 0	ENSG00000204479 0	ENSG00000204479 0	ENSG00000204479 0	ENSG00000204479 0	ENSG00000204479 0	ENSG00000204479 0
ENSG00000204478 0	ENSG00000204478 0	ENSG00000204478 0	ENSG00000204478 0	ENSG00000204478 0	ENSG00000204478 0	ENSG00000204478 0	ENSG00000204478 0
ENSG00000162494 0	ENSG00000162494 0	ENSG00000162494 0	ENSG00000162494 0	ENSG00000162494 0	ENSG00000162494 0	ENSG00000162494 0	ENSG00000162494 0
ENSG00000259961 0	ENSG00000259961 0	ENSG00000259961 0	ENSG00000259961 0	ENSG00000259961 0	ENSG00000259961 0	ENSG00000259961 0	ENSG00000259961 0
ENSG00000215909 1	ENSG00000215909 0	ENSG00000215909 0	ENSG00000215909 1	ENSG00000215909 0	ENSG00000215909 0	ENSG00000215909 0	ENSG00000215909 0
ENSG00000162493 0	ENSG00000162493 2	ENSG00000162493 0	ENSG00000162493 0	ENSG00000162493 0	ENSG00000162493 0	ENSG00000162493 0	ENSG00000162493 0
ENSG00000222952 0	ENSG00000222952 0	ENSG00000222952 0	ENSG00000222952 1	ENSG00000222952 0	ENSG00000222952 0	ENSG00000222952 0	ENSG00000222952 0
ENSG00000237445 0	ENSG00000237445 0	ENSG00000237445 0	ENSG00000237445 0	ENSG00000237445 0	ENSG00000237445 0	ENSG00000237445 0	ENSG00000237445 0
ENSG00000253085 0	ENSG00000253085 0	ENSG00000253085 0	ENSG00000253085 0	ENSG00000253085 0	ENSG00000253085 0	ENSG00000253085 0	ENSG00000253085 0
ENSG00000116731 2608	ENSG00000116731 2386	ENSG00000116731 2382	ENSG00000116731 2486	ENSG00000116731 2220	ENSG00000116731 2596	ENSG00000116731 2377	ENSG00000116731 2741
ENSG00000189337 1303	ENSG00000189337 1174	ENSG00000189337 1126	ENSG00000189337 1211	ENSG00000189337 1148	ENSG00000189337 1154	ENSG00000189337 1145	ENSG00000189337 1370
ENSG00000252151 0	ENSG00000252151 1	ENSG00000252151 0	ENSG00000252151 0	ENSG00000252151 0	ENSG00000252151 0	ENSG00000252151 0	ENSG00000252151 0
ENSG00000231606 0	ENSG00000231606 0	ENSG00000231606 0	ENSG00000231606 0	ENSG00000231606 0	ENSG00000231606 0	ENSG00000231606 0	ENSG00000231606 0
ENSG00000234593 0	ENSG00000234593 1	ENSG00000234593 0	ENSG00000234593 0	ENSG00000234593 0	ENSG00000234593 0	ENSG00000234593 1	ENSG00000234593 0
ENSG00000235829 0	ENSG00000235829 0	ENSG00000235829 0	ENSG00000235829 0	ENSG00000235829 0	ENSG00000235829 0	ENSG00000235829 0	ENSG00000235829 0
ENSG00000287756 0	ENSG00000287756 0	ENSG00000287756 0	ENSG00000287756 0	ENSG00000287756 0	ENSG00000287756 0	ENSG00000287756 0	ENSG00000287756 0
ENSG00000175147 41	ENSG00000175147 30	ENSG00000175147 32	ENSG00000175147 41	ENSG00000175147 32	ENSG00000175147 34	ENSG00000175147 38	ENSG00000175147 32
ENSG00000171729 1211	ENSG00000171729 1097	ENSG00000171729 1015	ENSG00000171729 1009	ENSG00000171729 1105	ENSG00000171729 1235	ENSG00000171729 1158	ENSG00000171729 1306
ENSG00000204464 10	ENSG00000204464 9	ENSG00000204464 6	ENSG00000204464 17	ENSG00000204464 11	ENSG00000204464 15	ENSG00000204464 17	ENSG00000204464 20
ENSG00000215720 2	ENSG00000215720 2	ENSG00000215720 1	ENSG00000215720 7	ENSG00000215720 8	ENSG00000215720 6	ENSG00000215720 4	ENSG00000215720 14
ENSG00000278480 26	ENSG00000278480 18	ENSG00000278480 16	ENSG00000278480 23	ENSG00000278480 10	ENSG00000278480 13	ENSG00000278480 10	ENSG00000278480 28
ENSG00000142621 33	ENSG00000142621 30	ENSG00000142621 34	ENSG00000142621 37	ENSG00000142621 26	ENSG00000142621 29	ENSG00000142621 34	ENSG00000142621 27
ENSG00000233485 0	ENSG00000233485 2	ENSG00000233485 0	ENSG00000233485 0	ENSG00000233485 0	ENSG00000233485 0	ENSG00000233485 0	ENSG00000233485 0
ENSG00000236045 1	ENSG00000236045 0	ENSG00000236045 2	ENSG00000236045 3	ENSG00000236045 1	ENSG00000236045 2	ENSG00000236045 0	ENSG00000236045 1
ENSG00000228140 7	ENSG00000228140 7	ENSG00000228140 7	ENSG00000228140 11	ENSG00000228140 12	ENSG00000228140 9	ENSG00000228140 10	ENSG00000228140 12
ENSG00000142634 3842	ENSG00000142634 3658	ENSG00000142634 3411	ENSG00000142634 3549	ENSG00000142634 3254	ENSG00000142634 3175	ENSG00000142634 3447	ENSG00000142634 3847
ENSG00000162438 1	ENSG00000162438 0	ENSG00000162438 1	ENSG00000162438 1	ENSG00000162438 1	ENSG00000162438 1	ENSG00000162438 1	ENSG00000162438 3
ENSG00000142615 2	ENSG00000142615 3	ENSG00000142615 4	ENSG00000142615 3	ENSG00000142615 0	ENSG00000142615 1	ENSG00000142615 0	ENSG00000142615 0
ENSG00000215704 4	ENSG00000215704 3	ENSG00000215704 6	ENSG00000215704 7	ENSG00000215704 8	ENSG00000215704 11	ENSG00000215704 4	ENSG00000215704 4
ENSG00000132906 341	ENSG00000132906 357	ENSG00000132906 355	ENSG00000132906 360	ENSG00000132906 315	ENSG00000132906 355	ENSG00000132906 335	ENSG00000132906 404
ENSG00000116138 2461	ENSG00000116138 2206	ENSG00000116138 2167	ENSG00000116138 2412	ENSG00000116138 2087	ENSG00000116138 2463	ENSG00000116138 2222	ENSG00000116138 2569
ENSG00000251866 1	ENSG00000251866 1	ENSG00000251866 0	ENSG00000251866 3	ENSG00000251866 3	ENSG00000251866 2	ENSG00000251866 3	ENSG00000251866 2
ENSG00000272510 1	ENSG00000272510 2	ENSG00000272510 3	ENSG00000272510 4	ENSG00000272510 3	ENSG00000272510 6	ENSG00000272510 4	ENSG00000272510 6
ENSG00000116771 40	ENSG00000116771 38	ENSG00000116771 36	ENSG00000116771 50	ENSG00000116771 32	ENSG00000116771 48	ENSG00000116771 39	ENSG00000116771 50
ENSG00000237301 4	ENSG00000237301 3	ENSG00000237301 4	ENSG00000237301 3	ENSG00000237301 2	ENSG00000237301 4	ENSG00000237301 5	ENSG00000237301 1
ENSG00000235084 3	ENSG00000235084 5	ENSG00000235084 9	ENSG00000235084 9	ENSG00000235084 10	ENSG00000235084 17	ENSG00000235084 7	ENSG00000235084 11
ENSG00000252417 0	ENSG00000252417 0	ENSG00000252417 0	ENSG00000252417 0	ENSG00000252417 0	ENSG00000252417 0	ENSG00000252417 0	ENSG00000252417 0
ENSG00000236500 0	ENSG00000236500 0	ENSG00000236500 0	ENSG00000236500 0	ENSG00000236500 0	ENSG00000236500 0	ENSG00000236500 1	ENSG00000236500 0
ENSG00000197312 3868	ENSG00000197312 3386	ENSG00000197312 3255	ENSG00000197312 3471	ENSG00000197312 3090	ENSG00000197312 3702	ENSG00000197312 3450	ENSG00000197312 4085
ENSG00000215695 0	ENSG00000215695 0	ENSG00000215695 0	ENSG00000215695 0	ENSG00000215695 0	ENSG00000215695 0	ENSG00000215695 0	ENSG00000215695 0
ENSG00000271742 0	ENSG00000271742 6	ENSG00000271742 2	ENSG00000271742 2	ENSG00000271742 1	ENSG00000271742 3	ENSG00000271742 5	ENSG00000271742 2
ENSG00000116786 9798	ENSG00000116786 9039	ENSG00000116786 8631	ENSG00000116786 9396	ENSG00000116786 8380	ENSG00000116786 8749	ENSG00000116786 8914	ENSG00000116786 10333
ENSG00000237938 136	ENSG00000237938 123	ENSG00000237938 156	ENSG00000237938 178	ENSG00000237938 138	ENSG00000237938 194	ENSG00000237938 198	ENSG00000237938 183
ENSG00000162461 25	ENSG00000162461 29	ENSG00000162461 39	ENSG00000162461 69	ENSG00000162461 36	ENSG00000162461 45	ENSG00000162461 60	ENSG00000162461 54
ENSG00000224459 0	ENSG00000224459 0	ENSG00000224459 0	ENSG00000224459 0	ENSG00000224459 0	ENSG00000224459 0	ENSG00000224459 0	ENSG00000224459 0
ENSG00000162460 1	ENSG00000162460 2	ENSG00000162460 0	ENSG00000162460 0	ENSG00000162460 1	ENSG00000162460 0	ENSG00000162460 0	ENSG00000162460 0
ENSG00000162458 17	ENSG00000162458 32	ENSG00000162458 26	ENSG00000162458 34	ENSG00000162458 42	ENSG00000162458 40	ENSG00000162458 51	ENSG00000162458 48
ENSG00000224321 0	ENSG00000224321 0	ENSG00000224321 0	ENSG00000224321 2	ENSG00000224321 1	ENSG00000224321 0	ENSG00000224321 0	ENSG00000224321 3
ENSG00000233954 507	ENSG00000233954 403	ENSG00000233954 498	ENSG00000233954 412	ENSG00000233954 473	ENSG00000233954 484	ENSG00000233954 509	ENSG00000233954 529
ENSG00000178715 7	ENSG00000178715 14	ENSG00000178715 9	ENSG00000178715 9	ENSG00000178715 2	ENSG00000178715 8	ENSG00000178715 5	ENSG00000178715 5
ENSG00000179743 92	ENSG00000179743 101	ENSG00000179743 109	ENSG00000179743 100	ENSG00000179743 99	ENSG00000179743 94	ENSG00000179743 97	ENSG00000179743 94
ENSG00000065526 2907	ENSG00000065526 2616	ENSG00000065526 2696	ENSG00000065526 3034	ENSG00000065526 2416	ENSG00000065526 2687	ENSG00000065526 2723	ENSG00000065526 3040
ENSG00000270620 3	ENSG00000270620 0	ENSG00000270620 6	ENSG00000270620 4	ENSG00000270620 1	ENSG00000270620 7	ENSG00000270620 4	ENSG00000270620 3
ENSG00000116809 2708	ENSG00000116809 2519	ENSG00000116809 2418	ENSG00000116809 2792	ENSG00000116809 2580	ENSG00000116809 2609	ENSG00000116809 2778	ENSG00000116809 3109
ENSG00000234607 4	ENSG00000234607 3	ENSG00000234607 7	ENSG00000234607 4	ENSG00000234607 10	ENSG00000234607 9	ENSG00000234607 8	ENSG00000234607 7
ENSG00000231353 0	ENSG00000231353 0	ENSG00000231353 0	ENSG00000231353 0	ENSG00000231353 0	ENSG00000231353 0	ENSG00000231353 0	ENSG00000231353 0
ENSG00000275503 0	ENSG00000275503 0	ENSG00000275503 0	ENSG00000275503 0	ENSG00000275503 0	ENSG00000275503 0	ENSG00000275503 0	ENSG00000275503 0
ENSG00000224966 0	ENSG00000224966 0	ENSG00000224966 0	ENSG00000224966 0	ENSG00000224966 0	ENSG00000224966 0	ENSG00000224966 0	ENSG00000224966 0
ENSG00000183888 1	ENSG00000183888 1	ENSG00000183888 0	ENSG00000183888 0	ENSG00000183888 0	ENSG00000183888 0	ENSG00000183888 0	ENSG00000183888 0
ENSG00000233078 0	ENSG00000233078 0	ENSG00000233078 0	ENSG00000233078 0	ENSG00000233078 0	ENSG00000233078 0	ENSG00000233078 0	ENSG00000233078 0
ENSG00000173641 4	ENSG00000173641 1	ENSG00000173641 2	ENSG00000173641 2	ENSG00000173641 2	ENSG00000173641 4	ENSG00000173641 1	ENSG00000173641 4
ENSG00000186510 1	ENSG00000186510 4	ENSG00000186510 1	ENSG00000186510 4	ENSG00000186510 2	ENSG00000186510 0	ENSG00000186510 0	ENSG00000186510 2
ENSG00000232456 2	ENSG00000232456 2	ENSG00000232456 0	ENSG00000232456 0	ENSG00000232456 0	ENSG00000232456 1	ENSG00000232456 1	ENSG00000232456 0
ENSG00000184908 0	ENSG00000184908 1	ENSG00000184908 0	ENSG00000184908 0	ENSG00000184908 0	ENSG00000184908 0	ENSG00000184908 0	ENSG00000184908 0
ENSG00000185519 6	ENSG00000185519 5	ENSG00000185519 7	ENSG00000185519 9	ENSG00000185519 8	ENSG00000185519 5	ENSG00000185519 3	ENSG00000185519 3
ENSG00000142627 455	ENSG00000142627 432	ENSG00000142627 469	ENSG00000142627 537	ENSG00000142627 497	ENSG00000142627 506	ENSG00000142627 424	ENSG00000142627 545
ENSG00000227959 2	ENSG00000227959 1	ENSG00000227959 1	ENSG00000227959 4	ENSG00000227959 3	ENSG00000227959 4	ENSG00000227959 2	ENSG00000227959 4
ENSG00000224621 0	ENSG00000224621 0	ENSG00000224621 0	ENSG00000224621 0	ENSG00000224621 0	ENSG00000224621 0	ENSG00000224621 1	ENSG00000224621 0
ENSG00000234166 0	ENSG00000234166 0	ENSG00000234166 0	ENSG00000234166 0	ENSG00000234166 0	ENSG00000234166 0	ENSG00000234166 0	ENSG00000234166 0
ENSG00000142632 274	ENSG00000142632 250	ENSG00000142632 281	ENSG00000142632 307	ENSG00000142632 253	ENSG00000142632 267	ENSG00000142632 252	ENSG00000142632 299
ENSG00000237276 17	ENSG00000237276 32	ENSG00000237276 16	ENSG00000237276 16	ENSG00000237276 24	ENSG00000237276 19	ENSG00000237276 17	ENSG00000237276 24
ENSG00000288398 187	ENSG00000288398 171	ENSG00000288398 145	ENSG00000288398 174	ENSG00000288398 147	ENSG00000288398 160	ENSG00000288398 172	ENSG00000288398 190
ENSG00000132881 199	ENSG00000132881 180	ENSG00000132881 182	ENSG00000132881 174	ENSG00000132881 193	ENSG00000132881 183	ENSG00000132881 218	ENSG00000132881 224
ENSG00000233929 3	ENSG00000233929 1	ENSG00000233929 2	ENSG00000233929 4	ENSG00000233929 4	ENSG00000233929 1	ENSG00000233929 0	ENSG00000233929 1
ENSG00000037637 2099	ENSG00000037637 1844	ENSG00000037637 1739	ENSG00000037637 1902	ENSG00000037637 1689	ENSG00000037637 1916	ENSG00000037637 1812	ENSG00000037637 2135
ENSG00000055070 6403	ENSG00000055070 5983	ENSG00000055070 5721	ENSG00000055070 5938	ENSG00000055070 5848	ENSG00000055070 6035	ENSG00000055070 5957	ENSG00000055070 6863
ENSG00000226457 18	ENSG00000226457 17	ENSG00000226457 9	ENSG00000226457 17	ENSG00000226457 16	ENSG00000226457 13	ENSG00000226457 19	ENSG00000226457 27
ENSG00000187144 11	ENSG00000187144 15	ENSG00000187144 16	ENSG00000187144 21	ENSG00000187144 11	ENSG00000187144 18	ENSG00000187144 20	ENSG00000187144 16
ENSG00000157191 2452	ENSG00000157191 2244	ENSG00000157191 2206	ENSG00000157191 2263	ENSG00000157191 2303	ENSG00000157191 2722	ENSG00000157191 2635	ENSG00000157191 2841
ENSG00000226029 24	ENSG00000226029 17	ENSG00000226029 18	ENSG00000226029 30	ENSG00000226029 13	ENSG00000226029 32	ENSG00000226029 20	ENSG00000226029 29
ENSG00000080947 212	ENSG00000080947 175	ENSG00000080947 201	ENSG00000080947 267	ENSG00000080947 228	ENSG00000080947 259	ENSG00000080947 254	ENSG00000080947 299
ENSG00000206652 36	ENSG00000206652 31	ENSG00000206652 29	ENSG00000206652 62	ENSG00000206652 32	ENSG00000206652 34	ENSG00000206652 46	ENSG00000206652 36
ENSG00000261135 0	ENSG00000261135 2	ENSG00000261135 1	ENSG00000261135 3	ENSG00000261135 1	ENSG00000261135 0	ENSG00000261135 0	ENSG00000261135 0
ENSG00000285853 0	ENSG00000285853 0	ENSG00000285853 0	ENSG00000285853 0	ENSG00000285853 0	ENSG00000285853 2	ENSG00000285853 0	ENSG00000285853 0
ENSG00000224174 0	ENSG00000224174 0	ENSG00000224174 0	ENSG00000224174 0	ENSG00000224174 0	ENSG00000224174 0	ENSG00000224174 0	ENSG00000224174 0
ENSG00000233421 16	ENSG00000233421 22	ENSG00000233421 21	ENSG00000233421 17	ENSG00000233421 16	ENSG00000233421 12	ENSG00000233421 15	ENSG00000233421 12
ENSG00000277344 0	ENSG00000277344 0	ENSG00000277344 0	ENSG00000277344 0	ENSG00000277344 0	ENSG00000277344 0	ENSG00000277344 0	ENSG00000277344 0
ENSG00000225710 0	ENSG00000225710 0	ENSG00000225710 0	ENSG00000225710 0	ENSG00000225710 0	ENSG00000225710 0	ENSG00000225710 0	ENSG00000225710 0
ENSG00000219481 1549	ENSG00000219481 1388	ENSG00000219481 1368	ENSG00000219481 1315	ENSG00000219481 1288	ENSG00000219481 1533	ENSG00000219481 1465	ENSG00000219481 1674
ENSG00000271732 4	ENSG00000271732 4	ENSG00000271732 2	ENSG00000271732 3	ENSG00000271732 5	ENSG00000271732 6	ENSG00000271732 5	ENSG00000271732 9
ENSG00000215908 1543	ENSG00000215908 1389	ENSG00000215908 1447	ENSG00000215908 1887	ENSG00000215908 1657	ENSG00000215908 2065	ENSG00000215908 2024	ENSG00000215908 2204
ENSG00000283773 0	ENSG00000283773 0	ENSG00000283773 0	ENSG00000283773 0	ENSG00000283773 0	ENSG00000283773 0	ENSG00000283773 0	ENSG00000283773 0
ENSG00000186301 120	ENSG00000186301 92	ENSG00000186301 136	ENSG00000186301 137	ENSG00000186301 139	ENSG00000186301 189	ENSG00000186301 181	ENSG00000186301 154
ENSG00000282143 1	ENSG00000282143 0	ENSG00000282143 0	ENSG00000282143 2	ENSG00000282143 0	ENSG00000282143 0	ENSG00000282143 0	ENSG00000282143 0
ENSG00000207513 0	ENSG00000207513 0	ENSG00000207513 1	ENSG00000207513 0	ENSG00000207513 0	ENSG00000207513 1	ENSG00000207513 1	ENSG00000207513 0
ENSG00000280114 7	ENSG00000280114 5	ENSG00000280114 3	ENSG00000280114 3	ENSG00000280114 5	ENSG00000280114 3	ENSG00000280114 3	ENSG00000280114 8
ENSG00000236698 16	ENSG00000236698 13	ENSG00000236698 9	ENSG00000236698 5	ENSG00000236698 11	ENSG00000236698 12	ENSG00000236698 17	ENSG00000236698 7
ENSG00000268869 27	ENSG00000268869 32	ENSG00000268869 23	ENSG00000268869 51	ENSG00000268869 28	ENSG00000268869 33	ENSG00000268869 45	ENSG00000268869 43
ENSG00000279151 0	ENSG00000279151 0	ENSG00000279151 0	ENSG00000279151 1	ENSG00000279151 1	ENSG00000279151 0	ENSG00000279151 0	ENSG00000279151 0
ENSG00000282740 0	ENSG00000282740 0	ENSG00000282740 0	ENSG00000282740 0	ENSG00000282740 0	ENSG00000282740 0	ENSG00000282740 0	ENSG00000282740 0
ENSG00000058453 1524	ENSG00000058453 1334	ENSG00000058453 1368	ENSG00000058453 1632	ENSG00000058453 1548	ENSG00000058453 1583	ENSG00000058453 1661	ENSG00000058453 1819
ENSG00000227684 0	ENSG00000227684 2	ENSG00000227684 1	ENSG00000227684 0	ENSG00000227684 0	ENSG00000227684 0	ENSG00000227684 1	ENSG00000227684 0
ENSG00000207389 15	ENSG00000207389 10	ENSG00000207389 14	ENSG00000207389 11	ENSG00000207389 17	ENSG00000207389 22	ENSG00000207389 12	ENSG00000207389 16
ENSG00000186715 33	ENSG00000186715 37	ENSG00000186715 29	ENSG00000186715 46	ENSG00000186715 41	ENSG00000186715 50	ENSG00000186715 55	ENSG00000186715 56
ENSG00000223643 0	ENSG00000223643 0	ENSG00000223643 0	ENSG00000223643 0	ENSG00000223643 0	ENSG00000223643 0	ENSG00000223643 0	ENSG00000223643 0
ENSG00000230239 0	ENSG00000230239 0	ENSG00000230239 0	ENSG00000230239 0	ENSG00000230239 0	ENSG00000230239 0	ENSG00000230239 0	ENSG00000230239 0
ENSG00000263811 0	ENSG00000263811 0	ENSG00000263811 0	ENSG00000263811 0	ENSG00000263811 0	ENSG00000263811 0	ENSG00000263811 0	ENSG00000263811 0
ENSG00000228549 19	ENSG00000228549 11	ENSG00000228549 16	ENSG00000228549 15	ENSG00000228549 13	ENSG00000228549 15	ENSG00000228549 13	ENSG00000228549 18
ENSG00000277234 0	ENSG00000277234 0	ENSG00000277234 0	ENSG00000277234 0	ENSG00000277234 0	ENSG00000277234 0	ENSG00000277234 0	ENSG00000277234 0
ENSG00000238142 6	ENSG00000238142 15	ENSG00000238142 10	ENSG00000238142 4	ENSG00000238142 10	ENSG00000238142 7	ENSG00000238142 12	ENSG00000238142 8
ENSG00000235241 0	ENSG00000235241 0	ENSG00000235241 0	ENSG00000235241 0	ENSG00000235241 0	ENSG00000235241 0	ENSG00000235241 0	ENSG00000235241 0
ENSG00000207005 77	ENSG00000207005 48	ENSG00000207005 49	ENSG00000207005 53	ENSG00000207005 52	ENSG00000207005 71	ENSG00000207005 56	ENSG00000207005 71
ENSG00000272426 26	ENSG00000272426 16	ENSG00000272426 22	ENSG00000272426 18	ENSG00000272426 22	ENSG00000272426 24	ENSG00000272426 28	ENSG00000272426 33
ENSG00000117122 10	ENSG00000117122 3	ENSG00000117122 3	ENSG00000117122 5	ENSG00000117122 8	ENSG00000117122 10	ENSG00000117122 11	ENSG00000117122 3
ENSG00000286898 0	ENSG00000286898 0	ENSG00000286898 0	ENSG00000286898 0	ENSG00000286898 0	ENSG00000286898 0	ENSG00000286898 0	ENSG00000286898 0
ENSG00000226526 6	ENSG00000226526 4	ENSG00000226526 2	ENSG00000226526 6	ENSG00000226526 4	ENSG00000226526 6	ENSG00000226526 4	ENSG00000226526 11
ENSG00000159363 6431	ENSG00000159363 5962	ENSG00000159363 5800	ENSG00000159363 6359	ENSG00000159363 6402	ENSG00000159363 6294	ENSG00000159363 6629	ENSG00000159363 7506
ENSG00000117118 6776	ENSG00000117118 6305	ENSG00000117118 6126	ENSG00000117118 6082	ENSG00000117118 5657	ENSG00000117118 6000	ENSG00000117118 5894	ENSG00000117118 6723
ENSG00000117115 8	ENSG00000117115 9	ENSG00000117115 8	ENSG00000117115 8	ENSG00000117115 5	ENSG00000117115 6	ENSG00000117115 10	ENSG00000117115 4
ENSG00000204362 7	ENSG00000204362 11	ENSG00000204362 2	ENSG00000204362 3	ENSG00000204362 5	ENSG00000204362 12	ENSG00000204362 11	ENSG00000204362 6
ENSG00000282843 0	ENSG00000282843 1	ENSG00000282843 0	ENSG00000282843 0	ENSG00000282843 0	ENSG00000282843 0	ENSG00000282843 0	ENSG00000282843 0
ENSG00000142623 2	ENSG00000142623 10	ENSG00000142623 1	ENSG00000142623 4	ENSG00000142623 2	ENSG00000142623 5	ENSG00000142623 8	ENSG00000142623 6
ENSG00000142619 1	ENSG00000142619 0	ENSG00000142619 0	ENSG00000142619 0	ENSG00000142619 2	ENSG00000142619 0	ENSG00000142619 1	ENSG00000142619 3
ENSG00000266634 0	ENSG00000266634 0	ENSG00000266634 0	ENSG00000266634 0	ENSG00000266634 0	ENSG00000266634 0	ENSG00000266634 0	ENSG00000266634 0
ENSG00000159339 0	ENSG00000159339 2	ENSG00000159339 0	ENSG00000159339 0	ENSG00000159339 0	ENSG00000159339 0	ENSG00000159339 0	ENSG00000159339 0
ENSG00000276747 3	ENSG00000276747 0	ENSG00000276747 0	ENSG00000276747 1	ENSG00000276747 2	ENSG00000276747 1	ENSG00000276747 0	ENSG00000276747 3
ENSG00000179051 9809	ENSG00000179051 8612	ENSG00000179051 8666	ENSG00000179051 9141	ENSG00000179051 8352	ENSG00000179051 8899	ENSG00000179051 9013	ENSG00000179051 10355
ENSG00000227751 0	ENSG00000227751 0	ENSG00000227751 0	ENSG00000227751 0	ENSG00000227751 0	ENSG00000227751 0	ENSG00000227751 0	ENSG00000227751 0
ENSG00000074964 1198	ENSG00000074964 1208	ENSG00000074964 1163	ENSG00000074964 1185	ENSG00000074964 1155	ENSG00000074964 1166	ENSG00000074964 1207	ENSG00000074964 1351
ENSG00000236648 0	ENSG00000236648 1	ENSG00000236648 0	ENSG00000236648 0	ENSG00000236648 0	ENSG00000236648 0	ENSG00000236648 0	ENSG00000236648 0
ENSG00000117148 1	ENSG00000117148 1	ENSG00000117148 6	ENSG00000117148 0	ENSG00000117148 1	ENSG00000117148 2	ENSG00000117148 6	ENSG00000117148 0
ENSG00000284653 0	ENSG00000284653 2	ENSG00000284653 0	ENSG00000284653 0	ENSG00000284653 0	ENSG00000284653 0	ENSG00000284653 0	ENSG00000284653 0
ENSG00000261781 1	ENSG00000261781 0	ENSG00000261781 0	ENSG00000261781 0	ENSG00000261781 0	ENSG00000261781 0	ENSG00000261781 0	ENSG00000261781 0
ENSG00000117154 0	ENSG00000117154 3	ENSG00000117154 0	ENSG00000117154 0	ENSG00000117154 0	ENSG00000117154 0	ENSG00000117154 0	ENSG00000117154 0
ENSG00000280222 0	ENSG00000280222 2	ENSG00000280222 0	ENSG00000280222 0	ENSG00000280222 0	ENSG00000280222 0	ENSG00000280222 0	ENSG00000280222 0
ENSG00000230035 0	ENSG00000230035 1	ENSG00000230035 0	ENSG00000230035 0	ENSG00000230035 0	ENSG00000230035 0	ENSG00000230035 0	ENSG00000230035 0
ENSG00000225387 0	ENSG00000225387 0	ENSG00000225387 0	ENSG00000225387 0	ENSG00000225387 0	ENSG00000225387 0	ENSG00000225387 0	ENSG00000225387 0
ENSG00000179023 0	ENSG00000179023 3	ENSG00000179023 0	ENSG00000179023 0	ENSG00000179023 0	ENSG00000179023 0	ENSG00000179023 0	ENSG00000179023 0
ENSG00000235282 1	ENSG00000235282 0	ENSG00000235282 0	ENSG00000235282 0	ENSG00000235282 0	ENSG00000235282 0	ENSG00000235282 0	ENSG00000235282 1
ENSG00000225478 0	ENSG00000225478 0	ENSG00000225478 0	ENSG00000225478 0	ENSG00000225478 0	ENSG00000225478 0	ENSG00000225478 0	ENSG00000225478 0
ENSG00000009709 0	ENSG00000009709 1	ENSG00000009709 0	ENSG00000009709 0	ENSG00000009709 0	ENSG00000009709 0	ENSG00000009709 0	ENSG00000009709 0
ENSG00000179002 0	ENSG00000179002 0	ENSG00000179002 0	ENSG00000179002 0	ENSG00000179002 0	ENSG00000179002 0	ENSG00000179002 0	ENSG00000179002 0
ENSG00000159423 1206	ENSG00000159423 1152	ENSG00000159423 1117	ENSG00000159423 1166	ENSG00000159423 1061	ENSG00000159423 1180	ENSG00000159423 1166	ENSG00000159423 1394
ENSG00000265606 0	ENSG00000265606 0	ENSG00000265606 0	ENSG00000265606 0	ENSG00000265606 0	ENSG00000265606 0	ENSG00000265606 0	ENSG00000265606 0
ENSG00000221662 0	ENSG00000221662 0	ENSG00000221662 0	ENSG00000221662 0	ENSG00000221662 1	ENSG00000221662 1	ENSG00000221662 0	ENSG00000221662 0
ENSG00000169991 1891	ENSG00000169991 1665	ENSG00000169991 1619	ENSG00000169991 1795	ENSG00000169991 1577	ENSG00000169991 1786	ENSG00000169991 1669	ENSG00000169991 1999
ENSG00000272084 72	ENSG00000272084 60	ENSG00000272084 66	ENSG00000272084 63	ENSG00000272084 58	ENSG00000272084 81	ENSG00000272084 106	ENSG00000272084 93
ENSG00000127481 13444	ENSG00000127481 11913	ENSG00000127481 12247	ENSG00000127481 13924	ENSG00000127481 11459	ENSG00000127481 13246	ENSG00000127481 13053	ENSG00000127481 14753
ENSG00000230424 17	ENSG00000230424 14	ENSG00000230424 20	ENSG00000230424 16	ENSG00000230424 23	ENSG00000230424 21	ENSG00000230424 21	ENSG00000230424 19
ENSG00000127463 9730	ENSG00000127463 8932	ENSG00000127463 8741	ENSG00000127463 8826	ENSG00000127463 7910	ENSG00000127463 8693	ENSG00000127463 8385	ENSG00000127463 9701
ENSG00000053372 4692	ENSG00000053372 4137	ENSG00000053372 4084	ENSG00000053372 4302	ENSG00000053372 3680	ENSG00000053372 4070	ENSG00000053372 3846	ENSG00000053372 4524
ENSG00000286064 25	ENSG00000286064 12	ENSG00000286064 13	ENSG00000286064 19	ENSG00000286064 16	ENSG00000286064 9	ENSG00000286064 25	ENSG00000286064 25
ENSG00000211454 8	ENSG00000211454 9	ENSG00000211454 12	ENSG00000211454 5	ENSG00000211454 2	ENSG00000211454 4	ENSG00000211454 9	ENSG00000211454 9
ENSG00000162482 24	ENSG00000162482 32	ENSG00000162482 30	ENSG00000162482 32	ENSG00000162482 19	ENSG00000162482 32	ENSG00000162482 36	ENSG00000162482 29
ENSG00000270728 20	ENSG00000270728 29	ENSG00000270728 28	ENSG00000270728 22	ENSG00000270728 31	ENSG00000270728 23	ENSG00000270728 29	ENSG00000270728 29
ENSG00000053371 2878	ENSG00000053371 2793	ENSG00000053371 2664	ENSG00000053371 2806	ENSG00000053371 2794	ENSG00000053371 2837	ENSG00000053371 2839	ENSG00000053371 3213
ENSG00000200403 8	ENSG00000200403 4	ENSG00000200403 7	ENSG00000200403 10	ENSG00000200403 2	ENSG00000200403 5	ENSG00000200403 8	ENSG00000200403 1
ENSG00000040487 2284	ENSG00000040487 2019	ENSG00000040487 2089	ENSG00000040487 2274	ENSG00000040487 2027	ENSG00000040487 2038	ENSG00000040487 2001	ENSG00000040487 2164
ENSG00000077549 5888	ENSG00000077549 5192	ENSG00000077549 4899	ENSG00000077549 4913	ENSG00000077549 4509	ENSG00000077549 4977	ENSG00000077549 5064	ENSG00000077549 5471
ENSG00000240490 1	ENSG00000240490 3	ENSG00000240490 6	ENSG00000240490 1	ENSG00000240490 1	ENSG00000240490 6	ENSG00000240490 3	ENSG00000240490 2
ENSG00000173436 958	ENSG00000173436 847	ENSG00000173436 844	ENSG00000173436 873	ENSG00000173436 778	ENSG00000173436 1001	ENSG00000173436 881	ENSG00000173436 1024
ENSG00000201609 0	ENSG00000201609 0	ENSG00000201609 0	ENSG00000201609 0	ENSG00000201609 0	ENSG00000201609 0	ENSG00000201609 0	ENSG00000201609 0
ENSG00000235185 3	ENSG00000235185 1	ENSG00000235185 1	ENSG00000235185 0	ENSG00000235185 3	ENSG00000235185 0	ENSG00000235185 0	ENSG00000235185 2
ENSG00000158747 7039	ENSG00000158747 6418	ENSG00000158747 5917	ENSG00000158747 6091	ENSG00000158747 6054	ENSG00000158747 5970	ENSG00000158747 6214	ENSG00000158747 6667
ENSG00000270136 0	ENSG00000270136 1	ENSG00000270136 1	ENSG00000270136 0	ENSG00000270136 0	ENSG00000270136 0	ENSG00000270136 0	ENSG00000270136 0
ENSG00000226396 29	ENSG00000226396 42	ENSG00000226396 30	ENSG00000226396 43	ENSG00000226396 41	ENSG00000226396 48	ENSG00000226396 42	ENSG00000226396 42
ENSG00000158748 1	ENSG00000158748 7	ENSG00000158748 2	ENSG00000158748 2	ENSG00000158748 2	ENSG00000158748 3	ENSG00000158748 5	ENSG00000158748 8
ENSG00000162542 607	ENSG00000162542 598	ENSG00000162542 605	ENSG00000162542 644	ENSG00000162542 713	ENSG00000162542 753	ENSG00000162542 715	ENSG00000162542 805
ENSG00000178828 0	ENSG00000178828 0	ENSG00000178828 0	ENSG00000178828 0	ENSG00000178828 0	ENSG00000178828 0	ENSG00000178828 1	ENSG00000178828 0
ENSG00000235434 0	ENSG00000235434 1	ENSG00000235434 0	ENSG00000235434 0	ENSG00000235434 0	ENSG00000235434 0	ENSG00000235434 0	ENSG00000235434 0
ENSG00000169914 1407	ENSG00000169914 1216	ENSG00000169914 1295	ENSG00000169914 1421	ENSG00000169914 1129	ENSG00000169914 1268	ENSG00000169914 1248	ENSG00000169914 1448
ENSG00000188784 0	ENSG00000188784 1	ENSG00000188784 0	ENSG00000188784 0	ENSG00000188784 0	ENSG00000188784 1	ENSG00000188784 0	ENSG00000188784 0
ENSG00000242688 0	ENSG00000242688 0	ENSG00000242688 0	ENSG00000242688 0	ENSG00000242688 0	ENSG00000242688 0	ENSG00000242688 0	ENSG00000242688 0
ENSG00000188257 0	ENSG00000188257 1	ENSG00000188257 0	ENSG00000188257 0	ENSG00000188257 0	ENSG00000188257 0	ENSG00000188257 0	ENSG00000188257 2
ENSG00000127472 0	ENSG00000127472 2	ENSG00000127472 0	ENSG00000127472 0	ENSG00000127472 0	ENSG00000127472 1	ENSG00000127472 0	ENSG00000127472 0
ENSG00000117215 0	ENSG00000117215 1	ENSG00000117215 0	ENSG00000117215 0	ENSG00000117215 0	ENSG00000117215 0	ENSG00000117215 0	ENSG00000117215 0
ENSG00000158786 0	ENSG00000158786 0	ENSG00000158786 0	ENSG00000158786 0	ENSG00000158786 0	ENSG00000158786 0	ENSG00000158786 0	ENSG00000158786 0
ENSG00000227066 0	ENSG00000227066 0	ENSG00000227066 0	ENSG00000227066 0	ENSG00000227066 0	ENSG00000227066 0	ENSG00000227066 0	ENSG00000227066 0
ENSG00000187980 1	ENSG00000187980 0	ENSG00000187980 0	ENSG00000187980 0	ENSG00000187980 0	ENSG00000187980 0	ENSG00000187980 0	ENSG00000187980 0
ENSG00000225986 0	ENSG00000225986 1	ENSG00000225986 0	ENSG00000225986 0	ENSG00000225986 0	ENSG00000225986 0	ENSG00000225986 0	ENSG00000225986 1
ENSG00000162543 2	ENSG00000162543 5	ENSG00000162543 1	ENSG00000162543 1	ENSG00000162543 0	ENSG00000162543 0	ENSG00000162543 2	ENSG00000162543 0
ENSG00000228105 0	ENSG00000228105 1	ENSG00000228105 0	ENSG00000228105 0	ENSG00000228105 0	ENSG00000228105 0	ENSG00000228105 0	ENSG00000228105 0
ENSG00000284710 0	ENSG00000284710 2	ENSG00000284710 0	ENSG00000284710 0	ENSG00000284710 0	ENSG00000284710 1	ENSG00000284710 0	ENSG00000284710 0
ENSG00000158816 0	ENSG00000158816 2	ENSG00000158816 0	ENSG00000158816 0	ENSG00000158816 0	ENSG00000158816 1	ENSG00000158816 0	ENSG00000158816 0
ENSG00000226664 0	ENSG00000226664 0	ENSG00000226664 0	ENSG00000226664 0	ENSG00000226664 0	ENSG00000226664 0	ENSG00000226664 0	ENSG00000226664 0
ENSG00000236963 1	ENSG00000236963 2	ENSG00000236963 0	ENSG00000236963 0	ENSG00000236963 0	ENSG00000236963 0	ENSG00000236963 0	ENSG00000236963 0
ENSG00000226487 0	ENSG00000226487 0	ENSG00000226487 0	ENSG00000226487 0	ENSG00000226487 0	ENSG00000226487 0	ENSG00000226487 0	ENSG00000226487 0
ENSG00000284641 0	ENSG00000284641 0	ENSG00000284641 0	ENSG00000284641 1	ENSG00000284641 0	ENSG00000284641 0	ENSG00000284641 0	ENSG00000284641 0
ENSG00000284743 0	ENSG00000284743 0	ENSG00000284743 0	ENSG00000284743 0	ENSG00000284743 0	ENSG00000284743 0	ENSG00000284743 0	ENSG00000284743 0
ENSG00000162545 26	ENSG00000162545 26	ENSG00000162545 22	ENSG00000162545 28	ENSG00000162545 20	ENSG00000162545 26	ENSG00000162545 22	ENSG00000162545 21
ENSG00000090432 2267	ENSG00000090432 2105	ENSG00000090432 2083	ENSG00000090432 2032	ENSG00000090432 2132	ENSG00000090432 2140	ENSG00000090432 2116	ENSG00000090432 2380
ENSG00000215520 0	ENSG00000215520 0	ENSG00000215520 0	ENSG00000215520 0	ENSG00000215520 0	ENSG00000215520 0	ENSG00000215520 0	ENSG00000215520 0
ENSG00000183114 0	ENSG00000183114 1	ENSG00000183114 0	ENSG00000183114 0	ENSG00000183114 1	ENSG00000183114 0	ENSG00000183114 0	ENSG00000183114 0
ENSG00000158825 2	ENSG00000158825 7	ENSG00000158825 4	ENSG00000158825 9	ENSG00000158825 5	ENSG00000158825 6	ENSG00000158825 6	ENSG00000158825 9
ENSG00000158828 1556	ENSG00000158828 1425	ENSG00000158828 1359	ENSG00000158828 1385	ENSG00000158828 1470	ENSG00000158828 1384	ENSG00000158828 1467	ENSG00000158828 1712
ENSG00000284005 0	ENSG00000284005 0	ENSG00000284005 0	ENSG00000284005 0	ENSG00000284005 0	ENSG00000284005 0	ENSG00000284005 0	ENSG00000284005 0
ENSG00000117242 205	ENSG00000117242 178	ENSG00000117242 177	ENSG00000117242 192	ENSG00000117242 179	ENSG00000117242 187	ENSG00000117242 191	ENSG00000117242 221
ENSG00000244038 20253	ENSG00000244038 18174	ENSG00000244038 17819	ENSG00000244038 18331	ENSG00000244038 17572	ENSG00000244038 18402	ENSG00000244038 18449	ENSG00000244038 20858
ENSG00000117245 9	ENSG00000117245 15	ENSG00000117245 6	ENSG00000117245 10	ENSG00000117245 7	ENSG00000117245 13	ENSG00000117245 10	ENSG00000117245 7
ENSG00000235432 0	ENSG00000235432 0	ENSG00000235432 0	ENSG00000235432 0	ENSG00000235432 0	ENSG00000235432 0	ENSG00000235432 0	ENSG00000235432 0
ENSG00000189410 316	ENSG00000189410 297	ENSG00000189410 268	ENSG00000189410 337	ENSG00000189410 273	ENSG00000189410 286	ENSG00000189410 300	ENSG00000189410 348
ENSG00000233069 5	ENSG00000233069 3	ENSG00000233069 1	ENSG00000233069 5	ENSG00000233069 3	ENSG00000233069 5	ENSG00000233069 1	ENSG00000233069 11
ENSG00000127483 10717	ENSG00000127483 9149	ENSG00000127483 9415	ENSG00000127483 10372	ENSG00000127483 10107	ENSG00000127483 12366	ENSG00000127483 11495	ENSG00000127483 13245
ENSG00000075151 5550	ENSG00000075151 4895	ENSG00000075151 4719	ENSG00000075151 5023	ENSG00000075151 4636	ENSG00000075151 5258	ENSG00000075151 4910	ENSG00000075151 5818
ENSG00000251914 2	ENSG00000251914 3	ENSG00000251914 3	ENSG00000251914 1	ENSG00000251914 0	ENSG00000251914 2	ENSG00000251914 3	ENSG00000251914 2
ENSG00000221808 1	ENSG00000221808 1	ENSG00000221808 1	ENSG00000221808 3	ENSG00000221808 1	ENSG00000221808 0	ENSG00000221808 3	ENSG00000221808 4
ENSG00000233072 2	ENSG00000233072 2	ENSG00000233072 3	ENSG00000233072 0	ENSG00000233072 2	ENSG00000233072 4	ENSG00000233072 0	ENSG00000233072 7
ENSG00000236073 0	ENSG00000236073 4	ENSG00000236073 3	ENSG00000236073 1	ENSG00000236073 0	ENSG00000236073 1	ENSG00000236073 0	ENSG00000236073 10
ENSG00000235112 4	ENSG00000235112 3	ENSG00000235112 4	ENSG00000235112 8	ENSG00000235112 8	ENSG00000235112 6	ENSG00000235112 3	ENSG00000235112 2
ENSG00000287192 9	ENSG00000287192 10	ENSG00000287192 12	ENSG00000287192 12	ENSG00000287192 11	ENSG00000287192 11	ENSG00000287192 20	ENSG00000287192 16
ENSG00000117298 4426	ENSG00000117298 4032	ENSG00000117298 3826	ENSG00000117298 4301	ENSG00000117298 3635	ENSG00000117298 3939	ENSG00000117298 4007	ENSG00000117298 4533
ENSG00000236936 10	ENSG00000236936 4	ENSG00000236936 6	ENSG00000236936 7	ENSG00000236936 7	ENSG00000236936 7	ENSG00000236936 7	ENSG00000236936 11
ENSG00000231105 7	ENSG00000231105 10	ENSG00000231105 5	ENSG00000231105 15	ENSG00000231105 5	ENSG00000231105 7	ENSG00000231105 6	ENSG00000231105 5
ENSG00000236216 0	ENSG00000236216 1	ENSG00000236216 0	ENSG00000236216 0	ENSG00000236216 0	ENSG00000236216 1	ENSG00000236216 0	ENSG00000236216 0
ENSG00000228823 0	ENSG00000228823 0	ENSG00000228823 0	ENSG00000228823 0	ENSG00000228823 0	ENSG00000228823 0	ENSG00000228823 0	ENSG00000228823 0
ENSG00000236009 0	ENSG00000236009 0	ENSG00000236009 0	ENSG00000236009 0	ENSG00000236009 0	ENSG00000236009 0	ENSG00000236009 0	ENSG00000236009 0
ENSG00000227001 87	ENSG00000227001 98	ENSG00000227001 72	ENSG00000227001 92	ENSG00000227001 84	ENSG00000227001 79	ENSG00000227001 76	ENSG00000227001 87
ENSG00000187952 1	ENSG00000187952 4	ENSG00000187952 5	ENSG00000187952 4	ENSG00000187952 2	ENSG00000187952 3	ENSG00000187952 2	ENSG00000187952 6
ENSG00000186543 0	ENSG00000186543 3	ENSG00000186543 0	ENSG00000186543 0	ENSG00000186543 1	ENSG00000186543 0	ENSG00000186543 0	ENSG00000186543 0
ENSG00000142794 1597	ENSG00000142794 1422	ENSG00000142794 1434	ENSG00000142794 1590	ENSG00000142794 1366	ENSG00000142794 1634	ENSG00000142794 1514	ENSG00000142794 1749
ENSG00000176378 0	ENSG00000176378 0	ENSG00000176378 0	ENSG00000176378 0	ENSG00000176378 0	ENSG00000176378 0	ENSG00000176378 0	ENSG00000176378 0
ENSG00000162551 0	ENSG00000162551 5	ENSG00000162551 1	ENSG00000162551 1	ENSG00000162551 2	ENSG00000162551 6	ENSG00000162551 0	ENSG00000162551 3
ENSG00000233431 0	ENSG00000233431 0	ENSG00000233431 1	ENSG00000233431 0	ENSG00000233431 0	ENSG00000233431 0	ENSG00000233431 1	ENSG00000233431 0
ENSG00000076864 191	ENSG00000076864 160	ENSG00000076864 138	ENSG00000076864 166	ENSG00000076864 158	ENSG00000076864 151	ENSG00000076864 147	ENSG00000076864 155
ENSG00000090686 6027	ENSG00000090686 5331	ENSG00000090686 5532	ENSG00000090686 5805	ENSG00000090686 5101	ENSG00000090686 6273	ENSG00000090686 5781	ENSG00000090686 6736
ENSG00000231978 0	ENSG00000231978 2	ENSG00000231978 1	ENSG00000231978 2	ENSG00000231978 5	ENSG00000231978 5	ENSG00000231978 4	ENSG00000231978 2
ENSG00000187942 28	ENSG00000187942 23	ENSG00000187942 43	ENSG00000187942 64	ENSG00000187942 28	ENSG00000187942 42	ENSG00000187942 34	ENSG00000187942 51
ENSG00000142798 25315	ENSG00000142798 23159	ENSG00000142798 24490	ENSG00000142798 29395	ENSG00000142798 21236	ENSG00000142798 22119	ENSG00000142798 23309	ENSG00000142798 26558
ENSG00000232037 5	ENSG00000232037 7	ENSG00000232037 1	ENSG00000232037 13	ENSG00000232037 1	ENSG00000232037 6	ENSG00000232037 5	ENSG00000232037 11
ENSG00000283234 0	ENSG00000283234 0	ENSG00000283234 0	ENSG00000283234 0	ENSG00000283234 0	ENSG00000283234 0	ENSG00000283234 0	ENSG00000283234 0
ENSG00000219073 0	ENSG00000219073 0	ENSG00000219073 0	ENSG00000219073 0	ENSG00000219073 0	ENSG00000219073 0	ENSG00000219073 0	ENSG00000219073 0
ENSG00000285959 0	ENSG00000285959 0	ENSG00000285959 0	ENSG00000285959 0	ENSG00000285959 0	ENSG00000285959 1	ENSG00000285959 0	ENSG00000285959 0
ENSG00000273610 0	ENSG00000273610 0	ENSG00000273610 0	ENSG00000273610 0	ENSG00000273610 0	ENSG00000273610 0	ENSG00000273610 0	ENSG00000273610 0
ENSG00000201919 0	ENSG00000201919 0	ENSG00000201919 0	ENSG00000201919 0	ENSG00000201919 0	ENSG00000201919 0	ENSG00000201919 0	ENSG00000201919 0
ENSG00000142789 0	ENSG00000142789 0	ENSG00000142789 0	ENSG00000142789 0	ENSG00000142789 0	ENSG00000142789 0	ENSG00000142789 0	ENSG00000142789 0
ENSG00000278124 0	ENSG00000278124 0	ENSG00000278124 0	ENSG00000278124 0	ENSG00000278124 0	ENSG00000278124 0	ENSG00000278124 0	ENSG00000278124 0
ENSG00000201273 0	ENSG00000201273 0	ENSG00000201273 0	ENSG00000201273 0	ENSG00000201273 0	ENSG00000201273 0	ENSG00000201273 0	ENSG00000201273 0
ENSG00000228397 5	ENSG00000228397 0	ENSG00000228397 5	ENSG00000228397 6	ENSG00000228397 4	ENSG00000228397 13	ENSG00000228397 6	ENSG00000228397 4
ENSG00000218510 221	ENSG00000218510 149	ENSG00000218510 189	ENSG00000218510 261	ENSG00000218510 174	ENSG00000218510 258	ENSG00000218510 230	ENSG00000218510 278
ENSG00000070831 12995	ENSG00000070831 11593	ENSG00000070831 11484	ENSG00000070831 11318	ENSG00000070831 11041	ENSG00000070831 13007	ENSG00000070831 11999	ENSG00000070831 13930
ENSG00000285752 44	ENSG00000285752 34	ENSG00000285752 38	ENSG00000285752 61	ENSG00000285752 33	ENSG00000285752 67	ENSG00000285752 57	ENSG00000285752 53
ENSG00000285794 0	ENSG00000285794 0	ENSG00000285794 0	ENSG00000285794 0	ENSG00000285794 0	ENSG00000285794 0	ENSG00000285794 0	ENSG00000285794 0
ENSG00000230068 7	ENSG00000230068 8	ENSG00000230068 19	ENSG00000230068 21	ENSG00000230068 22	ENSG00000230068 23	ENSG00000230068 18	ENSG00000230068 25
ENSG00000271428 13	ENSG00000271428 6	ENSG00000271428 8	ENSG00000271428 12	ENSG00000271428 8	ENSG00000271428 14	ENSG00000271428 8	ENSG00000271428 10
ENSG00000162552 49	ENSG00000162552 40	ENSG00000162552 34	ENSG00000162552 48	ENSG00000162552 50	ENSG00000162552 66	ENSG00000162552 49	ENSG00000162552 60
ENSG00000285873 8	ENSG00000285873 7	ENSG00000285873 5	ENSG00000285873 14	ENSG00000285873 3	ENSG00000285873 8	ENSG00000285873 11	ENSG00000285873 12
ENSG00000266564 0	ENSG00000266564 0	ENSG00000266564 0	ENSG00000266564 0	ENSG00000266564 0	ENSG00000266564 0	ENSG00000266564 0	ENSG00000266564 0
ENSG00000234397 1	ENSG00000234397 0	ENSG00000234397 1	ENSG00000234397 0	ENSG00000234397 3	ENSG00000234397 0	ENSG00000234397 0	ENSG00000234397 1
ENSG00000279625 0	ENSG00000279625 0	ENSG00000279625 0	ENSG00000279625 0	ENSG00000279625 0	ENSG00000279625 0	ENSG00000279625 0	ENSG00000279625 0
ENSG00000184677 4087	ENSG00000184677 3549	ENSG00000184677 3645	ENSG00000184677 4125	ENSG00000184677 3578	ENSG00000184677 4222	ENSG00000184677 3904	ENSG00000184677 4457
ENSG00000237200 16	ENSG00000237200 20	ENSG00000237200 18	ENSG00000237200 25	ENSG00000237200 15	ENSG00000237200 23	ENSG00000237200 23	ENSG00000237200 15
ENSG00000070886 0	ENSG00000070886 2	ENSG00000070886 0	ENSG00000070886 0	ENSG00000070886 0	ENSG00000070886 0	ENSG00000070886 3	ENSG00000070886 2
ENSG00000276835 0	ENSG00000276835 0	ENSG00000276835 0	ENSG00000276835 0	ENSG00000276835 0	ENSG00000276835 0	ENSG00000276835 0	ENSG00000276835 0
ENSG00000173372 0	ENSG00000173372 1	ENSG00000173372 0	ENSG00000173372 0	ENSG00000173372 0	ENSG00000173372 0	ENSG00000173372 0	ENSG00000173372 0
ENSG00000159189 1	ENSG00000159189 1	ENSG00000159189 0	ENSG00000159189 0	ENSG00000159189 0	ENSG00000159189 0	ENSG00000159189 0	ENSG00000159189 0
ENSG00000173369 0	ENSG00000173369 0	ENSG00000173369 0	ENSG00000173369 0	ENSG00000173369 0	ENSG00000173369 0	ENSG00000173369 0	ENSG00000173369 0
ENSG00000133216 2	ENSG00000133216 4	ENSG00000133216 1	ENSG00000133216 2	ENSG00000133216 1	ENSG00000133216 8	ENSG00000133216 2	ENSG00000133216 2
ENSG00000265422 0	ENSG00000265422 0	ENSG00000265422 0	ENSG00000265422 0	ENSG00000265422 0	ENSG00000265422 0	ENSG00000265422 0	ENSG00000265422 0
ENSG00000225952 0	ENSG00000225952 0	ENSG00000225952 0	ENSG00000225952 0	ENSG00000225952 0	ENSG00000225952 0	ENSG00000225952 0	ENSG00000225952 0
ENSG00000264014 0	ENSG00000264014 0	ENSG00000264014 0	ENSG00000264014 0	ENSG00000264014 0	ENSG00000264014 0	ENSG00000264014 0	ENSG00000264014 0
ENSG00000215906 0	ENSG00000215906 0	ENSG00000215906 0	ENSG00000215906 0	ENSG00000215906 0	ENSG00000215906 0	ENSG00000215906 0	ENSG00000215906 0
ENSG00000227868 0	ENSG00000227868 1	ENSG00000227868 2	ENSG00000227868 1	ENSG00000227868 0	ENSG00000227868 1	ENSG00000227868 1	ENSG00000227868 0
ENSG00000004487 6838	ENSG00000004487 6118	ENSG00000004487 6010	ENSG00000004487 5933	ENSG00000004487 5322	ENSG00000004487 5899	ENSG00000004487 5638	ENSG00000004487 6540
ENSG00000240553 6	ENSG00000240553 8	ENSG00000240553 9	ENSG00000240553 4	ENSG00000240553 6	ENSG00000240553 6	ENSG00000240553 9	ENSG00000240553 16
ENSG00000263793 0	ENSG00000263793 0	ENSG00000263793 0	ENSG00000263793 1	ENSG00000263793 1	ENSG00000263793 0	ENSG00000263793 1	ENSG00000263793 0
ENSG00000266802 1	ENSG00000266802 2	ENSG00000266802 3	ENSG00000266802 3	ENSG00000266802 0	ENSG00000266802 1	ENSG00000266802 1	ENSG00000266802 5
ENSG00000169641 3315	ENSG00000169641 2864	ENSG00000169641 2747	ENSG00000169641 2914	ENSG00000169641 2661	ENSG00000169641 3078	ENSG00000169641 2923	ENSG00000169641 3308
ENSG00000229010 3	ENSG00000229010 2	ENSG00000229010 2	ENSG00000229010 12	ENSG00000229010 7	ENSG00000229010 4	ENSG00000229010 6	ENSG00000229010 4
ENSG00000206935 1	ENSG00000206935 0	ENSG00000206935 1	ENSG00000206935 2	ENSG00000206935 0	ENSG00000206935 3	ENSG00000206935 0	ENSG00000206935 0
ENSG00000252578 1	ENSG00000252578 1	ENSG00000252578 2	ENSG00000252578 3	ENSG00000252578 0	ENSG00000252578 0	ENSG00000252578 2	ENSG00000252578 1
ENSG00000179546 0	ENSG00000179546 2	ENSG00000179546 3	ENSG00000179546 0	ENSG00000179546 1	ENSG00000179546 5	ENSG00000179546 8	ENSG00000179546 7
ENSG00000215381 1	ENSG00000215381 0	ENSG00000215381 0	ENSG00000215381 0	ENSG00000215381 0	ENSG00000215381 0	ENSG00000215381 0	ENSG00000215381 0
ENSG00000261326 142	ENSG00000261326 112	ENSG00000261326 152	ENSG00000261326 212	ENSG00000261326 129	ENSG00000261326 245	ENSG00000261326 171	ENSG00000261326 217
ENSG00000284726 21	ENSG00000284726 13	ENSG00000284726 17	ENSG00000284726 47	ENSG00000284726 18	ENSG00000284726 33	ENSG00000284726 31	ENSG00000284726 28
ENSG00000125944 6446	ENSG00000125944 5902	ENSG00000125944 5906	ENSG00000125944 5989	ENSG00000125944 5164	ENSG00000125944 6127	ENSG00000125944 5634	ENSG00000125944 6740
ENSG00000125945 966	ENSG00000125945 979	ENSG00000125945 902	ENSG00000125945 963	ENSG00000125945 895	ENSG00000125945 1046	ENSG00000125945 937	ENSG00000125945 1117
ENSG00000249087 71	ENSG00000249087 67	ENSG00000249087 56	ENSG00000249087 74	ENSG00000249087 69	ENSG00000249087 88	ENSG00000249087 70	ENSG00000249087 82
ENSG00000201405 0	ENSG00000201405 0	ENSG00000201405 0	ENSG00000201405 0	ENSG00000201405 0	ENSG00000201405 0	ENSG00000201405 0	ENSG00000201405 0
ENSG00000271420 0	ENSG00000271420 1	ENSG00000271420 0	ENSG00000271420 0	ENSG00000271420 0	ENSG00000271420 0	ENSG00000271420 1	ENSG00000271420 0
ENSG00000204219 1	ENSG00000204219 7	ENSG00000204219 1	ENSG00000204219 2	ENSG00000204219 0	ENSG00000204219 4	ENSG00000204219 2	ENSG00000204219 2
ENSG00000232482 0	ENSG00000232482 0	ENSG00000232482 0	ENSG00000232482 0	ENSG00000232482 0	ENSG00000232482 0	ENSG00000232482 0	ENSG00000232482 0
ENSG00000088280 951	ENSG00000088280 882	ENSG00000088280 888	ENSG00000088280 906	ENSG00000088280 865	ENSG00000088280 871	ENSG00000088280 849	ENSG00000088280 952
ENSG00000007968 2253	ENSG00000007968 1937	ENSG00000007968 2022	ENSG00000007968 2120	ENSG00000007968 1779	ENSG00000007968 1789	ENSG00000007968 1794	ENSG00000007968 2003
ENSG00000235052 4	ENSG00000235052 1	ENSG00000235052 1	ENSG00000235052 2	ENSG00000235052 1	ENSG00000235052 0	ENSG00000235052 4	ENSG00000235052 2
ENSG00000117318 2428	ENSG00000117318 2203	ENSG00000117318 2199	ENSG00000117318 2510	ENSG00000117318 2230	ENSG00000117318 2370	ENSG00000117318 2551	ENSG00000117318 3030
ENSG00000285802 0	ENSG00000285802 1	ENSG00000285802 0	ENSG00000285802 0	ENSG00000285802 2	ENSG00000285802 0	ENSG00000285802 2	ENSG00000285802 0
ENSG00000197880 0	ENSG00000197880 4	ENSG00000197880 0	ENSG00000197880 0	ENSG00000197880 0	ENSG00000197880 0	ENSG00000197880 0	ENSG00000197880 0
ENSG00000229239 0	ENSG00000229239 1	ENSG00000229239 0	ENSG00000229239 0	ENSG00000229239 0	ENSG00000229239 0	ENSG00000229239 0	ENSG00000229239 0
ENSG00000142676 39707	ENSG00000142676 37311	ENSG00000142676 36423	ENSG00000142676 35802	ENSG00000142676 37186	ENSG00000142676 40681	ENSG00000142676 39312	ENSG00000142676 45490
ENSG00000236810 54	ENSG00000236810 43	ENSG00000236810 58	ENSG00000236810 64	ENSG00000236810 52	ENSG00000236810 61	ENSG00000236810 74	ENSG00000236810 67
ENSG00000011007 5993	ENSG00000011007 5374	ENSG00000011007 5187	ENSG00000011007 5456	ENSG00000011007 5008	ENSG00000011007 5566	ENSG00000011007 5371	ENSG00000011007 6132
ENSG00000057757 2966	ENSG00000057757 2627	ENSG00000057757 2512	ENSG00000057757 2590	ENSG00000057757 2470	ENSG00000057757 2849	ENSG00000057757 2652	ENSG00000057757 3122
ENSG00000011009 3504	ENSG00000011009 3263	ENSG00000011009 3101	ENSG00000011009 3435	ENSG00000011009 3126	ENSG00000011009 3358	ENSG00000011009 3144	ENSG00000011009 3710
ENSG00000117308 3352	ENSG00000117308 3077	ENSG00000117308 3079	ENSG00000117308 3271	ENSG00000117308 3242	ENSG00000117308 3267	ENSG00000117308 3237	ENSG00000117308 3806
ENSG00000117305 797	ENSG00000117305 702	ENSG00000117305 713	ENSG00000117305 787	ENSG00000117305 839	ENSG00000117305 971	ENSG00000117305 1001	ENSG00000117305 1011
ENSG00000179163 1679	ENSG00000179163 1449	ENSG00000179163 1443	ENSG00000179163 1627	ENSG00000179163 1722	ENSG00000179163 1783	ENSG00000179163 1692	ENSG00000179163 2020
ENSG00000188822 0	ENSG00000188822 1	ENSG00000188822 0	ENSG00000188822 0	ENSG00000188822 0	ENSG00000188822 1	ENSG00000188822 1	ENSG00000188822 0
ENSG00000229106 0	ENSG00000229106 0	ENSG00000229106 0	ENSG00000229106 0	ENSG00000229106 0	ENSG00000229106 0	ENSG00000229106 1	ENSG00000229106 0
ENSG00000232557 0	ENSG00000232557 0	ENSG00000232557 0	ENSG00000232557 0	ENSG00000232557 0	ENSG00000232557 0	ENSG00000232557 0	ENSG00000232557 0
ENSG00000264926 0	ENSG00000264926 0	ENSG00000264926 0	ENSG00000264926 0	ENSG00000264926 0	ENSG00000264926 0	ENSG00000264926 0	ENSG00000264926 0
ENSG00000230228 0	ENSG00000230228 0	ENSG00000230228 0	ENSG00000230228 0	ENSG00000230228 2	ENSG00000230228 0	ENSG00000230228 0	ENSG00000230228 0
ENSG00000189266 3262	ENSG00000189266 3033	ENSG00000189266 2977	ENSG00000189266 3107	ENSG00000189266 2801	ENSG00000189266 3422	ENSG00000189266 3043	ENSG00000189266 3640
ENSG00000188529 7180	ENSG00000188529 6114	ENSG00000188529 6773	ENSG00000188529 7305	ENSG00000188529 6498	ENSG00000188529 8233	ENSG00000188529 7418	ENSG00000188529 8760
ENSG00000215905 0	ENSG00000215905 0	ENSG00000215905 0	ENSG00000215905 0	ENSG00000215905 0	ENSG00000215905 0	ENSG00000215905 0	ENSG00000215905 0
ENSG00000225315 0	ENSG00000225315 0	ENSG00000225315 0	ENSG00000225315 0	ENSG00000225315 0	ENSG00000225315 0	ENSG00000225315 0	ENSG00000225315 0
ENSG00000142661 1	ENSG00000142661 3	ENSG00000142661 1	ENSG00000142661 0	ENSG00000142661 0	ENSG00000142661 0	ENSG00000142661 0	ENSG00000142661 0
ENSG00000230703 0	ENSG00000230703 0	ENSG00000230703 0	ENSG00000230703 0	ENSG00000230703 0	ENSG00000230703 0	ENSG00000230703 0	ENSG00000230703 0
ENSG00000142677 1	ENSG00000142677 3	ENSG00000142677 1	ENSG00000142677 4	ENSG00000142677 3	ENSG00000142677 1	ENSG00000142677 1	ENSG00000142677 3
ENSG00000185436 3	ENSG00000185436 0	ENSG00000185436 1	ENSG00000185436 1	ENSG00000185436 1	ENSG00000185436 3	ENSG00000185436 1	ENSG00000185436 1
ENSG00000230023 0	ENSG00000230023 0	ENSG00000230023 0	ENSG00000230023 0	ENSG00000230023 0	ENSG00000230023 0	ENSG00000230023 0	ENSG00000230023 0
ENSG00000232298 0	ENSG00000232298 0	ENSG00000232298 0	ENSG00000232298 0	ENSG00000232298 0	ENSG00000232298 0	ENSG00000232298 0	ENSG00000232298 0
ENSG00000158055 1	ENSG00000158055 2	ENSG00000158055 5	ENSG00000158055 2	ENSG00000158055 1	ENSG00000158055 0	ENSG00000158055 2	ENSG00000158055 1
ENSG00000001460 273	ENSG00000001460 256	ENSG00000001460 227	ENSG00000001460 250	ENSG00000001460 259	ENSG00000001460 295	ENSG00000001460 333	ENSG00000001460 377
ENSG00000001461 2602	ENSG00000001461 2267	ENSG00000001461 2284	ENSG00000001461 2490	ENSG00000001461 2429	ENSG00000001461 2749	ENSG00000001461 2618	ENSG00000001461 2990
ENSG00000286061 2	ENSG00000286061 6	ENSG00000286061 2	ENSG00000286061 4	ENSG00000286061 4	ENSG00000286061 3	ENSG00000286061 5	ENSG00000286061 0
ENSG00000117602 2021	ENSG00000117602 1759	ENSG00000117602 1806	ENSG00000117602 1848	ENSG00000117602 1767	ENSG00000117602 2228	ENSG00000117602 2108	ENSG00000117602 2207
ENSG00000264443 0	ENSG00000264443 0	ENSG00000264443 0	ENSG00000264443 0	ENSG00000264443 0	ENSG00000264443 0	ENSG00000264443 0	ENSG00000264443 0
ENSG00000184454 0	ENSG00000184454 2	ENSG00000184454 0	ENSG00000184454 0	ENSG00000184454 0	ENSG00000184454 0	ENSG00000184454 0	ENSG00000184454 0
ENSG00000227312 0	ENSG00000227312 0	ENSG00000227312 0	ENSG00000227312 0	ENSG00000227312 0	ENSG00000227312 0	ENSG00000227312 0	ENSG00000227312 0
ENSG00000239106 0	ENSG00000239106 0	ENSG00000239106 0	ENSG00000239106 0	ENSG00000239106 0	ENSG00000239106 0	ENSG00000239106 0	ENSG00000239106 0
ENSG00000133226 2909	ENSG00000133226 2616	ENSG00000133226 2574	ENSG00000133226 2926	ENSG00000133226 2394	ENSG00000133226 2653	ENSG00000133226 2521	ENSG00000133226 2901
ENSG00000284699 1	ENSG00000284699 2	ENSG00000284699 0	ENSG00000284699 0	ENSG00000284699 2	ENSG00000284699 3	ENSG00000284699 0	ENSG00000284699 3
ENSG00000169504 11284	ENSG00000169504 10477	ENSG00000169504 9825	ENSG00000169504 10282	ENSG00000169504 11171	ENSG00000169504 14241	ENSG00000169504 12648	ENSG00000169504 14651
ENSG00000238482 1	ENSG00000238482 0	ENSG00000238482 1	ENSG00000238482 0	ENSG00000238482 1	ENSG00000238482 1	ENSG00000238482 0	ENSG00000238482 1
ENSG00000020633 3245	ENSG00000020633 2938	ENSG00000020633 2923	ENSG00000020633 2972	ENSG00000020633 2953	ENSG00000020633 3177	ENSG00000020633 3094	ENSG00000020633 3352
ENSG00000278034 1	ENSG00000278034 3	ENSG00000278034 0	ENSG00000278034 3	ENSG00000278034 2	ENSG00000278034 3	ENSG00000278034 3	ENSG00000278034 4
ENSG00000229162 16	ENSG00000229162 18	ENSG00000229162 11	ENSG00000229162 23	ENSG00000229162 19	ENSG00000229162 51	ENSG00000229162 24	ENSG00000229162 22
ENSG00000261025 4	ENSG00000261025 5	ENSG00000261025 3	ENSG00000261025 6	ENSG00000261025 1	ENSG00000261025 1	ENSG00000261025 2	ENSG00000261025 1
ENSG00000264371 2	ENSG00000264371 1	ENSG00000264371 0	ENSG00000264371 2	ENSG00000264371 0	ENSG00000264371 1	ENSG00000264371 0	ENSG00000264371 3
ENSG00000285823 0	ENSG00000285823 0	ENSG00000285823 0	ENSG00000285823 0	ENSG00000285823 0	ENSG00000285823 0	ENSG00000285823 0	ENSG00000285823 0
ENSG00000233755 0	ENSG00000233755 0	ENSG00000233755 0	ENSG00000233755 0	ENSG00000233755 0	ENSG00000233755 0	ENSG00000233755 0	ENSG00000233755 1
ENSG00000233419 0	ENSG00000233419 0	ENSG00000233419 0	ENSG00000233419 0	ENSG00000233419 0	ENSG00000233419 0	ENSG00000233419 0	ENSG00000233419 0
ENSG00000231953 0	ENSG00000231953 2	ENSG00000231953 0	ENSG00000231953 0	ENSG00000231953 0	ENSG00000231953 1	ENSG00000231953 0	ENSG00000231953 1
ENSG00000117614 2394	ENSG00000117614 2353	ENSG00000117614 2255	ENSG00000117614 2146	ENSG00000117614 2317	ENSG00000117614 2696	ENSG00000117614 2502	ENSG00000117614 2822
ENSG00000284602 55	ENSG00000284602 65	ENSG00000284602 72	ENSG00000284602 66	ENSG00000284602 56	ENSG00000284602 82	ENSG00000284602 91	ENSG00000284602 82
ENSG00000284657 8	ENSG00000284657 6	ENSG00000284657 11	ENSG00000284657 15	ENSG00000284657 18	ENSG00000284657 13	ENSG00000284657 13	ENSG00000284657 15
ENSG00000117616 2724	ENSG00000117616 2331	ENSG00000117616 2502	ENSG00000117616 2866	ENSG00000117616 2716	ENSG00000117616 3376	ENSG00000117616 3141	ENSG00000117616 3727
ENSG00000272432 15	ENSG00000272432 13	ENSG00000272432 9	ENSG00000272432 11	ENSG00000272432 19	ENSG00000272432 12	ENSG00000272432 21	ENSG00000272432 15
ENSG00000261349 13	ENSG00000261349 12	ENSG00000261349 11	ENSG00000261349 11	ENSG00000261349 12	ENSG00000261349 12	ENSG00000261349 13	ENSG00000261349 17
ENSG00000187010 21	ENSG00000187010 15	ENSG00000187010 8	ENSG00000187010 13	ENSG00000187010 17	ENSG00000187010 16	ENSG00000187010 21	ENSG00000187010 28
ENSG00000224183 1	ENSG00000224183 0	ENSG00000224183 2	ENSG00000224183 4	ENSG00000224183 0	ENSG00000224183 0	ENSG00000224183 0	ENSG00000224183 1
ENSG00000259984 0	ENSG00000259984 5	ENSG00000259984 3	ENSG00000259984 8	ENSG00000259984 3	ENSG00000259984 4	ENSG00000259984 3	ENSG00000259984 4
ENSG00000183726 3544	ENSG00000183726 3267	ENSG00000183726 3115	ENSG00000183726 3005	ENSG00000183726 3073	ENSG00000183726 3633	ENSG00000183726 3395	ENSG00000183726 3796
ENSG00000188672 7	ENSG00000188672 14	ENSG00000188672 23	ENSG00000188672 14	ENSG00000188672 13	ENSG00000188672 17	ENSG00000188672 14	ENSG00000188672 10
ENSG00000238084 1	ENSG00000238084 0	ENSG00000238084 1	ENSG00000238084 0	ENSG00000238084 0	ENSG00000238084 1	ENSG00000238084 1	ENSG00000238084 0
ENSG00000204178 1534	ENSG00000204178 1442	ENSG00000204178 1368	ENSG00000204178 1342	ENSG00000204178 1233	ENSG00000204178 1301	ENSG00000204178 1211	ENSG00000204178 1443
ENSG00000157978 3002	ENSG00000157978 2709	ENSG00000157978 2688	ENSG00000157978 2706	ENSG00000157978 2840	ENSG00000157978 2988	ENSG00000157978 3008	ENSG00000157978 3304
ENSG00000225643 6	ENSG00000225643 11	ENSG00000225643 10	ENSG00000225643 9	ENSG00000225643 9	ENSG00000225643 7	ENSG00000225643 17	ENSG00000225643 6
ENSG00000117643 129	ENSG00000117643 113	ENSG00000117643 99	ENSG00000117643 96	ENSG00000117643 63	ENSG00000117643 89	ENSG00000117643 83	ENSG00000117643 76
ENSG00000233478 1	ENSG00000233478 2	ENSG00000233478 0	ENSG00000233478 3	ENSG00000233478 0	ENSG00000233478 2	ENSG00000233478 1	ENSG00000233478 0
ENSG00000162430 9462	ENSG00000162430 8482	ENSG00000162430 8539	ENSG00000162430 9298	ENSG00000162430 8203	ENSG00000162430 8740	ENSG00000162430 8662	ENSG00000162430 9984
ENSG00000255054 0	ENSG00000255054 0	ENSG00000255054 0	ENSG00000255054 0	ENSG00000255054 0	ENSG00000255054 0	ENSG00000255054 0	ENSG00000255054 0
ENSG00000228172 31	ENSG00000228172 30	ENSG00000228172 31	ENSG00000228172 40	ENSG00000228172 23	ENSG00000228172 37	ENSG00000228172 51	ENSG00000228172 31
ENSG00000117640 2610	ENSG00000117640 2353	ENSG00000117640 2401	ENSG00000117640 2509	ENSG00000117640 2385	ENSG00000117640 2809	ENSG00000117640 2512	ENSG00000117640 2974
ENSG00000127423 619	ENSG00000127423 618	ENSG00000127423 593	ENSG00000127423 543	ENSG00000127423 551	ENSG00000127423 545	ENSG00000127423 513	ENSG00000127423 622
ENSG00000272478 0	ENSG00000272478 0	ENSG00000272478 0	ENSG00000272478 0	ENSG00000272478 0	ENSG00000272478 0	ENSG00000272478 0	ENSG00000272478 0
ENSG00000236528 5	ENSG00000236528 4	ENSG00000236528 3	ENSG00000236528 2	ENSG00000236528 3	ENSG00000236528 5	ENSG00000236528 5	ENSG00000236528 12
ENSG00000182749 443	ENSG00000182749 378	ENSG00000182749 404	ENSG00000182749 372	ENSG00000182749 398	ENSG00000182749 405	ENSG00000182749 431	ENSG00000182749 492
ENSG00000207302 1	ENSG00000207302 0	ENSG00000207302 0	ENSG00000207302 0	ENSG00000207302 0	ENSG00000207302 0	ENSG00000207302 0	ENSG00000207302 0
ENSG00000117632 13559	ENSG00000117632 12414	ENSG00000117632 12539	ENSG00000117632 12005	ENSG00000117632 12465	ENSG00000117632 15022	ENSG00000117632 13900	ENSG00000117632 15630
ENSG00000229786 0	ENSG00000229786 1	ENSG00000229786 3	ENSG00000229786 1	ENSG00000229786 3	ENSG00000229786 2	ENSG00000229786 0	ENSG00000229786 1
ENSG00000223624 3	ENSG00000223624 1	ENSG00000223624 2	ENSG00000223624 2	ENSG00000223624 0	ENSG00000223624 0	ENSG00000223624 0	ENSG00000223624 1
ENSG00000283938 0	ENSG00000283938 0	ENSG00000283938 0	ENSG00000283938 0	ENSG00000283938 0	ENSG00000283938 0	ENSG00000283938 0	ENSG00000283938 0
ENSG00000158006 1142	ENSG00000158006 1002	ENSG00000158006 972	ENSG00000158006 1055	ENSG00000158006 1019	ENSG00000158006 1062	ENSG00000158006 996	ENSG00000158006 1195
ENSG00000207237 0	ENSG00000207237 0	ENSG00000207237 0	ENSG00000207237 0	ENSG00000207237 0	ENSG00000207237 0	ENSG00000207237 0	ENSG00000207237 0
ENSG00000252190 0	ENSG00000252190 0	ENSG00000252190 0	ENSG00000252190 1	ENSG00000252190 0	ENSG00000252190 0	ENSG00000252190 0	ENSG00000252190 0
ENSG00000252691 0	ENSG00000252691 1	ENSG00000252691 0	ENSG00000252691 0	ENSG00000252691 0	ENSG00000252691 0	ENSG00000252691 0	ENSG00000252691 0
ENSG00000158008 2252	ENSG00000158008 1912	ENSG00000158008 1995	ENSG00000158008 2388	ENSG00000158008 2052	ENSG00000158008 1994	ENSG00000158008 1922	ENSG00000158008 2351
ENSG00000158014 19	ENSG00000158014 12	ENSG00000158014 22	ENSG00000158014 19	ENSG00000158014 21	ENSG00000158014 19	ENSG00000158014 24	ENSG00000158014 27
ENSG00000284309 2	ENSG00000284309 0	ENSG00000284309 0	ENSG00000284309 2	ENSG00000284309 2	ENSG00000284309 3	ENSG00000284309 3	ENSG00000284309 2
ENSG00000158022 4638	ENSG00000158022 4388	ENSG00000158022 4091	ENSG00000158022 3873	ENSG00000158022 4557	ENSG00000158022 5245	ENSG00000158022 5179	ENSG00000158022 5647
ENSG00000175087 650	ENSG00000175087 576	ENSG00000175087 620	ENSG00000175087 647	ENSG00000175087 560	ENSG00000175087 752	ENSG00000175087 649	ENSG00000175087 772
ENSG00000197245 18	ENSG00000197245 11	ENSG00000197245 16	ENSG00000197245 8	ENSG00000197245 11	ENSG00000197245 13	ENSG00000197245 17	ENSG00000197245 14
ENSG00000282872 0	ENSG00000282872 0	ENSG00000282872 1	ENSG00000282872 0	ENSG00000282872 0	ENSG00000282872 0	ENSG00000282872 0	ENSG00000282872 0
ENSG00000236782 36	ENSG00000236782 41	ENSG00000236782 43	ENSG00000236782 48	ENSG00000236782 29	ENSG00000236782 45	ENSG00000236782 38	ENSG00000236782 35
ENSG00000142684 0	ENSG00000142684 0	ENSG00000142684 0	ENSG00000142684 0	ENSG00000142684 0	ENSG00000142684 0	ENSG00000142684 0	ENSG00000142684 0
ENSG00000142675 4	ENSG00000142675 7	ENSG00000142675 4	ENSG00000142675 5	ENSG00000142675 3	ENSG00000142675 4	ENSG00000142675 4	ENSG00000142675 7
ENSG00000188782 0	ENSG00000188782 1	ENSG00000188782 2	ENSG00000188782 0	ENSG00000188782 0	ENSG00000188782 0	ENSG00000188782 0	ENSG00000188782 0
ENSG00000236155 10	ENSG00000236155 2	ENSG00000236155 5	ENSG00000236155 3	ENSG00000236155 5	ENSG00000236155 0	ENSG00000236155 4	ENSG00000236155 3
ENSG00000278572 1	ENSG00000278572 0	ENSG00000278572 0	ENSG00000278572 0	ENSG00000278572 0	ENSG00000278572 0	ENSG00000278572 0	ENSG00000278572 0
ENSG00000130695 3281	ENSG00000130695 2848	ENSG00000130695 2991	ENSG00000130695 3211	ENSG00000130695 2739	ENSG00000130695 3173	ENSG00000130695 3091	ENSG00000130695 3561
ENSG00000270733 19	ENSG00000270733 16	ENSG00000270733 15	ENSG00000270733 25	ENSG00000270733 12	ENSG00000270733 20	ENSG00000270733 14	ENSG00000270733 12
ENSG00000142669 6196	ENSG00000142669 5559	ENSG00000142669 5494	ENSG00000142669 5686	ENSG00000142669 5860	ENSG00000142669 6043	ENSG00000142669 6164	ENSG00000142669 6837
ENSG00000158062 1407	ENSG00000158062 1212	ENSG00000158062 1333	ENSG00000158062 1519	ENSG00000158062 1302	ENSG00000158062 1415	ENSG00000158062 1426	ENSG00000158062 1567
ENSG00000169442 1	ENSG00000169442 1	ENSG00000169442 1	ENSG00000169442 0	ENSG00000169442 1	ENSG00000169442 1	ENSG00000169442 0	ENSG00000169442 0
ENSG00000176092 13	ENSG00000176092 20	ENSG00000176092 10	ENSG00000176092 6	ENSG00000176092 7	ENSG00000176092 17	ENSG00000176092 18	ENSG00000176092 10
ENSG00000225854 0	ENSG00000225854 0	ENSG00000225854 0	ENSG00000225854 0	ENSG00000225854 0	ENSG00000225854 2	ENSG00000225854 0	ENSG00000225854 1
ENSG00000176083 1	ENSG00000176083 1	ENSG00000176083 0	ENSG00000176083 0	ENSG00000176083 0	ENSG00000176083 0	ENSG00000176083 0	ENSG00000176083 0
ENSG00000131914 1	ENSG00000131914 3	ENSG00000131914 1	ENSG00000131914 3	ENSG00000131914 1	ENSG00000131914 6	ENSG00000131914 3	ENSG00000131914 4
ENSG00000117682 1590	ENSG00000117682 1442	ENSG00000117682 1419	ENSG00000117682 1627	ENSG00000117682 1472	ENSG00000117682 1830	ENSG00000117682 1741	ENSG00000117682 1884
ENSG00000223583 20	ENSG00000223583 13	ENSG00000223583 14	ENSG00000223583 16	ENSG00000223583 8	ENSG00000223583 30	ENSG00000223583 19	ENSG00000223583 19
ENSG00000225891 16	ENSG00000225891 20	ENSG00000225891 20	ENSG00000225891 32	ENSG00000225891 15	ENSG00000225891 31	ENSG00000225891 34	ENSG00000225891 34
ENSG00000198830 5710	ENSG00000198830 5133	ENSG00000198830 5282	ENSG00000198830 5136	ENSG00000198830 5395	ENSG00000198830 5955	ENSG00000198830 5762	ENSG00000198830 6459
ENSG00000224129 0	ENSG00000224129 0	ENSG00000224129 0	ENSG00000224129 0	ENSG00000224129 0	ENSG00000224129 0	ENSG00000224129 0	ENSG00000224129 0
ENSG00000117676 1801	ENSG00000117676 1583	ENSG00000117676 1454	ENSG00000117676 1641	ENSG00000117676 1539	ENSG00000117676 1581	ENSG00000117676 1623	ENSG00000117676 1779
ENSG00000238705 0	ENSG00000238705 0	ENSG00000238705 1	ENSG00000238705 0	ENSG00000238705 0	ENSG00000238705 0	ENSG00000238705 1	ENSG00000238705 1
ENSG00000243905 1	ENSG00000243905 0	ENSG00000243905 1	ENSG00000243905 1	ENSG00000243905 0	ENSG00000243905 0	ENSG00000243905 0	ENSG00000243905 0
ENSG00000252802 0	ENSG00000252802 0	ENSG00000252802 0	ENSG00000252802 0	ENSG00000252802 0	ENSG00000252802 0	ENSG00000252802 0	ENSG00000252802 0
ENSG00000252429 0	ENSG00000252429 0	ENSG00000252429 0	ENSG00000252429 0	ENSG00000252429 0	ENSG00000252429 0	ENSG00000252429 0	ENSG00000252429 0
ENSG00000229247 0	ENSG00000229247 0	ENSG00000229247 0	ENSG00000229247 0	ENSG00000229247 0	ENSG00000229247 0	ENSG00000229247 0	ENSG00000229247 0
ENSG00000238316 0	ENSG00000238316 0	ENSG00000238316 0	ENSG00000238316 0	ENSG00000238316 0	ENSG00000238316 0	ENSG00000238316 0	ENSG00000238316 0
ENSG00000235069 0	ENSG00000235069 1	ENSG00000235069 0	ENSG00000235069 0	ENSG00000235069 0	ENSG00000235069 0	ENSG00000235069 0	ENSG00000235069 0
ENSG00000260063 20	ENSG00000260063 27	ENSG00000260063 21	ENSG00000260063 26	ENSG00000260063 15	ENSG00000260063 35	ENSG00000260063 23	ENSG00000260063 23
ENSG00000117713 2949	ENSG00000117713 2603	ENSG00000117713 2628	ENSG00000117713 2865	ENSG00000117713 2676	ENSG00000117713 2871	ENSG00000117713 2892	ENSG00000117713 3272
ENSG00000060642 863	ENSG00000060642 793	ENSG00000060642 815	ENSG00000060642 821	ENSG00000060642 827	ENSG00000060642 914	ENSG00000060642 982	ENSG00000060642 933
ENSG00000241188 0	ENSG00000241188 0	ENSG00000241188 0	ENSG00000241188 0	ENSG00000241188 0	ENSG00000241188 0	ENSG00000241188 0	ENSG00000241188 0
ENSG00000287810 0	ENSG00000287810 0	ENSG00000287810 0	ENSG00000287810 0	ENSG00000287810 0	ENSG00000287810 1	ENSG00000287810 0	ENSG00000287810 0
ENSG00000204160 1528	ENSG00000204160 1341	ENSG00000204160 1380	ENSG00000204160 1427	ENSG00000204160 1254	ENSG00000204160 1331	ENSG00000204160 1320	ENSG00000204160 1450
ENSG00000175793 4	ENSG00000175793 2	ENSG00000175793 2	ENSG00000175793 3	ENSG00000175793 7	ENSG00000175793 2	ENSG00000175793 2	ENSG00000175793 3
ENSG00000142751 1779	ENSG00000142751 1509	ENSG00000142751 1655	ENSG00000142751 1687	ENSG00000142751 1549	ENSG00000142751 1724	ENSG00000142751 1719	ENSG00000142751 1954
ENSG00000226698 0	ENSG00000226698 0	ENSG00000226698 0	ENSG00000226698 0	ENSG00000226698 0	ENSG00000226698 0	ENSG00000226698 0	ENSG00000226698 0
ENSG00000198746 589	ENSG00000198746 492	ENSG00000198746 536	ENSG00000198746 551	ENSG00000198746 516	ENSG00000198746 566	ENSG00000198746 601	ENSG00000198746 608
ENSG00000090273 5734	ENSG00000090273 5270	ENSG00000090273 5477	ENSG00000090273 5415	ENSG00000090273 4676	ENSG00000090273 5101	ENSG00000090273 5013	ENSG00000090273 5516
ENSG00000131910 0	ENSG00000131910 1	ENSG00000131910 0	ENSG00000131910 0	ENSG00000131910 0	ENSG00000131910 0	ENSG00000131910 1	ENSG00000131910 1
ENSG00000175707 2	ENSG00000175707 1	ENSG00000175707 0	ENSG00000175707 2	ENSG00000175707 1	ENSG00000175707 0	ENSG00000175707 0	ENSG00000175707 0
ENSG00000172746 7	ENSG00000172746 13	ENSG00000172746 6	ENSG00000172746 3	ENSG00000172746 3	ENSG00000172746 4	ENSG00000172746 4	ENSG00000172746 5
ENSG00000224064 1	ENSG00000224064 0	ENSG00000224064 2	ENSG00000224064 0	ENSG00000224064 0	ENSG00000224064 0	ENSG00000224064 0	ENSG00000224064 0
ENSG00000225294 0	ENSG00000225294 1	ENSG00000225294 2	ENSG00000225294 0	ENSG00000225294 1	ENSG00000225294 0	ENSG00000225294 1	ENSG00000225294 0
ENSG00000253368 403	ENSG00000253368 340	ENSG00000253368 380	ENSG00000253368 355	ENSG00000253368 300	ENSG00000253368 353	ENSG00000253368 347	ENSG00000253368 390
ENSG00000158246 47	ENSG00000158246 36	ENSG00000158246 54	ENSG00000158246 58	ENSG00000158246 58	ENSG00000158246 66	ENSG00000158246 57	ENSG00000158246 59
ENSG00000090020 394	ENSG00000090020 367	ENSG00000090020 340	ENSG00000090020 379	ENSG00000090020 326	ENSG00000090020 345	ENSG00000090020 341	ENSG00000090020 387
ENSG00000229985 0	ENSG00000229985 2	ENSG00000229985 0	ENSG00000229985 0	ENSG00000229985 0	ENSG00000229985 0	ENSG00000229985 0	ENSG00000229985 0
ENSG00000214973 6	ENSG00000214973 10	ENSG00000214973 6	ENSG00000214973 6	ENSG00000214973 2	ENSG00000214973 8	ENSG00000214973 5	ENSG00000214973 5
ENSG00000225159 15	ENSG00000225159 19	ENSG00000225159 19	ENSG00000225159 17	ENSG00000225159 11	ENSG00000225159 8	ENSG00000225159 19	ENSG00000225159 15
ENSG00000225990 0	ENSG00000225990 0	ENSG00000225990 0	ENSG00000225990 0	ENSG00000225990 0	ENSG00000225990 0	ENSG00000225990 0	ENSG00000225990 0
ENSG00000224311 0	ENSG00000224311 0	ENSG00000224311 0	ENSG00000224311 0	ENSG00000224311 0	ENSG00000224311 1	ENSG00000224311 0	ENSG00000224311 0
ENSG00000142784 1917	ENSG00000142784 1815	ENSG00000142784 1741	ENSG00000142784 1858	ENSG00000142784 1857	ENSG00000142784 1834	ENSG00000142784 1893	ENSG00000142784 2124
ENSG00000252098 0	ENSG00000252098 1	ENSG00000252098 1	ENSG00000252098 4	ENSG00000252098 2	ENSG00000252098 2	ENSG00000252098 1	ENSG00000252098 2
ENSG00000243659 1	ENSG00000243659 1	ENSG00000243659 4	ENSG00000243659 2	ENSG00000243659 0	ENSG00000243659 1	ENSG00000243659 2	ENSG00000243659 2
ENSG00000186501 1225	ENSG00000186501 1222	ENSG00000186501 1237	ENSG00000186501 1269	ENSG00000186501 1198	ENSG00000186501 1295	ENSG00000186501 1326	ENSG00000186501 1438
ENSG00000206888 3	ENSG00000206888 2	ENSG00000206888 5	ENSG00000206888 6	ENSG00000206888 4	ENSG00000206888 4	ENSG00000206888 5	ENSG00000206888 10
ENSG00000241547 14	ENSG00000241547 21	ENSG00000241547 20	ENSG00000241547 21	ENSG00000241547 30	ENSG00000241547 23	ENSG00000241547 29	ENSG00000241547 27
ENSG00000142765 16	ENSG00000142765 17	ENSG00000142765 27	ENSG00000142765 20	ENSG00000142765 14	ENSG00000142765 18	ENSG00000142765 29	ENSG00000142765 21
ENSG00000142733 2509	ENSG00000142733 2306	ENSG00000142733 2251	ENSG00000142733 2538	ENSG00000142733 2180	ENSG00000142733 2238	ENSG00000142733 2352	ENSG00000142733 2547
ENSG00000142748 2	ENSG00000142748 3	ENSG00000142748 0	ENSG00000142748 1	ENSG00000142748 3	ENSG00000142748 4	ENSG00000142748 1	ENSG00000142748 1
ENSG00000174950 1	ENSG00000174950 1	ENSG00000174950 0	ENSG00000174950 0	ENSG00000174950 0	ENSG00000174950 1	ENSG00000174950 0	ENSG00000174950 0
ENSG00000231207 0	ENSG00000231207 0	ENSG00000231207 1	ENSG00000231207 0	ENSG00000231207 2	ENSG00000231207 0	ENSG00000231207 0	ENSG00000231207 1
ENSG00000181773 180	ENSG00000181773 117	ENSG00000181773 166	ENSG00000181773 174	ENSG00000181773 139	ENSG00000181773 151	ENSG00000181773 157	ENSG00000181773 158
ENSG00000158195 3159	ENSG00000158195 2986	ENSG00000158195 2785	ENSG00000158195 3069	ENSG00000158195 2831	ENSG00000158195 3126	ENSG00000158195 3093	ENSG00000158195 3471
ENSG00000241169 2	ENSG00000241169 4	ENSG00000241169 4	ENSG00000241169 4	ENSG00000241169 4	ENSG00000241169 2	ENSG00000241169 1	ENSG00000241169 1
ENSG00000237429 0	ENSG00000237429 0	ENSG00000237429 1	ENSG00000237429 0	ENSG00000237429 0	ENSG00000237429 0	ENSG00000237429 0	ENSG00000237429 0
ENSG00000126705 408	ENSG00000126705 383	ENSG00000126705 375	ENSG00000126705 417	ENSG00000126705 372	ENSG00000126705 405	ENSG00000126705 407	ENSG00000126705 422
ENSG00000000938 0	ENSG00000000938 1	ENSG00000000938 1	ENSG00000000938 1	ENSG00000000938 0	ENSG00000000938 0	ENSG00000000938 0	ENSG00000000938 0
ENSG00000235912 4	ENSG00000235912 3	ENSG00000235912 5	ENSG00000235912 2	ENSG00000235912 6	ENSG00000235912 3	ENSG00000235912 0	ENSG00000235912 2
ENSG00000233975 0	ENSG00000233975 0	ENSG00000233975 0	ENSG00000233975 1	ENSG00000233975 0	ENSG00000233975 0	ENSG00000233975 0	ENSG00000233975 1
ENSG00000126709 1259	ENSG00000126709 1206	ENSG00000126709 1158	ENSG00000126709 1112	ENSG00000126709 1342	ENSG00000126709 1396	ENSG00000126709 1529	ENSG00000126709 1794
ENSG00000225886 8	ENSG00000225886 8	ENSG00000225886 12	ENSG00000225886 7	ENSG00000225886 16	ENSG00000225886 22	ENSG00000225886 30	ENSG00000225886 16
ENSG00000206767 0	ENSG00000206767 0	ENSG00000206767 0	ENSG00000206767 0	ENSG00000206767 0	ENSG00000206767 0	ENSG00000206767 0	ENSG00000206767 0
ENSG00000226662 0	ENSG00000226662 0	ENSG00000226662 0	ENSG00000226662 0	ENSG00000226662 0	ENSG00000226662 0	ENSG00000226662 0	ENSG00000226662 0
ENSG00000207095 0	ENSG00000207095 0	ENSG00000207095 0	ENSG00000207095 0	ENSG00000207095 0	ENSG00000207095 0	ENSG00000207095 0	ENSG00000207095 0
ENSG00000287244 2	ENSG00000287244 2	ENSG00000287244 4	ENSG00000287244 1	ENSG00000287244 4	ENSG00000287244 1	ENSG00000287244 5	ENSG00000287244 2
ENSG00000009780 421	ENSG00000009780 418	ENSG00000009780 368	ENSG00000009780 416	ENSG00000009780 406	ENSG00000009780 526	ENSG00000009780 440	ENSG00000009780 565
ENSG00000231344 8	ENSG00000231344 11	ENSG00000231344 12	ENSG00000231344 19	ENSG00000231344 7	ENSG00000231344 15	ENSG00000231344 17	ENSG00000231344 22
ENSG00000230833 3	ENSG00000230833 4	ENSG00000230833 2	ENSG00000230833 3	ENSG00000230833 2	ENSG00000230833 14	ENSG00000230833 7	ENSG00000230833 7
ENSG00000117758 1260	ENSG00000117758 1101	ENSG00000117758 1106	ENSG00000117758 1128	ENSG00000117758 1109	ENSG00000117758 1292	ENSG00000117758 1147	ENSG00000117758 1374
ENSG00000269971 4	ENSG00000269971 2	ENSG00000269971 5	ENSG00000269971 5	ENSG00000269971 6	ENSG00000269971 4	ENSG00000269971 5	ENSG00000269971 3
ENSG00000270031 2	ENSG00000270031 2	ENSG00000270031 0	ENSG00000270031 2	ENSG00000270031 1	ENSG00000270031 1	ENSG00000270031 0	ENSG00000270031 1
ENSG00000223062 0	ENSG00000223062 0	ENSG00000223062 0	ENSG00000223062 0	ENSG00000223062 0	ENSG00000223062 0	ENSG00000223062 1	ENSG00000223062 0
ENSG00000286433 1	ENSG00000286433 0	ENSG00000286433 1	ENSG00000286433 4	ENSG00000286433 6	ENSG00000286433 5	ENSG00000286433 8	ENSG00000286433 4
ENSG00000117751 2350	ENSG00000117751 2173	ENSG00000117751 2128	ENSG00000117751 2213	ENSG00000117751 2189	ENSG00000117751 2425	ENSG00000117751 2295	ENSG00000117751 2608
ENSG00000252947 8	ENSG00000252947 6	ENSG00000252947 12	ENSG00000252947 11	ENSG00000252947 2	ENSG00000252947 5	ENSG00000252947 7	ENSG00000252947 7
ENSG00000130775 212	ENSG00000130775 217	ENSG00000130775 220	ENSG00000130775 229	ENSG00000130775 238	ENSG00000130775 261	ENSG00000130775 260	ENSG00000130775 273
ENSG00000117748 2614	ENSG00000117748 2311	ENSG00000117748 2389	ENSG00000117748 2412	ENSG00000117748 2264	ENSG00000117748 2500	ENSG00000117748 2311	ENSG00000117748 2573
ENSG00000130768 5	ENSG00000130768 6	ENSG00000130768 2	ENSG00000130768 3	ENSG00000130768 9	ENSG00000130768 6	ENSG00000130768 5	ENSG00000130768 3
ENSG00000227050 0	ENSG00000227050 0	ENSG00000227050 0	ENSG00000227050 0	ENSG00000227050 0	ENSG00000227050 0	ENSG00000227050 0	ENSG00000227050 0
ENSG00000158156 593	ENSG00000158156 519	ENSG00000158156 447	ENSG00000158156 485	ENSG00000158156 477	ENSG00000158156 474	ENSG00000158156 492	ENSG00000158156 566
ENSG00000158161 1293	ENSG00000158161 1141	ENSG00000158161 1077	ENSG00000158161 1141	ENSG00000158161 1035	ENSG00000158161 1181	ENSG00000158161 1091	ENSG00000158161 1294
ENSG00000238231 3	ENSG00000238231 6	ENSG00000238231 0	ENSG00000238231 2	ENSG00000238231 3	ENSG00000238231 5	ENSG00000238231 4	ENSG00000238231 7
ENSG00000240750 1	ENSG00000240750 5	ENSG00000240750 7	ENSG00000240750 10	ENSG00000240750 2	ENSG00000240750 8	ENSG00000240750 8	ENSG00000240750 5
ENSG00000228589 15	ENSG00000228589 12	ENSG00000228589 7	ENSG00000228589 5	ENSG00000228589 6	ENSG00000228589 15	ENSG00000228589 7	ENSG00000228589 15
ENSG00000228943 0	ENSG00000228943 0	ENSG00000228943 0	ENSG00000228943 0	ENSG00000228943 0	ENSG00000228943 0	ENSG00000228943 0	ENSG00000228943 0
ENSG00000214812 0	ENSG00000214812 1	ENSG00000214812 0	ENSG00000214812 0	ENSG00000214812 1	ENSG00000214812 0	ENSG00000214812 0	ENSG00000214812 0
ENSG00000253005 0	ENSG00000253005 0	ENSG00000253005 0	ENSG00000253005 0	ENSG00000253005 0	ENSG00000253005 0	ENSG00000253005 0	ENSG00000253005 0
ENSG00000169403 1	ENSG00000169403 1	ENSG00000169403 1	ENSG00000169403 3	ENSG00000169403 0	ENSG00000169403 2	ENSG00000169403 0	ENSG00000169403 3
ENSG00000126698 4006	ENSG00000126698 3677	ENSG00000126698 3511	ENSG00000126698 3442	ENSG00000126698 3277	ENSG00000126698 3522	ENSG00000126698 3339	ENSG00000126698 4008
ENSG00000130770 1941	ENSG00000130770 1929	ENSG00000130770 1775	ENSG00000130770 1809	ENSG00000130770 1850	ENSG00000130770 1995	ENSG00000130770 2013	ENSG00000130770 2102
ENSG00000270605 19	ENSG00000270605 17	ENSG00000270605 9	ENSG00000270605 30	ENSG00000270605 8	ENSG00000270605 29	ENSG00000270605 32	ENSG00000270605 28
ENSG00000271398 1	ENSG00000271398 0	ENSG00000271398 1	ENSG00000271398 0	ENSG00000271398 1	ENSG00000271398 2	ENSG00000271398 1	ENSG00000271398 0
ENSG00000130766 433	ENSG00000130766 386	ENSG00000130766 374	ENSG00000130766 450	ENSG00000130766 633	ENSG00000130766 704	ENSG00000130766 742	ENSG00000130766 671
ENSG00000130772 701	ENSG00000130772 663	ENSG00000130772 684	ENSG00000130772 642	ENSG00000130772 775	ENSG00000130772 867	ENSG00000130772 805	ENSG00000130772 908
ENSG00000204138 1117	ENSG00000204138 941	ENSG00000204138 931	ENSG00000204138 1038	ENSG00000204138 959	ENSG00000204138 1090	ENSG00000204138 1038	ENSG00000204138 1269
ENSG00000206779 0	ENSG00000206779 2	ENSG00000206779 0	ENSG00000206779 3	ENSG00000206779 2	ENSG00000206779 2	ENSG00000206779 1	ENSG00000206779 1
ENSG00000229820 0	ENSG00000229820 0	ENSG00000229820 0	ENSG00000229820 3	ENSG00000229820 2	ENSG00000229820 2	ENSG00000229820 4	ENSG00000229820 6
ENSG00000221216 0	ENSG00000221216 0	ENSG00000221216 1	ENSG00000221216 2	ENSG00000221216 0	ENSG00000221216 2	ENSG00000221216 0	ENSG00000221216 1
ENSG00000180198 3754	ENSG00000180198 3454	ENSG00000180198 3187	ENSG00000180198 3406	ENSG00000180198 3033	ENSG00000180198 3331	ENSG00000180198 3375	ENSG00000180198 3734
ENSG00000242125 4590	ENSG00000242125 3748	ENSG00000242125 4292	ENSG00000242125 4871	ENSG00000242125 4307	ENSG00000242125 5321	ENSG00000242125 4835	ENSG00000242125 5783
ENSG00000274266 0	ENSG00000274266 0	ENSG00000274266 0	ENSG00000274266 0	ENSG00000274266 0	ENSG00000274266 0	ENSG00000274266 0	ENSG00000274266 0
ENSG00000200087 3934	ENSG00000200087 4055	ENSG00000200087 4223	ENSG00000200087 3869	ENSG00000200087 2650	ENSG00000200087 3424	ENSG00000200087 3429	ENSG00000200087 4003
ENSG00000231468 16	ENSG00000231468 7	ENSG00000231468 8	ENSG00000231468 11	ENSG00000231468 13	ENSG00000231468 11	ENSG00000231468 18	ENSG00000231468 12
ENSG00000279443 35	ENSG00000279443 41	ENSG00000279443 37	ENSG00000279443 37	ENSG00000279443 30	ENSG00000279443 31	ENSG00000279443 35	ENSG00000279443 50
ENSG00000180098 787	ENSG00000180098 697	ENSG00000180098 747	ENSG00000180098 801	ENSG00000180098 782	ENSG00000180098 953	ENSG00000180098 925	ENSG00000180098 984
ENSG00000197989 1395	ENSG00000197989 1043	ENSG00000197989 1186	ENSG00000197989 1301	ENSG00000197989 1024	ENSG00000197989 1303	ENSG00000197989 1222	ENSG00000197989 1388
ENSG00000221539 32	ENSG00000221539 37	ENSG00000221539 47	ENSG00000221539 45	ENSG00000221539 46	ENSG00000221539 46	ENSG00000221539 36	ENSG00000221539 31
ENSG00000278274 0	ENSG00000278274 0	ENSG00000278274 0	ENSG00000278274 0	ENSG00000278274 0	ENSG00000278274 0	ENSG00000278274 0	ENSG00000278274 0
ENSG00000273544 0	ENSG00000273544 0	ENSG00000273544 0	ENSG00000273544 0	ENSG00000273544 0	ENSG00000273544 0	ENSG00000273544 0	ENSG00000273544 0
ENSG00000274582 0	ENSG00000274582 0	ENSG00000274582 0	ENSG00000274582 0	ENSG00000274582 0	ENSG00000274582 0	ENSG00000274582 0	ENSG00000274582 0
ENSG00000280498 0	ENSG00000280498 0	ENSG00000280498 0	ENSG00000280498 0	ENSG00000280498 0	ENSG00000280498 0	ENSG00000280498 0	ENSG00000280498 0
ENSG00000120656 472	ENSG00000120656 450	ENSG00000120656 457	ENSG00000120656 435	ENSG00000120656 433	ENSG00000120656 540	ENSG00000120656 547	ENSG00000120656 612
ENSG00000188060 1	ENSG00000188060 3	ENSG00000188060 1	ENSG00000188060 0	ENSG00000188060 2	ENSG00000188060 1	ENSG00000188060 3	ENSG00000188060 5
ENSG00000229388 21	ENSG00000229388 12	ENSG00000229388 16	ENSG00000229388 21	ENSG00000229388 10	ENSG00000229388 23	ENSG00000229388 23	ENSG00000229388 19
ENSG00000274978 0	ENSG00000274978 1	ENSG00000274978 0	ENSG00000274978 2	ENSG00000274978 3	ENSG00000274978 1	ENSG00000274978 2	ENSG00000274978 2
ENSG00000270103 0	ENSG00000270103 0	ENSG00000270103 0	ENSG00000270103 0	ENSG00000270103 0	ENSG00000270103 0	ENSG00000270103 0	ENSG00000270103 0
ENSG00000162419 603	ENSG00000162419 574	ENSG00000162419 612	ENSG00000162419 669	ENSG00000162419 619	ENSG00000162419 731	ENSG00000162419 718	ENSG00000162419 700
ENSG00000252777 0	ENSG00000252777 0	ENSG00000252777 0	ENSG00000252777 0	ENSG00000252777 0	ENSG00000252777 1	ENSG00000252777 0	ENSG00000252777 0
ENSG00000198492 4957	ENSG00000198492 4495	ENSG00000198492 4444	ENSG00000198492 4394	ENSG00000198492 4566	ENSG00000198492 5521	ENSG00000198492 4811	ENSG00000198492 5383
ENSG00000116329 180	ENSG00000116329 132	ENSG00000116329 140	ENSG00000116329 163	ENSG00000116329 129	ENSG00000116329 143	ENSG00000116329 136	ENSG00000116329 170
ENSG00000233427 0	ENSG00000233427 1	ENSG00000233427 0	ENSG00000233427 1	ENSG00000233427 0	ENSG00000233427 0	ENSG00000233427 0	ENSG00000233427 4
ENSG00000199756 0	ENSG00000199756 0	ENSG00000199756 0	ENSG00000199756 0	ENSG00000199756 0	ENSG00000199756 0	ENSG00000199756 0	ENSG00000199756 0
ENSG00000159023 1451	ENSG00000159023 1303	ENSG00000159023 1273	ENSG00000159023 1358	ENSG00000159023 1203	ENSG00000159023 1291	ENSG00000159023 1266	ENSG00000159023 1474
ENSG00000225616 5	ENSG00000225616 5	ENSG00000225616 4	ENSG00000225616 5	ENSG00000225616 3	ENSG00000225616 3	ENSG00000225616 3	ENSG00000225616 3
ENSG00000206704 0	ENSG00000206704 1	ENSG00000206704 0	ENSG00000206704 0	ENSG00000206704 0	ENSG00000206704 0	ENSG00000206704 0	ENSG00000206704 0
ENSG00000277958 0	ENSG00000277958 1	ENSG00000277958 0	ENSG00000277958 2	ENSG00000277958 0	ENSG00000277958 0	ENSG00000277958 1	ENSG00000277958 1
ENSG00000253304 14	ENSG00000253304 6	ENSG00000253304 18	ENSG00000253304 11	ENSG00000253304 11	ENSG00000253304 12	ENSG00000253304 14	ENSG00000253304 9
ENSG00000225750 2	ENSG00000225750 5	ENSG00000225750 4	ENSG00000225750 5	ENSG00000225750 3	ENSG00000225750 4	ENSG00000225750 9	ENSG00000225750 9
ENSG00000116350 3423	ENSG00000116350 3070	ENSG00000116350 3278	ENSG00000116350 3266	ENSG00000116350 3127	ENSG00000116350 3852	ENSG00000116350 3491	ENSG00000116350 3971
ENSG00000277916 0	ENSG00000277916 0	ENSG00000277916 0	ENSG00000277916 0	ENSG00000277916 0	ENSG00000277916 0	ENSG00000277916 0	ENSG00000277916 0
ENSG00000116353 728	ENSG00000116353 632	ENSG00000116353 600	ENSG00000116353 673	ENSG00000116353 638	ENSG00000116353 758	ENSG00000116353 740	ENSG00000116353 865
ENSG00000237934 18	ENSG00000237934 10	ENSG00000237934 17	ENSG00000237934 24	ENSG00000237934 11	ENSG00000237934 13	ENSG00000237934 24	ENSG00000237934 27
ENSG00000060656 90	ENSG00000060656 77	ENSG00000060656 77	ENSG00000060656 90	ENSG00000060656 94	ENSG00000060656 77	ENSG00000060656 70	ENSG00000060656 82
ENSG00000230523 0	ENSG00000230523 0	ENSG00000230523 0	ENSG00000230523 0	ENSG00000230523 0	ENSG00000230523 0	ENSG00000230523 0	ENSG00000230523 0
ENSG00000225011 0	ENSG00000225011 0	ENSG00000225011 0	ENSG00000225011 0	ENSG00000225011 0	ENSG00000225011 0	ENSG00000225011 0	ENSG00000225011 0
ENSG00000228176 0	ENSG00000228176 1	ENSG00000228176 0	ENSG00000228176 0	ENSG00000228176 1	ENSG00000228176 1	ENSG00000228176 0	ENSG00000228176 0
ENSG00000284676 0	ENSG00000284676 0	ENSG00000284676 0	ENSG00000284676 0	ENSG00000284676 0	ENSG00000284676 0	ENSG00000284676 0	ENSG00000284676 0
ENSG00000270927 0	ENSG00000270927 0	ENSG00000270927 0	ENSG00000270927 0	ENSG00000270927 0	ENSG00000270927 0	ENSG00000270927 0	ENSG00000270927 0
ENSG00000233399 0	ENSG00000233399 2	ENSG00000233399 0	ENSG00000233399 0	ENSG00000233399 0	ENSG00000233399 0	ENSG00000233399 0	ENSG00000233399 0
ENSG00000233372 0	ENSG00000233372 3	ENSG00000233372 0	ENSG00000233372 0	ENSG00000233372 0	ENSG00000233372 0	ENSG00000233372 0	ENSG00000233372 0
ENSG00000231251 0	ENSG00000231251 0	ENSG00000231251 0	ENSG00000231251 0	ENSG00000231251 0	ENSG00000231251 0	ENSG00000231251 0	ENSG00000231251 0
ENSG00000236335 0	ENSG00000236335 0	ENSG00000236335 0	ENSG00000236335 0	ENSG00000236335 0	ENSG00000236335 0	ENSG00000236335 0	ENSG00000236335 0
ENSG00000231949 0	ENSG00000231949 0	ENSG00000231949 0	ENSG00000231949 0	ENSG00000231949 0	ENSG00000231949 0	ENSG00000231949 1	ENSG00000231949 2
ENSG00000162510 11	ENSG00000162510 16	ENSG00000162510 5	ENSG00000162510 19	ENSG00000162510 11	ENSG00000162510 11	ENSG00000162510 18	ENSG00000162510 17
ENSG00000186056 101	ENSG00000186056 90	ENSG00000186056 100	ENSG00000186056 127	ENSG00000186056 116	ENSG00000186056 117	ENSG00000186056 127	ENSG00000186056 111
ENSG00000287510 0	ENSG00000287510 0	ENSG00000287510 1	ENSG00000287510 0	ENSG00000287510 0	ENSG00000287510 0	ENSG00000287510 0	ENSG00000287510 0
ENSG00000162511 10	ENSG00000162511 11	ENSG00000162511 12	ENSG00000162511 15	ENSG00000162511 11	ENSG00000162511 9	ENSG00000162511 14	ENSG00000162511 16
ENSG00000264773 0	ENSG00000264773 0	ENSG00000264773 0	ENSG00000264773 0	ENSG00000264773 0	ENSG00000264773 0	ENSG00000264773 0	ENSG00000264773 0
ENSG00000229607 3	ENSG00000229607 9	ENSG00000229607 18	ENSG00000229607 7	ENSG00000229607 3	ENSG00000229607 3	ENSG00000229607 5	ENSG00000229607 5
ENSG00000223382 30	ENSG00000223382 28	ENSG00000223382 36	ENSG00000223382 33	ENSG00000223382 35	ENSG00000223382 41	ENSG00000223382 25	ENSG00000223382 39
ENSG00000222784 0	ENSG00000222784 0	ENSG00000222784 1	ENSG00000222784 0	ENSG00000222784 1	ENSG00000222784 0	ENSG00000222784 0	ENSG00000222784 1
ENSG00000235143 0	ENSG00000235143 2	ENSG00000235143 0	ENSG00000235143 0	ENSG00000235143 1	ENSG00000235143 0	ENSG00000235143 0	ENSG00000235143 1
ENSG00000162512 14907	ENSG00000162512 13596	ENSG00000162512 12662	ENSG00000162512 13234	ENSG00000162512 14896	ENSG00000162512 15411	ENSG00000162512 15262	ENSG00000162512 16633
ENSG00000266210 0	ENSG00000266210 0	ENSG00000266210 0	ENSG00000266210 0	ENSG00000266210 0	ENSG00000266210 0	ENSG00000266210 0	ENSG00000266210 0
ENSG00000134644 5189	ENSG00000134644 4732	ENSG00000134644 4718	ENSG00000134644 4899	ENSG00000134644 4481	ENSG00000134644 5299	ENSG00000134644 5048	ENSG00000134644 5892
ENSG00000237329 10	ENSG00000237329 10	ENSG00000237329 8	ENSG00000237329 11	ENSG00000237329 5	ENSG00000237329 18	ENSG00000237329 9	ENSG00000237329 20
ENSG00000232768 8	ENSG00000232768 3	ENSG00000232768 6	ENSG00000232768 4	ENSG00000232768 8	ENSG00000232768 13	ENSG00000232768 5	ENSG00000232768 5
ENSG00000215900 0	ENSG00000215900 0	ENSG00000215900 0	ENSG00000215900 0	ENSG00000215900 0	ENSG00000215900 0	ENSG00000215900 1	ENSG00000215900 0
ENSG00000225142 3	ENSG00000225142 4	ENSG00000225142 4	ENSG00000225142 2	ENSG00000225142 1	ENSG00000225142 1	ENSG00000225142 1	ENSG00000225142 4
ENSG00000084628 5	ENSG00000084628 9	ENSG00000084628 6	ENSG00000084628 4	ENSG00000084628 4	ENSG00000084628 2	ENSG00000084628 3	ENSG00000084628 1
ENSG00000060688 2535	ENSG00000060688 2364	ENSG00000060688 2385	ENSG00000060688 2418	ENSG00000060688 2246	ENSG00000060688 2438	ENSG00000060688 2377	ENSG00000060688 2725
ENSG00000229447 8	ENSG00000229447 12	ENSG00000229447 10	ENSG00000229447 17	ENSG00000229447 4	ENSG00000229447 17	ENSG00000229447 8	ENSG00000229447 14
ENSG00000121766 1985	ENSG00000121766 1732	ENSG00000121766 1713	ENSG00000121766 1664	ENSG00000121766 1722	ENSG00000121766 1954	ENSG00000121766 1786	ENSG00000121766 2063
ENSG00000229044 2	ENSG00000229044 1	ENSG00000229044 2	ENSG00000229044 5	ENSG00000229044 3	ENSG00000229044 3	ENSG00000229044 4	ENSG00000229044 12
ENSG00000121769 76	ENSG00000121769 71	ENSG00000121769 75	ENSG00000121769 89	ENSG00000121769 69	ENSG00000121769 100	ENSG00000121769 93	ENSG00000121769 112
ENSG00000168528 100	ENSG00000168528 91	ENSG00000168528 58	ENSG00000168528 96	ENSG00000168528 106	ENSG00000168528 118	ENSG00000168528 111	ENSG00000168528 127
ENSG00000215899 19	ENSG00000215899 23	ENSG00000215899 19	ENSG00000215899 26	ENSG00000215899 14	ENSG00000215899 13	ENSG00000215899 5	ENSG00000215899 8
ENSG00000206981 0	ENSG00000206981 0	ENSG00000206981 0	ENSG00000206981 0	ENSG00000206981 0	ENSG00000206981 0	ENSG00000206981 0	ENSG00000206981 0
ENSG00000260386 0	ENSG00000260386 1	ENSG00000260386 0	ENSG00000260386 0	ENSG00000260386 0	ENSG00000260386 0	ENSG00000260386 0	ENSG00000260386 0
ENSG00000265961 0	ENSG00000265961 0	ENSG00000265961 0	ENSG00000265961 0	ENSG00000265961 0	ENSG00000265961 0	ENSG00000265961 0	ENSG00000265961 0
ENSG00000284543 0	ENSG00000284543 6	ENSG00000284543 0	ENSG00000284543 0	ENSG00000284543 0	ENSG00000284543 0	ENSG00000284543 0	ENSG00000284543 0
ENSG00000229167 2	ENSG00000229167 0	ENSG00000229167 0	ENSG00000229167 0	ENSG00000229167 0	ENSG00000229167 1	ENSG00000229167 0	ENSG00000229167 0
ENSG00000142910 4	ENSG00000142910 5	ENSG00000142910 5	ENSG00000142910 1	ENSG00000142910 2	ENSG00000142910 5	ENSG00000142910 6	ENSG00000142910 4
ENSG00000121764 5	ENSG00000121764 3	ENSG00000121764 6	ENSG00000121764 14	ENSG00000121764 9	ENSG00000121764 3	ENSG00000121764 3	ENSG00000121764 8
ENSG00000162517 2138	ENSG00000162517 2027	ENSG00000162517 1906	ENSG00000162517 1997	ENSG00000162517 1975	ENSG00000162517 2007	ENSG00000162517 2020	ENSG00000162517 2361
ENSG00000235790 15	ENSG00000235790 9	ENSG00000235790 16	ENSG00000235790 18	ENSG00000235790 7	ENSG00000235790 24	ENSG00000235790 15	ENSG00000235790 10
ENSG00000264078 0	ENSG00000264078 1	ENSG00000264078 2	ENSG00000264078 2	ENSG00000264078 2	ENSG00000264078 2	ENSG00000264078 1	ENSG00000264078 4
ENSG00000084636 931	ENSG00000084636 790	ENSG00000084636 887	ENSG00000084636 1232	ENSG00000084636 954	ENSG00000084636 1173	ENSG00000084636 1193	ENSG00000084636 1384
ENSG00000121753 136	ENSG00000121753 118	ENSG00000121753 125	ENSG00000121753 146	ENSG00000121753 112	ENSG00000121753 100	ENSG00000121753 114	ENSG00000121753 152
ENSG00000266580 1	ENSG00000266580 1	ENSG00000266580 0	ENSG00000266580 1	ENSG00000266580 1	ENSG00000266580 0	ENSG00000266580 0	ENSG00000266580 4
ENSG00000254545 10	ENSG00000254545 2	ENSG00000254545 3	ENSG00000254545 6	ENSG00000254545 8	ENSG00000254545 3	ENSG00000254545 11	ENSG00000254545 11
ENSG00000134668 621	ENSG00000134668 508	ENSG00000134668 518	ENSG00000134668 669	ENSG00000134668 585	ENSG00000134668 596	ENSG00000134668 650	ENSG00000134668 681
ENSG00000203620 1	ENSG00000203620 0	ENSG00000203620 1	ENSG00000203620 0	ENSG00000203620 0	ENSG00000203620 1	ENSG00000203620 0	ENSG00000203620 0
ENSG00000269967 5	ENSG00000269967 9	ENSG00000269967 8	ENSG00000269967 15	ENSG00000269967 12	ENSG00000269967 18	ENSG00000269967 16	ENSG00000269967 9
ENSG00000184007 7348	ENSG00000184007 6545	ENSG00000184007 6534	ENSG00000184007 6244	ENSG00000184007 6482	ENSG00000184007 7453	ENSG00000184007 7017	ENSG00000184007 8109
ENSG00000228634 9	ENSG00000228634 18	ENSG00000228634 9	ENSG00000228634 31	ENSG00000228634 13	ENSG00000228634 24	ENSG00000228634 17	ENSG00000228634 19
ENSG00000284702 0	ENSG00000284702 0	ENSG00000284702 0	ENSG00000284702 0	ENSG00000284702 0	ENSG00000284702 0	ENSG00000284702 0	ENSG00000284702 0
ENSG00000121774 3908	ENSG00000121774 3589	ENSG00000121774 3525	ENSG00000121774 3439	ENSG00000121774 3439	ENSG00000121774 3743	ENSG00000121774 3739	ENSG00000121774 4044
ENSG00000203325 7	ENSG00000203325 7	ENSG00000203325 11	ENSG00000203325 14	ENSG00000203325 6	ENSG00000203325 9	ENSG00000203325 10	ENSG00000203325 10
ENSG00000121775 290	ENSG00000121775 264	ENSG00000121775 284	ENSG00000121775 318	ENSG00000121775 252	ENSG00000121775 266	ENSG00000121775 300	ENSG00000121775 297
ENSG00000266203 1	ENSG00000266203 0	ENSG00000266203 0	ENSG00000266203 0	ENSG00000266203 0	ENSG00000266203 4	ENSG00000266203 2	ENSG00000266203 1
ENSG00000276493 0	ENSG00000276493 2	ENSG00000276493 0	ENSG00000276493 0	ENSG00000276493 0	ENSG00000276493 1	ENSG00000276493 0	ENSG00000276493 0
ENSG00000025800 7083	ENSG00000025800 6272	ENSG00000025800 5960	ENSG00000025800 6273	ENSG00000025800 5599	ENSG00000025800 6374	ENSG00000025800 6244	ENSG00000025800 6894
ENSG00000250135 1	ENSG00000250135 0	ENSG00000250135 0	ENSG00000250135 2	ENSG00000250135 0	ENSG00000250135 0	ENSG00000250135 0	ENSG00000250135 0
ENSG00000084652 9574	ENSG00000084652 8689	ENSG00000084652 8586	ENSG00000084652 8806	ENSG00000084652 8821	ENSG00000084652 9944	ENSG00000084652 9451	ENSG00000084652 10656
ENSG00000160050 252	ENSG00000160050 243	ENSG00000160050 216	ENSG00000160050 277	ENSG00000160050 235	ENSG00000160050 246	ENSG00000160050 237	ENSG00000160050 237
ENSG00000224066 9	ENSG00000224066 7	ENSG00000224066 5	ENSG00000224066 3	ENSG00000224066 5	ENSG00000224066 8	ENSG00000224066 3	ENSG00000224066 7
ENSG00000160051 222	ENSG00000160051 175	ENSG00000160051 190	ENSG00000160051 235	ENSG00000160051 189	ENSG00000160051 207	ENSG00000160051 191	ENSG00000160051 245
ENSG00000222046 34	ENSG00000222046 19	ENSG00000222046 38	ENSG00000222046 38	ENSG00000222046 29	ENSG00000222046 40	ENSG00000222046 36	ENSG00000222046 39
ENSG00000160055 518	ENSG00000160055 459	ENSG00000160055 489	ENSG00000160055 594	ENSG00000160055 509	ENSG00000160055 637	ENSG00000160055 622	ENSG00000160055 656
ENSG00000084623 14187	ENSG00000084623 12818	ENSG00000084623 12521	ENSG00000084623 12767	ENSG00000084623 12015	ENSG00000084623 13088	ENSG00000084623 12988	ENSG00000084623 14842
ENSG00000220785 1503	ENSG00000220785 1357	ENSG00000220785 1427	ENSG00000220785 1615	ENSG00000220785 1754	ENSG00000220785 1958	ENSG00000220785 1961	ENSG00000220785 2163
ENSG00000183615 119	ENSG00000183615 91	ENSG00000183615 81	ENSG00000183615 98	ENSG00000183615 107	ENSG00000183615 122	ENSG00000183615 131	ENSG00000183615 122
ENSG00000182866 0	ENSG00000182866 0	ENSG00000182866 0	ENSG00000182866 0	ENSG00000182866 0	ENSG00000182866 0	ENSG00000182866 2	ENSG00000182866 0
ENSG00000277617 0	ENSG00000277617 0	ENSG00000277617 0	ENSG00000277617 0	ENSG00000277617 0	ENSG00000277617 0	ENSG00000277617 0	ENSG00000277617 0
ENSG00000252450 0	ENSG00000252450 0	ENSG00000252450 0	ENSG00000252450 0	ENSG00000252450 0	ENSG00000252450 0	ENSG00000252450 0	ENSG00000252450 0
ENSG00000116478 4132	ENSG00000116478 3653	ENSG00000116478 3693	ENSG00000116478 3713	ENSG00000116478 3438	ENSG00000116478 3960	ENSG00000116478 4043	ENSG00000116478 4489
ENSG00000175130 4566	ENSG00000175130 4213	ENSG00000175130 4035	ENSG00000175130 4035	ENSG00000175130 4144	ENSG00000175130 4200	ENSG00000175130 4219	ENSG00000175130 4646
ENSG00000233775 3	ENSG00000233775 2	ENSG00000233775 3	ENSG00000233775 5	ENSG00000233775 2	ENSG00000233775 4	ENSG00000233775 7	ENSG00000233775 7
ENSG00000162526 18	ENSG00000162526 13	ENSG00000162526 8	ENSG00000162526 25	ENSG00000162526 15	ENSG00000162526 38	ENSG00000162526 25	ENSG00000162526 19
ENSG00000225828 66	ENSG00000225828 58	ENSG00000225828 87	ENSG00000225828 96	ENSG00000225828 72	ENSG00000225828 80	ENSG00000225828 103	ENSG00000225828 78
ENSG00000160058 2704	ENSG00000160058 2314	ENSG00000160058 2495	ENSG00000160058 2596	ENSG00000160058 2759	ENSG00000160058 3138	ENSG00000160058 2995	ENSG00000160058 3263
ENSG00000224333 0	ENSG00000224333 0	ENSG00000224333 0	ENSG00000224333 1	ENSG00000224333 0	ENSG00000224333 2	ENSG00000224333 1	ENSG00000224333 1
ENSG00000270850 0	ENSG00000270850 0	ENSG00000270850 0	ENSG00000270850 2	ENSG00000270850 0	ENSG00000270850 0	ENSG00000270850 0	ENSG00000270850 0
ENSG00000229259 0	ENSG00000229259 0	ENSG00000229259 0	ENSG00000229259 0	ENSG00000229259 0	ENSG00000229259 0	ENSG00000229259 0	ENSG00000229259 0
ENSG00000263529 0	ENSG00000263529 0	ENSG00000263529 0	ENSG00000263529 0	ENSG00000263529 0	ENSG00000263529 0	ENSG00000263529 0	ENSG00000263529 0
ENSG00000254553 0	ENSG00000254553 2	ENSG00000254553 0	ENSG00000254553 0	ENSG00000254553 0	ENSG00000254553 0	ENSG00000254553 0	ENSG00000254553 0
ENSG00000273274 0	ENSG00000273274 6	ENSG00000273274 2	ENSG00000273274 1	ENSG00000273274 1	ENSG00000273274 1	ENSG00000273274 1	ENSG00000273274 0
ENSG00000160062 212	ENSG00000160062 207	ENSG00000160062 187	ENSG00000160062 190	ENSG00000160062 179	ENSG00000160062 218	ENSG00000160062 200	ENSG00000160062 262
ENSG00000176261 903	ENSG00000176261 854	ENSG00000176261 846	ENSG00000176261 809	ENSG00000176261 777	ENSG00000176261 921	ENSG00000176261 846	ENSG00000176261 988
ENSG00000200591 0	ENSG00000200591 0	ENSG00000200591 1	ENSG00000200591 2	ENSG00000200591 4	ENSG00000200591 5	ENSG00000200591 2	ENSG00000200591 7
ENSG00000162521 4258	ENSG00000162521 3929	ENSG00000162521 4013	ENSG00000162521 4088	ENSG00000162521 3926	ENSG00000162521 4564	ENSG00000162521 4213	ENSG00000162521 4848
ENSG00000162520 977	ENSG00000162520 902	ENSG00000162520 848	ENSG00000162520 888	ENSG00000162520 1002	ENSG00000162520 1110	ENSG00000162520 1129	ENSG00000162520 1211
ENSG00000224409 0	ENSG00000224409 0	ENSG00000224409 0	ENSG00000224409 1	ENSG00000224409 0	ENSG00000224409 0	ENSG00000224409 0	ENSG00000224409 1
ENSG00000162522 1203	ENSG00000162522 1052	ENSG00000162522 977	ENSG00000162522 1091	ENSG00000162522 1043	ENSG00000162522 1076	ENSG00000162522 1140	ENSG00000162522 1176
ENSG00000134684 6371	ENSG00000134684 6067	ENSG00000134684 6081	ENSG00000134684 6007	ENSG00000134684 6983	ENSG00000134684 8386	ENSG00000134684 7954	ENSG00000134684 8407
ENSG00000116497 995	ENSG00000116497 983	ENSG00000116497 933	ENSG00000116497 1037	ENSG00000116497 956	ENSG00000116497 1126	ENSG00000116497 1058	ENSG00000116497 1221
ENSG00000160097 12	ENSG00000160097 3	ENSG00000160097 3	ENSG00000160097 8	ENSG00000160097 6	ENSG00000160097 13	ENSG00000160097 16	ENSG00000160097 11
ENSG00000121905 8	ENSG00000121905 6	ENSG00000121905 5	ENSG00000121905 10	ENSG00000121905 13	ENSG00000121905 10	ENSG00000121905 8	ENSG00000121905 11
ENSG00000121900 1306	ENSG00000121900 1170	ENSG00000121900 1079	ENSG00000121900 1213	ENSG00000121900 1112	ENSG00000121900 1107	ENSG00000121900 1158	ENSG00000121900 1327
ENSG00000287691 3	ENSG00000287691 8	ENSG00000287691 8	ENSG00000287691 6	ENSG00000287691 6	ENSG00000287691 7	ENSG00000287691 8	ENSG00000287691 10
ENSG00000116514 1271	ENSG00000116514 1141	ENSG00000116514 1129	ENSG00000116514 1097	ENSG00000116514 1177	ENSG00000116514 1295	ENSG00000116514 1300	ENSG00000116514 1364
ENSG00000278966 3	ENSG00000278966 0	ENSG00000278966 2	ENSG00000278966 0	ENSG00000278966 0	ENSG00000278966 2	ENSG00000278966 1	ENSG00000278966 0
ENSG00000217644 1	ENSG00000217644 1	ENSG00000217644 2	ENSG00000217644 1	ENSG00000217644 2	ENSG00000217644 3	ENSG00000217644 0	ENSG00000217644 0
ENSG00000239670 5	ENSG00000239670 4	ENSG00000239670 7	ENSG00000239670 6	ENSG00000239670 6	ENSG00000239670 2	ENSG00000239670 2	ENSG00000239670 5
ENSG00000236065 28	ENSG00000236065 21	ENSG00000236065 28	ENSG00000236065 33	ENSG00000236065 25	ENSG00000236065 45	ENSG00000236065 29	ENSG00000236065 50
ENSG00000004455 7675	ENSG00000004455 7102	ENSG00000004455 6943	ENSG00000004455 6641	ENSG00000004455 6755	ENSG00000004455 7594	ENSG00000004455 7285	ENSG00000004455 8075
ENSG00000276645 4	ENSG00000276645 3	ENSG00000276645 8	ENSG00000276645 15	ENSG00000276645 2	ENSG00000276645 12	ENSG00000276645 3	ENSG00000276645 5
ENSG00000142920 247	ENSG00000142920 228	ENSG00000142920 227	ENSG00000142920 301	ENSG00000142920 207	ENSG00000142920 264	ENSG00000142920 278	ENSG00000142920 257
ENSG00000278997 9	ENSG00000278997 11	ENSG00000278997 13	ENSG00000278997 15	ENSG00000278997 7	ENSG00000278997 12	ENSG00000278997 10	ENSG00000278997 11
ENSG00000116525 808	ENSG00000116525 738	ENSG00000116525 738	ENSG00000116525 787	ENSG00000116525 780	ENSG00000116525 839	ENSG00000116525 894	ENSG00000116525 970
ENSG00000279179 29	ENSG00000279179 37	ENSG00000279179 33	ENSG00000279179 44	ENSG00000279179 47	ENSG00000279179 57	ENSG00000279179 53	ENSG00000279179 77
ENSG00000284721 0	ENSG00000284721 0	ENSG00000284721 0	ENSG00000284721 0	ENSG00000284721 0	ENSG00000284721 0	ENSG00000284721 0	ENSG00000284721 0
ENSG00000160094 809	ENSG00000160094 792	ENSG00000160094 707	ENSG00000160094 787	ENSG00000160094 793	ENSG00000160094 830	ENSG00000160094 870	ENSG00000160094 1001
ENSG00000270115 13	ENSG00000270115 9	ENSG00000270115 8	ENSG00000270115 8	ENSG00000270115 9	ENSG00000270115 4	ENSG00000270115 5	ENSG00000270115 14
ENSG00000184389 3	ENSG00000184389 0	ENSG00000184389 4	ENSG00000184389 1	ENSG00000184389 4	ENSG00000184389 0	ENSG00000184389 5	ENSG00000184389 1
ENSG00000225313 161	ENSG00000225313 109	ENSG00000225313 130	ENSG00000225313 168	ENSG00000225313 147	ENSG00000225313 187	ENSG00000225313 173	ENSG00000225313 233
ENSG00000134686 6989	ENSG00000134686 6434	ENSG00000134686 5937	ENSG00000134686 6227	ENSG00000134686 6485	ENSG00000134686 6569	ENSG00000134686 6920	ENSG00000134686 7669
ENSG00000284154 7	ENSG00000284154 4	ENSG00000284154 4	ENSG00000284154 11	ENSG00000284154 7	ENSG00000284154 7	ENSG00000284154 9	ENSG00000284154 15
ENSG00000222112 15	ENSG00000222112 9	ENSG00000222112 20	ENSG00000222112 15	ENSG00000222112 10	ENSG00000222112 19	ENSG00000222112 16	ENSG00000222112 13
ENSG00000233246 9	ENSG00000233246 11	ENSG00000233246 9	ENSG00000233246 9	ENSG00000233246 11	ENSG00000233246 7	ENSG00000233246 7	ENSG00000233246 16
ENSG00000234512 0	ENSG00000234512 1	ENSG00000234512 0	ENSG00000234512 0	ENSG00000234512 0	ENSG00000234512 0	ENSG00000234512 0	ENSG00000234512 0
ENSG00000121903 477	ENSG00000121903 471	ENSG00000121903 486	ENSG00000121903 570	ENSG00000121903 557	ENSG00000121903 664	ENSG00000121903 637	ENSG00000121903 692
ENSG00000235907 1	ENSG00000235907 1	ENSG00000235907 1	ENSG00000235907 0	ENSG00000235907 1	ENSG00000235907 2	ENSG00000235907 1	ENSG00000235907 1
ENSG00000121904 1	ENSG00000121904 3	ENSG00000121904 1	ENSG00000121904 0	ENSG00000121904 0	ENSG00000121904 0	ENSG00000121904 0	ENSG00000121904 1
ENSG00000227000 0	ENSG00000227000 0	ENSG00000227000 0	ENSG00000227000 0	ENSG00000227000 0	ENSG00000227000 0	ENSG00000227000 0	ENSG00000227000 0
ENSG00000176256 0	ENSG00000176256 1	ENSG00000176256 0	ENSG00000176256 0	ENSG00000176256 0	ENSG00000176256 0	ENSG00000176256 0	ENSG00000176256 0
ENSG00000231163 0	ENSG00000231163 0	ENSG00000231163 0	ENSG00000231163 0	ENSG00000231163 0	ENSG00000231163 0	ENSG00000231163 0	ENSG00000231163 0
ENSG00000201148 0	ENSG00000201148 1	ENSG00000201148 0	ENSG00000201148 0	ENSG00000201148 0	ENSG00000201148 0	ENSG00000201148 0	ENSG00000201148 0
ENSG00000142698 0	ENSG00000142698 1	ENSG00000142698 0	ENSG00000142698 0	ENSG00000142698 0	ENSG00000142698 0	ENSG00000142698 0	ENSG00000142698 0
ENSG00000270241 0	ENSG00000270241 0	ENSG00000270241 0	ENSG00000270241 0	ENSG00000270241 0	ENSG00000270241 0	ENSG00000270241 0	ENSG00000270241 0
ENSG00000287703 0	ENSG00000287703 1	ENSG00000287703 0	ENSG00000287703 0	ENSG00000287703 0	ENSG00000287703 0	ENSG00000287703 0	ENSG00000287703 0
ENSG00000207941 0	ENSG00000207941 0	ENSG00000207941 0	ENSG00000207941 0	ENSG00000207941 0	ENSG00000207941 0	ENSG00000207941 0	ENSG00000207941 0
ENSG00000163866 2604	ENSG00000163866 2472	ENSG00000163866 2293	ENSG00000163866 2287	ENSG00000163866 2145	ENSG00000163866 2277	ENSG00000163866 2341	ENSG00000163866 2482
ENSG00000189280 0	ENSG00000189280 0	ENSG00000189280 0	ENSG00000189280 0	ENSG00000189280 0	ENSG00000189280 0	ENSG00000189280 0	ENSG00000189280 0
ENSG00000189433 0	ENSG00000189433 0	ENSG00000189433 0	ENSG00000189433 0	ENSG00000189433 0	ENSG00000189433 0	ENSG00000189433 0	ENSG00000189433 0
ENSG00000255811 0	ENSG00000255811 0	ENSG00000255811 0	ENSG00000255811 0	ENSG00000255811 0	ENSG00000255811 0	ENSG00000255811 0	ENSG00000255811 0
ENSG00000188910 0	ENSG00000188910 0	ENSG00000188910 0	ENSG00000188910 0	ENSG00000188910 0	ENSG00000188910 0	ENSG00000188910 0	ENSG00000188910 0
ENSG00000187513 0	ENSG00000187513 0	ENSG00000187513 0	ENSG00000187513 0	ENSG00000187513 0	ENSG00000187513 0	ENSG00000187513 0	ENSG00000187513 0
ENSG00000230163 0	ENSG00000230163 0	ENSG00000230163 0	ENSG00000230163 0	ENSG00000230163 0	ENSG00000230163 0	ENSG00000230163 0	ENSG00000230163 0
ENSG00000116544 1	ENSG00000116544 6	ENSG00000116544 4	ENSG00000116544 5	ENSG00000116544 3	ENSG00000116544 4	ENSG00000116544 3	ENSG00000116544 1
ENSG00000284773 7	ENSG00000284773 10	ENSG00000284773 8	ENSG00000284773 11	ENSG00000284773 7	ENSG00000284773 11	ENSG00000284773 13	ENSG00000284773 17
ENSG00000241014 4	ENSG00000241014 7	ENSG00000241014 6	ENSG00000241014 8	ENSG00000241014 8	ENSG00000241014 5	ENSG00000241014 5	ENSG00000241014 12
ENSG00000271741 0	ENSG00000271741 0	ENSG00000271741 0	ENSG00000271741 0	ENSG00000271741 0	ENSG00000271741 0	ENSG00000271741 0	ENSG00000271741 0
ENSG00000243749 24	ENSG00000243749 17	ENSG00000243749 18	ENSG00000243749 21	ENSG00000243749 18	ENSG00000243749 11	ENSG00000243749 16	ENSG00000243749 16
ENSG00000163867 428	ENSG00000163867 338	ENSG00000163867 396	ENSG00000163867 409	ENSG00000163867 378	ENSG00000163867 492	ENSG00000163867 428	ENSG00000163867 511
ENSG00000197056 1336	ENSG00000197056 1069	ENSG00000197056 1128	ENSG00000197056 1193	ENSG00000197056 1161	ENSG00000197056 1433	ENSG00000197056 1246	ENSG00000197056 1545
ENSG00000233940 0	ENSG00000233940 0	ENSG00000233940 0	ENSG00000233940 0	ENSG00000233940 0	ENSG00000233940 0	ENSG00000233940 0	ENSG00000233940 0
ENSG00000228348 0	ENSG00000228348 3	ENSG00000228348 1	ENSG00000228348 0	ENSG00000228348 4	ENSG00000228348 1	ENSG00000228348 6	ENSG00000228348 2
ENSG00000284640 1	ENSG00000284640 0	ENSG00000284640 0	ENSG00000284640 0	ENSG00000284640 0	ENSG00000284640 0	ENSG00000284640 0	ENSG00000284640 0
ENSG00000116560 12418	ENSG00000116560 10599	ENSG00000116560 11250	ENSG00000116560 11529	ENSG00000116560 10223	ENSG00000116560 12254	ENSG00000116560 11622	ENSG00000116560 13543
ENSG00000201868 0	ENSG00000201868 0	ENSG00000201868 0	ENSG00000201868 0	ENSG00000201868 0	ENSG00000201868 0	ENSG00000201868 0	ENSG00000201868 0
ENSG00000146463 3317	ENSG00000146463 2954	ENSG00000146463 2968	ENSG00000146463 2930	ENSG00000146463 2692	ENSG00000146463 3152	ENSG00000146463 2873	ENSG00000146463 3342
ENSG00000240374 1	ENSG00000240374 0	ENSG00000240374 1	ENSG00000240374 1	ENSG00000240374 2	ENSG00000240374 1	ENSG00000240374 2	ENSG00000240374 3
ENSG00000201542 2	ENSG00000201542 0	ENSG00000201542 0	ENSG00000201542 2	ENSG00000201542 1	ENSG00000201542 2	ENSG00000201542 0	ENSG00000201542 0
ENSG00000229994 15	ENSG00000229994 16	ENSG00000229994 14	ENSG00000229994 7	ENSG00000229994 16	ENSG00000229994 19	ENSG00000229994 16	ENSG00000229994 22
ENSG00000227409 4	ENSG00000227409 1	ENSG00000227409 5	ENSG00000227409 5	ENSG00000227409 3	ENSG00000227409 7	ENSG00000227409 3	ENSG00000227409 2
ENSG00000278702 1	ENSG00000278702 0	ENSG00000278702 1	ENSG00000278702 1	ENSG00000278702 0	ENSG00000278702 0	ENSG00000278702 1	ENSG00000278702 0
ENSG00000142687 4124	ENSG00000142687 3755	ENSG00000142687 3873	ENSG00000142687 3956	ENSG00000142687 3817	ENSG00000142687 4435	ENSG00000142687 4253	ENSG00000142687 4705
ENSG00000236274 0	ENSG00000236274 7	ENSG00000236274 1	ENSG00000236274 2	ENSG00000236274 3	ENSG00000236274 2	ENSG00000236274 1	ENSG00000236274 2
ENSG00000020129 2267	ENSG00000020129 2160	ENSG00000020129 2033	ENSG00000020129 2227	ENSG00000020129 1991	ENSG00000020129 2104	ENSG00000020129 2158	ENSG00000020129 2368
ENSG00000239636 1	ENSG00000239636 0	ENSG00000239636 1	ENSG00000239636 7	ENSG00000239636 5	ENSG00000239636 6	ENSG00000239636 3	ENSG00000239636 4
ENSG00000116819 41	ENSG00000116819 52	ENSG00000116819 40	ENSG00000116819 43	ENSG00000116819 48	ENSG00000116819 51	ENSG00000116819 52	ENSG00000116819 76
ENSG00000126067 4738	ENSG00000126067 4383	ENSG00000126067 4335	ENSG00000126067 4236	ENSG00000126067 3968	ENSG00000126067 4275	ENSG00000126067 4273	ENSG00000126067 4927
ENSG00000142686 2692	ENSG00000142686 2528	ENSG00000142686 2489	ENSG00000142686 2637	ENSG00000142686 2532	ENSG00000142686 3056	ENSG00000142686 2897	ENSG00000142686 3222
ENSG00000092853 3350	ENSG00000092853 2931	ENSG00000092853 3004	ENSG00000092853 3018	ENSG00000092853 2824	ENSG00000092853 3366	ENSG00000092853 2903	ENSG00000092853 3476
ENSG00000232335 1	ENSG00000232335 0	ENSG00000232335 2	ENSG00000232335 5	ENSG00000232335 4	ENSG00000232335 6	ENSG00000232335 1	ENSG00000232335 2
ENSG00000134698 1398	ENSG00000134698 1345	ENSG00000134698 1318	ENSG00000134698 1433	ENSG00000134698 1298	ENSG00000134698 1502	ENSG00000134698 1399	ENSG00000134698 1672
ENSG00000092847 4024	ENSG00000092847 3672	ENSG00000092847 3747	ENSG00000092847 3651	ENSG00000092847 3277	ENSG00000092847 3700	ENSG00000092847 3573	ENSG00000092847 4041
ENSG00000271164 0	ENSG00000271164 0	ENSG00000271164 0	ENSG00000271164 0	ENSG00000271164 0	ENSG00000271164 0	ENSG00000271164 0	ENSG00000271164 0
ENSG00000286899 5	ENSG00000286899 0	ENSG00000286899 0	ENSG00000286899 5	ENSG00000286899 1	ENSG00000286899 3	ENSG00000286899 3	ENSG00000286899 2
ENSG00000271914 0	ENSG00000271914 0	ENSG00000271914 0	ENSG00000271914 0	ENSG00000271914 0	ENSG00000271914 0	ENSG00000271914 0	ENSG00000271914 0
ENSG00000126070 1044	ENSG00000126070 958	ENSG00000126070 821	ENSG00000126070 970	ENSG00000126070 850	ENSG00000126070 1065	ENSG00000126070 968	ENSG00000126070 1109
ENSG00000271554 3	ENSG00000271554 1	ENSG00000271554 6	ENSG00000271554 8	ENSG00000271554 2	ENSG00000271554 4	ENSG00000271554 7	ENSG00000271554 4
ENSG00000232862 1	ENSG00000232862 1	ENSG00000232862 0	ENSG00000232862 0	ENSG00000232862 1	ENSG00000232862 1	ENSG00000232862 0	ENSG00000232862 1
ENSG00000092850 0	ENSG00000092850 1	ENSG00000092850 2	ENSG00000092850 2	ENSG00000092850 0	ENSG00000092850 1	ENSG00000092850 2	ENSG00000092850 1
ENSG00000116863 1716	ENSG00000116863 1513	ENSG00000116863 1619	ENSG00000116863 1521	ENSG00000116863 1592	ENSG00000116863 1728	ENSG00000116863 1656	ENSG00000116863 1928
ENSG00000171812 4	ENSG00000171812 6	ENSG00000171812 5	ENSG00000171812 7	ENSG00000171812 9	ENSG00000171812 6	ENSG00000171812 9	ENSG00000171812 9
ENSG00000054116 2376	ENSG00000054116 2246	ENSG00000054116 2145	ENSG00000054116 2175	ENSG00000054116 2156	ENSG00000054116 2411	ENSG00000054116 2294	ENSG00000054116 2644
ENSG00000116871 5883	ENSG00000116871 5441	ENSG00000116871 5200	ENSG00000116871 5530	ENSG00000116871 4816	ENSG00000116871 4853	ENSG00000116871 5160	ENSG00000116871 5673
ENSG00000264592 0	ENSG00000264592 0	ENSG00000264592 0	ENSG00000264592 0	ENSG00000264592 0	ENSG00000264592 0	ENSG00000264592 0	ENSG00000264592 0
ENSG00000054118 9200	ENSG00000054118 8327	ENSG00000054118 8453	ENSG00000054118 8293	ENSG00000054118 8445	ENSG00000054118 9916	ENSG00000054118 9476	ENSG00000054118 10534
ENSG00000231849 5	ENSG00000231849 2	ENSG00000231849 2	ENSG00000231849 2	ENSG00000231849 2	ENSG00000231849 5	ENSG00000231849 5	ENSG00000231849 3
ENSG00000214193 222	ENSG00000214193 168	ENSG00000214193 180	ENSG00000214193 219	ENSG00000214193 241	ENSG00000214193 258	ENSG00000214193 296	ENSG00000214193 294
ENSG00000142694 0	ENSG00000142694 0	ENSG00000142694 0	ENSG00000142694 0	ENSG00000142694 0	ENSG00000142694 0	ENSG00000142694 0	ENSG00000142694 0
ENSG00000286379 4	ENSG00000286379 13	ENSG00000286379 0	ENSG00000286379 1	ENSG00000286379 0	ENSG00000286379 1	ENSG00000286379 1	ENSG00000286379 4
ENSG00000196182 2110	ENSG00000196182 2002	ENSG00000196182 1942	ENSG00000196182 2068	ENSG00000196182 2083	ENSG00000196182 2218	ENSG00000196182 2253	ENSG00000196182 2407
ENSG00000181817 907	ENSG00000181817 743	ENSG00000181817 778	ENSG00000181817 787	ENSG00000181817 757	ENSG00000181817 840	ENSG00000181817 811	ENSG00000181817 856
ENSG00000222821 1	ENSG00000222821 1	ENSG00000222821 0	ENSG00000222821 1	ENSG00000222821 0	ENSG00000222821 1	ENSG00000222821 2	ENSG00000222821 2
ENSG00000116885 109	ENSG00000116885 109	ENSG00000116885 87	ENSG00000116885 98	ENSG00000116885 85	ENSG00000116885 124	ENSG00000116885 114	ENSG00000116885 124
ENSG00000201448 0	ENSG00000201448 1	ENSG00000201448 1	ENSG00000201448 2	ENSG00000201448 1	ENSG00000201448 1	ENSG00000201448 3	ENSG00000201448 4
ENSG00000116898 3129	ENSG00000116898 2911	ENSG00000116898 2846	ENSG00000116898 2864	ENSG00000116898 2616	ENSG00000116898 2962	ENSG00000116898 2852	ENSG00000116898 3266
ENSG00000119535 0	ENSG00000119535 8	ENSG00000119535 1	ENSG00000119535 2	ENSG00000119535 2	ENSG00000119535 1	ENSG00000119535 0	ENSG00000119535 0
ENSG00000230214 0	ENSG00000230214 0	ENSG00000230214 0	ENSG00000230214 0	ENSG00000230214 0	ENSG00000230214 0	ENSG00000230214 0	ENSG00000230214 0
ENSG00000284705 0	ENSG00000284705 0	ENSG00000284705 0	ENSG00000284705 0	ENSG00000284705 0	ENSG00000284705 0	ENSG00000284705 0	ENSG00000284705 0
ENSG00000284720 0	ENSG00000284720 0	ENSG00000284720 0	ENSG00000284720 0	ENSG00000284720 0	ENSG00000284720 0	ENSG00000284720 0	ENSG00000284720 0
ENSG00000234481 0	ENSG00000234481 0	ENSG00000234481 0	ENSG00000234481 0	ENSG00000234481 0	ENSG00000234481 0	ENSG00000234481 0	ENSG00000234481 0
ENSG00000163873 0	ENSG00000163873 3	ENSG00000163873 0	ENSG00000163873 0	ENSG00000163873 0	ENSG00000163873 0	ENSG00000163873 0	ENSG00000163873 0
ENSG00000284650 0	ENSG00000284650 0	ENSG00000284650 0	ENSG00000284650 0	ENSG00000284650 0	ENSG00000284650 1	ENSG00000284650 0	ENSG00000284650 1
ENSG00000223944 0	ENSG00000223944 1	ENSG00000223944 0	ENSG00000223944 0	ENSG00000223944 1	ENSG00000223944 1	ENSG00000223944 0	ENSG00000223944 0
ENSG00000264698 0	ENSG00000264698 0	ENSG00000264698 0	ENSG00000264698 0	ENSG00000264698 0	ENSG00000264698 0	ENSG00000264698 0	ENSG00000264698 0
ENSG00000207328 0	ENSG00000207328 0	ENSG00000207328 0	ENSG00000207328 0	ENSG00000207328 0	ENSG00000207328 0	ENSG00000207328 0	ENSG00000207328 0
ENSG00000252368 0	ENSG00000252368 0	ENSG00000252368 0	ENSG00000252368 0	ENSG00000252368 0	ENSG00000252368 0	ENSG00000252368 0	ENSG00000252368 0
ENSG00000230451 0	ENSG00000230451 0	ENSG00000230451 0	ENSG00000230451 0	ENSG00000230451 0	ENSG00000230451 0	ENSG00000230451 0	ENSG00000230451 0
ENSG00000233621 84	ENSG00000233621 42	ENSG00000233621 52	ENSG00000233621 52	ENSG00000233621 53	ENSG00000233621 69	ENSG00000233621 55	ENSG00000233621 54
ENSG00000163874 335	ENSG00000163874 253	ENSG00000163874 271	ENSG00000163874 327	ENSG00000163874 257	ENSG00000163874 318	ENSG00000163874 300	ENSG00000163874 354
ENSG00000283724 0	ENSG00000283724 0	ENSG00000283724 0	ENSG00000283724 0	ENSG00000283724 0	ENSG00000283724 0	ENSG00000283724 0	ENSG00000283724 0
ENSG00000163875 1444	ENSG00000163875 1325	ENSG00000163875 1260	ENSG00000163875 1294	ENSG00000163875 1268	ENSG00000163875 1629	ENSG00000163875 1396	ENSG00000163875 1572
ENSG00000263675 7	ENSG00000263675 6	ENSG00000263675 2	ENSG00000263675 8	ENSG00000263675 8	ENSG00000263675 9	ENSG00000263675 8	ENSG00000263675 3
ENSG00000163877 858	ENSG00000163877 747	ENSG00000163877 734	ENSG00000163877 783	ENSG00000163877 717	ENSG00000163877 845	ENSG00000163877 828	ENSG00000163877 884
ENSG00000232273 14	ENSG00000232273 9	ENSG00000232273 10	ENSG00000232273 7	ENSG00000232273 11	ENSG00000232273 17	ENSG00000232273 5	ENSG00000232273 14
ENSG00000237749 15	ENSG00000237749 13	ENSG00000237749 20	ENSG00000237749 12	ENSG00000237749 17	ENSG00000237749 12	ENSG00000237749 14	ENSG00000237749 13
ENSG00000163879 16	ENSG00000163879 10	ENSG00000163879 18	ENSG00000163879 15	ENSG00000163879 8	ENSG00000163879 19	ENSG00000163879 14	ENSG00000163879 26
ENSG00000134697 3976	ENSG00000134697 3644	ENSG00000134697 3799	ENSG00000134697 3517	ENSG00000134697 3253	ENSG00000134697 3887	ENSG00000134697 3758	ENSG00000134697 4127
ENSG00000284748 1	ENSG00000284748 1	ENSG00000284748 0	ENSG00000284748 0	ENSG00000284748 0	ENSG00000284748 0	ENSG00000284748 0	ENSG00000284748 0
ENSG00000169218 0	ENSG00000169218 0	ENSG00000169218 0	ENSG00000169218 0	ENSG00000169218 0	ENSG00000169218 0	ENSG00000169218 0	ENSG00000169218 0
ENSG00000116922 1262	ENSG00000116922 1100	ENSG00000116922 1195	ENSG00000116922 1194	ENSG00000116922 992	ENSG00000116922 1127	ENSG00000116922 1113	ENSG00000116922 1236
ENSG00000134690 2146	ENSG00000134690 1891	ENSG00000134690 1874	ENSG00000134690 2040	ENSG00000134690 1965	ENSG00000134690 2166	ENSG00000134690 2146	ENSG00000134690 2421
ENSG00000183317 10	ENSG00000183317 8	ENSG00000183317 6	ENSG00000183317 4	ENSG00000183317 7	ENSG00000183317 6	ENSG00000183317 5	ENSG00000183317 9
ENSG00000200421 0	ENSG00000200421 0	ENSG00000200421 0	ENSG00000200421 0	ENSG00000200421 0	ENSG00000200421 0	ENSG00000200421 0	ENSG00000200421 0
ENSG00000214141 0	ENSG00000214141 0	ENSG00000214141 0	ENSG00000214141 1	ENSG00000214141 0	ENSG00000214141 0	ENSG00000214141 0	ENSG00000214141 0
ENSG00000227416 0	ENSG00000227416 0	ENSG00000227416 0	ENSG00000227416 0	ENSG00000227416 0	ENSG00000227416 1	ENSG00000227416 0	ENSG00000227416 0
ENSG00000185090 726	ENSG00000185090 691	ENSG00000185090 628	ENSG00000185090 618	ENSG00000185090 585	ENSG00000185090 579	ENSG00000185090 586	ENSG00000185090 676
ENSG00000233728 0	ENSG00000233728 0	ENSG00000233728 0	ENSG00000233728 0	ENSG00000233728 0	ENSG00000233728 0	ENSG00000233728 0	ENSG00000233728 0
ENSG00000196449 1411	ENSG00000196449 1305	ENSG00000196449 1206	ENSG00000196449 1150	ENSG00000196449 1009	ENSG00000196449 1216	ENSG00000196449 1077	ENSG00000196449 1176
ENSG00000197982 932	ENSG00000197982 898	ENSG00000197982 883	ENSG00000197982 949	ENSG00000197982 887	ENSG00000197982 876	ENSG00000197982 966	ENSG00000197982 1025
ENSG00000188786 685	ENSG00000188786 578	ENSG00000188786 599	ENSG00000188786 615	ENSG00000188786 569	ENSG00000188786 686	ENSG00000188786 618	ENSG00000188786 780
ENSG00000235673 4	ENSG00000235673 1	ENSG00000235673 2	ENSG00000235673 1	ENSG00000235673 2	ENSG00000235673 5	ENSG00000235673 0	ENSG00000235673 8
ENSG00000204084 983	ENSG00000204084 867	ENSG00000204084 902	ENSG00000204084 993	ENSG00000204084 929	ENSG00000204084 1173	ENSG00000204084 1073	ENSG00000204084 1191
ENSG00000230955 0	ENSG00000230955 0	ENSG00000230955 0	ENSG00000230955 0	ENSG00000230955 0	ENSG00000230955 0	ENSG00000230955 0	ENSG00000230955 0
ENSG00000252448 1	ENSG00000252448 0	ENSG00000252448 1	ENSG00000252448 0	ENSG00000252448 2	ENSG00000252448 2	ENSG00000252448 4	ENSG00000252448 2
ENSG00000222282 1	ENSG00000222282 2	ENSG00000222282 0	ENSG00000222282 1	ENSG00000222282 0	ENSG00000222282 2	ENSG00000222282 0	ENSG00000222282 1
ENSG00000277168 0	ENSG00000277168 0	ENSG00000277168 0	ENSG00000277168 0	ENSG00000277168 0	ENSG00000277168 0	ENSG00000277168 0	ENSG00000277168 0
ENSG00000183431 5276	ENSG00000183431 4524	ENSG00000183431 4595	ENSG00000183431 4507	ENSG00000183431 4448	ENSG00000183431 4826	ENSG00000183431 4663	ENSG00000183431 5401
ENSG00000212541 7	ENSG00000212541 0	ENSG00000212541 4	ENSG00000212541 1	ENSG00000212541 3	ENSG00000212541 3	ENSG00000212541 2	ENSG00000212541 4
ENSG00000183386 392	ENSG00000183386 319	ENSG00000183386 312	ENSG00000183386 367	ENSG00000183386 321	ENSG00000183386 332	ENSG00000183386 355	ENSG00000183386 399
ENSG00000183520 2080	ENSG00000183520 1986	ENSG00000183520 1888	ENSG00000183520 1864	ENSG00000183520 1769	ENSG00000183520 2087	ENSG00000183520 1923	ENSG00000183520 2212
ENSG00000185668 271	ENSG00000185668 256	ENSG00000185668 205	ENSG00000185668 231	ENSG00000185668 360	ENSG00000185668 298	ENSG00000185668 328	ENSG00000185668 341
ENSG00000224592 3	ENSG00000224592 5	ENSG00000224592 4	ENSG00000224592 4	ENSG00000224592 3	ENSG00000224592 3	ENSG00000224592 4	ENSG00000224592 1
ENSG00000223589 0	ENSG00000223589 0	ENSG00000223589 0	ENSG00000223589 1	ENSG00000223589 0	ENSG00000223589 0	ENSG00000223589 0	ENSG00000223589 0
ENSG00000265596 0	ENSG00000265596 0	ENSG00000265596 0	ENSG00000265596 0	ENSG00000265596 0	ENSG00000265596 0	ENSG00000265596 0	ENSG00000265596 0
ENSG00000284623 0	ENSG00000284623 0	ENSG00000284623 0	ENSG00000284623 0	ENSG00000284623 0	ENSG00000284623 0	ENSG00000284623 0	ENSG00000284623 0
ENSG00000286552 0	ENSG00000286552 0	ENSG00000286552 0	ENSG00000286552 0	ENSG00000286552 0	ENSG00000286552 0	ENSG00000286552 0	ENSG00000286552 0
ENSG00000287987 0	ENSG00000287987 0	ENSG00000287987 0	ENSG00000287987 0	ENSG00000287987 0	ENSG00000287987 0	ENSG00000287987 0	ENSG00000287987 0
ENSG00000237290 0	ENSG00000237290 0	ENSG00000237290 2	ENSG00000237290 0	ENSG00000237290 0	ENSG00000237290 0	ENSG00000237290 0	ENSG00000237290 0
ENSG00000275350 0	ENSG00000275350 0	ENSG00000275350 0	ENSG00000275350 0	ENSG00000275350 0	ENSG00000275350 0	ENSG00000275350 0	ENSG00000275350 0
ENSG00000200796 0	ENSG00000200796 0	ENSG00000200796 0	ENSG00000200796 0	ENSG00000200796 0	ENSG00000200796 0	ENSG00000200796 0	ENSG00000200796 0
ENSG00000238063 0	ENSG00000238063 0	ENSG00000238063 0	ENSG00000238063 0	ENSG00000238063 0	ENSG00000238063 0	ENSG00000238063 0	ENSG00000238063 0
ENSG00000215895 16	ENSG00000215895 7	ENSG00000215895 9	ENSG00000215895 8	ENSG00000215895 7	ENSG00000215895 4	ENSG00000215895 9	ENSG00000215895 10
ENSG00000284632 0	ENSG00000284632 0	ENSG00000284632 0	ENSG00000284632 0	ENSG00000284632 0	ENSG00000284632 0	ENSG00000284632 0	ENSG00000284632 1
ENSG00000116954 705	ENSG00000116954 592	ENSG00000116954 588	ENSG00000116954 639	ENSG00000116954 613	ENSG00000116954 779	ENSG00000116954 751	ENSG00000116954 842
ENSG00000273637 0	ENSG00000273637 0	ENSG00000273637 0	ENSG00000273637 0	ENSG00000273637 0	ENSG00000273637 0	ENSG00000273637 0	ENSG00000273637 0
ENSG00000228436 39	ENSG00000228436 41	ENSG00000228436 48	ENSG00000228436 39	ENSG00000228436 36	ENSG00000228436 34	ENSG00000228436 37	ENSG00000228436 45
ENSG00000214114 479	ENSG00000214114 399	ENSG00000214114 417	ENSG00000214114 419	ENSG00000214114 386	ENSG00000214114 431	ENSG00000214114 378	ENSG00000214114 494
ENSG00000274944 3	ENSG00000274944 1	ENSG00000274944 3	ENSG00000274944 4	ENSG00000274944 3	ENSG00000274944 7	ENSG00000274944 2	ENSG00000274944 3
ENSG00000131233 2	ENSG00000131233 0	ENSG00000131233 0	ENSG00000131233 2	ENSG00000131233 1	ENSG00000131233 6	ENSG00000131233 1	ENSG00000131233 1
ENSG00000158315 10	ENSG00000158315 13	ENSG00000158315 10	ENSG00000158315 6	ENSG00000158315 12	ENSG00000158315 15	ENSG00000158315 5	ENSG00000158315 11
ENSG00000199963 0	ENSG00000199963 0	ENSG00000199963 0	ENSG00000199963 0	ENSG00000199963 0	ENSG00000199963 0	ENSG00000199963 0	ENSG00000199963 0
ENSG00000207466 0	ENSG00000207466 0	ENSG00000207466 0	ENSG00000207466 0	ENSG00000207466 0	ENSG00000207466 0	ENSG00000207466 0	ENSG00000207466 0
ENSG00000235549 0	ENSG00000235549 0	ENSG00000235549 0	ENSG00000235549 0	ENSG00000235549 0	ENSG00000235549 0	ENSG00000235549 0	ENSG00000235549 0
ENSG00000174574 2982	ENSG00000174574 2664	ENSG00000174574 2805	ENSG00000174574 2778	ENSG00000174574 2527	ENSG00000174574 2820	ENSG00000174574 2614	ENSG00000174574 3153
ENSG00000168653 4757	ENSG00000168653 4238	ENSG00000168653 4226	ENSG00000168653 3996	ENSG00000168653 3892	ENSG00000168653 4213	ENSG00000168653 4203	ENSG00000168653 4792
ENSG00000127603 11483	ENSG00000127603 10492	ENSG00000127603 10414	ENSG00000127603 11796	ENSG00000127603 9370	ENSG00000127603 11581	ENSG00000127603 10575	ENSG00000127603 12678
ENSG00000206654 0	ENSG00000206654 1	ENSG00000206654 0	ENSG00000206654 1	ENSG00000206654 0	ENSG00000206654 3	ENSG00000206654 0	ENSG00000206654 1
ENSG00000222378 1	ENSG00000222378 1	ENSG00000222378 0	ENSG00000222378 0	ENSG00000222378 0	ENSG00000222378 2	ENSG00000222378 0	ENSG00000222378 0
ENSG00000287422 0	ENSG00000287422 3	ENSG00000287422 2	ENSG00000287422 2	ENSG00000287422 4	ENSG00000287422 3	ENSG00000287422 3	ENSG00000287422 4
ENSG00000226438 2	ENSG00000226438 3	ENSG00000226438 2	ENSG00000226438 4	ENSG00000226438 3	ENSG00000226438 6	ENSG00000226438 5	ENSG00000226438 3
ENSG00000217897 1	ENSG00000217897 0	ENSG00000217897 1	ENSG00000217897 4	ENSG00000217897 1	ENSG00000217897 2	ENSG00000217897 3	ENSG00000217897 1
ENSG00000183682 48	ENSG00000183682 27	ENSG00000183682 26	ENSG00000183682 58	ENSG00000183682 47	ENSG00000183682 70	ENSG00000183682 65	ENSG00000183682 68
ENSG00000237624 9	ENSG00000237624 4	ENSG00000237624 3	ENSG00000237624 10	ENSG00000237624 4	ENSG00000237624 13	ENSG00000237624 11	ENSG00000237624 12
ENSG00000243970 165	ENSG00000243970 111	ENSG00000243970 136	ENSG00000243970 181	ENSG00000243970 177	ENSG00000243970 238	ENSG00000243970 221	ENSG00000243970 245
ENSG00000090621 7072	ENSG00000090621 6332	ENSG00000090621 6371	ENSG00000090621 6592	ENSG00000090621 5842	ENSG00000090621 6135	ENSG00000090621 6231	ENSG00000090621 6674
ENSG00000228060 93	ENSG00000228060 91	ENSG00000228060 92	ENSG00000228060 126	ENSG00000228060 100	ENSG00000228060 132	ENSG00000228060 142	ENSG00000228060 157
ENSG00000201457 28	ENSG00000201457 26	ENSG00000201457 32	ENSG00000201457 23	ENSG00000201457 16	ENSG00000201457 37	ENSG00000201457 33	ENSG00000201457 41
ENSG00000163909 4	ENSG00000163909 7	ENSG00000163909 2	ENSG00000163909 4	ENSG00000163909 4	ENSG00000163909 3	ENSG00000163909 4	ENSG00000163909 5
ENSG00000225903 0	ENSG00000225903 0	ENSG00000225903 0	ENSG00000225903 0	ENSG00000225903 0	ENSG00000225903 0	ENSG00000225903 0	ENSG00000225903 0
ENSG00000116981 0	ENSG00000116981 2	ENSG00000116981 1	ENSG00000116981 0	ENSG00000116981 0	ENSG00000116981 1	ENSG00000116981 0	ENSG00000116981 1
ENSG00000116983 9	ENSG00000116983 17	ENSG00000116983 9	ENSG00000116983 7	ENSG00000116983 11	ENSG00000116983 5	ENSG00000116983 10	ENSG00000116983 5
ENSG00000084072 2029	ENSG00000084072 1856	ENSG00000084072 1802	ENSG00000084072 1905	ENSG00000084072 1851	ENSG00000084072 2118	ENSG00000084072 1994	ENSG00000084072 2345
ENSG00000225333 1	ENSG00000225333 0	ENSG00000225333 0	ENSG00000225333 0	ENSG00000225333 0	ENSG00000225333 1	ENSG00000225333 1	ENSG00000225333 0
ENSG00000252413 0	ENSG00000252413 0	ENSG00000252413 0	ENSG00000252413 0	ENSG00000252413 0	ENSG00000252413 0	ENSG00000252413 0	ENSG00000252413 0
ENSG00000116985 1733	ENSG00000116985 1625	ENSG00000116985 1556	ENSG00000116985 1647	ENSG00000116985 1430	ENSG00000116985 1554	ENSG00000116985 1454	ENSG00000116985 1759
ENSG00000198754 24	ENSG00000198754 30	ENSG00000198754 38	ENSG00000198754 38	ENSG00000198754 28	ENSG00000198754 61	ENSG00000198754 40	ENSG00000198754 42
ENSG00000285905 19	ENSG00000285905 21	ENSG00000285905 16	ENSG00000285905 23	ENSG00000285905 13	ENSG00000285905 23	ENSG00000285905 18	ENSG00000285905 24
ENSG00000261798 8	ENSG00000261798 11	ENSG00000261798 8	ENSG00000261798 5	ENSG00000261798 5	ENSG00000261798 9	ENSG00000261798 8	ENSG00000261798 5
ENSG00000229213 0	ENSG00000229213 0	ENSG00000229213 0	ENSG00000229213 0	ENSG00000229213 0	ENSG00000229213 0	ENSG00000229213 0	ENSG00000229213 0
ENSG00000284719 0	ENSG00000284719 3	ENSG00000284719 1	ENSG00000284719 2	ENSG00000284719 2	ENSG00000284719 0	ENSG00000284719 1	ENSG00000284719 0
ENSG00000284678 0	ENSG00000284678 0	ENSG00000284678 0	ENSG00000284678 0	ENSG00000284678 0	ENSG00000284678 0	ENSG00000284678 0	ENSG00000284678 0
ENSG00000043514 980	ENSG00000043514 815	ENSG00000043514 890	ENSG00000043514 902	ENSG00000043514 766	ENSG00000043514 996	ENSG00000043514 937	ENSG00000043514 1091
ENSG00000202222 2	ENSG00000202222 3	ENSG00000202222 3	ENSG00000202222 1	ENSG00000202222 2	ENSG00000202222 2	ENSG00000202222 3	ENSG00000202222 4
ENSG00000116990 14	ENSG00000116990 7	ENSG00000116990 11	ENSG00000116990 6	ENSG00000116990 5	ENSG00000116990 11	ENSG00000116990 8	ENSG00000116990 13
ENSG00000236546 0	ENSG00000236546 0	ENSG00000236546 0	ENSG00000236546 0	ENSG00000236546 0	ENSG00000236546 1	ENSG00000236546 0	ENSG00000236546 0
ENSG00000207356 0	ENSG00000207356 0	ENSG00000207356 0	ENSG00000207356 0	ENSG00000207356 0	ENSG00000207356 0	ENSG00000207356 0	ENSG00000207356 0
ENSG00000168389 813	ENSG00000168389 727	ENSG00000168389 686	ENSG00000168389 759	ENSG00000168389 645	ENSG00000168389 733	ENSG00000168389 672	ENSG00000168389 815
ENSG00000228477 30	ENSG00000228477 32	ENSG00000228477 34	ENSG00000228477 17	ENSG00000228477 20	ENSG00000228477 26	ENSG00000228477 27	ENSG00000228477 31
ENSG00000131236 12275	ENSG00000131236 11201	ENSG00000131236 10659	ENSG00000131236 10812	ENSG00000131236 10401	ENSG00000131236 11513	ENSG00000131236 10860	ENSG00000131236 12435
ENSG00000131238 5712	ENSG00000131238 5075	ENSG00000131238 5062	ENSG00000131238 4973	ENSG00000131238 4667	ENSG00000131238 5658	ENSG00000131238 5069	ENSG00000131238 5714
ENSG00000226745 0	ENSG00000226745 0	ENSG00000226745 0	ENSG00000226745 0	ENSG00000226745 0	ENSG00000226745 0	ENSG00000226745 0	ENSG00000226745 0
ENSG00000117000 2217	ENSG00000117000 1992	ENSG00000117000 1893	ENSG00000117000 1801	ENSG00000117000 1695	ENSG00000117000 2160	ENSG00000117000 1950	ENSG00000117000 2269
ENSG00000207508 0	ENSG00000207508 0	ENSG00000207508 1	ENSG00000207508 3	ENSG00000207508 3	ENSG00000207508 1	ENSG00000207508 1	ENSG00000207508 2
ENSG00000188800 0	ENSG00000188800 1	ENSG00000188800 0	ENSG00000188800 1	ENSG00000188800 0	ENSG00000188800 2	ENSG00000188800 2	ENSG00000188800 5
ENSG00000259943 284	ENSG00000259943 247	ENSG00000259943 230	ENSG00000259943 249	ENSG00000259943 196	ENSG00000259943 266	ENSG00000259943 238	ENSG00000259943 268
ENSG00000084073 4198	ENSG00000084073 3788	ENSG00000084073 3634	ENSG00000084073 3633	ENSG00000084073 3391	ENSG00000084073 4161	ENSG00000084073 3569	ENSG00000084073 4364
ENSG00000231296 7	ENSG00000231296 10	ENSG00000231296 7	ENSG00000231296 7	ENSG00000231296 6	ENSG00000231296 9	ENSG00000231296 2	ENSG00000231296 11
ENSG00000049089 43	ENSG00000049089 41	ENSG00000049089 44	ENSG00000049089 51	ENSG00000049089 40	ENSG00000049089 41	ENSG00000049089 46	ENSG00000049089 38
ENSG00000227311 12	ENSG00000227311 12	ENSG00000227311 5	ENSG00000227311 14	ENSG00000227311 6	ENSG00000227311 4	ENSG00000227311 4	ENSG00000227311 3
ENSG00000084070 1414	ENSG00000084070 1262	ENSG00000084070 1143	ENSG00000084070 1339	ENSG00000084070 1112	ENSG00000084070 1131	ENSG00000084070 1082	ENSG00000084070 1311
ENSG00000213172 0	ENSG00000213172 0	ENSG00000213172 0	ENSG00000213172 0	ENSG00000213172 0	ENSG00000213172 0	ENSG00000213172 0	ENSG00000213172 0
ENSG00000284677 1	ENSG00000284677 2	ENSG00000284677 1	ENSG00000284677 1	ENSG00000284677 1	ENSG00000284677 3	ENSG00000284677 2	ENSG00000284677 1
ENSG00000187801 25	ENSG00000187801 19	ENSG00000187801 10	ENSG00000187801 21	ENSG00000187801 13	ENSG00000187801 18	ENSG00000187801 14	ENSG00000187801 25
ENSG00000260920 8	ENSG00000260920 5	ENSG00000260920 4	ENSG00000260920 6	ENSG00000260920 4	ENSG00000260920 3	ENSG00000260920 3	ENSG00000260920 6
ENSG00000279667 0	ENSG00000279667 1	ENSG00000279667 0	ENSG00000279667 0	ENSG00000279667 0	ENSG00000279667 0	ENSG00000279667 0	ENSG00000279667 0
ENSG00000187815 26	ENSG00000187815 17	ENSG00000187815 21	ENSG00000187815 30	ENSG00000187815 37	ENSG00000187815 36	ENSG00000187815 36	ENSG00000187815 35
ENSG00000238287 3	ENSG00000238287 4	ENSG00000238287 1	ENSG00000238287 3	ENSG00000238287 4	ENSG00000238287 2	ENSG00000238287 4	ENSG00000238287 2
ENSG00000164002 26	ENSG00000164002 40	ENSG00000164002 28	ENSG00000164002 38	ENSG00000164002 32	ENSG00000164002 40	ENSG00000164002 32	ENSG00000164002 36
ENSG00000227278 1	ENSG00000227278 0	ENSG00000227278 0	ENSG00000227278 0	ENSG00000227278 0	ENSG00000227278 0	ENSG00000227278 0	ENSG00000227278 0
ENSG00000238186 1	ENSG00000238186 0	ENSG00000238186 3	ENSG00000238186 0	ENSG00000238186 1	ENSG00000238186 2	ENSG00000238186 1	ENSG00000238186 0
ENSG00000117010 196	ENSG00000117010 225	ENSG00000117010 189	ENSG00000117010 194	ENSG00000117010 201	ENSG00000117010 214	ENSG00000117010 237	ENSG00000117010 292
ENSG00000286838 0	ENSG00000286838 0	ENSG00000286838 0	ENSG00000286838 0	ENSG00000286838 1	ENSG00000286838 0	ENSG00000286838 1	ENSG00000286838 0
ENSG00000236505 0	ENSG00000236505 0	ENSG00000236505 0	ENSG00000236505 0	ENSG00000236505 0	ENSG00000236505 0	ENSG00000236505 0	ENSG00000236505 1
ENSG00000233910 0	ENSG00000233910 0	ENSG00000233910 0	ENSG00000233910 0	ENSG00000233910 0	ENSG00000233910 0	ENSG00000233910 0	ENSG00000233910 0
ENSG00000117016 75	ENSG00000117016 51	ENSG00000117016 42	ENSG00000117016 37	ENSG00000117016 44	ENSG00000117016 43	ENSG00000117016 53	ENSG00000117016 58
ENSG00000287743 0	ENSG00000287743 0	ENSG00000287743 1	ENSG00000287743 0	ENSG00000287743 0	ENSG00000287743 0	ENSG00000287743 1	ENSG00000287743 0
ENSG00000237899 2	ENSG00000237899 4	ENSG00000237899 6	ENSG00000237899 1	ENSG00000237899 1	ENSG00000237899 6	ENSG00000237899 1	ENSG00000237899 0
ENSG00000272145 62	ENSG00000272145 71	ENSG00000272145 62	ENSG00000272145 69	ENSG00000272145 54	ENSG00000272145 73	ENSG00000272145 72	ENSG00000272145 85
ENSG00000066136 1774	ENSG00000066136 1593	ENSG00000066136 1582	ENSG00000066136 1592	ENSG00000066136 1600	ENSG00000066136 1721	ENSG00000066136 1737	ENSG00000066136 1929
ENSG00000198974 11	ENSG00000198974 3	ENSG00000198974 1	ENSG00000198974 7	ENSG00000198974 1	ENSG00000198974 6	ENSG00000198974 5	ENSG00000198974 3
ENSG00000207962 4	ENSG00000207962 0	ENSG00000207962 2	ENSG00000207962 2	ENSG00000207962 0	ENSG00000207962 1	ENSG00000207962 0	ENSG00000207962 4
ENSG00000117013 1	ENSG00000117013 4	ENSG00000117013 3	ENSG00000117013 7	ENSG00000117013 1	ENSG00000117013 2	ENSG00000117013 0	ENSG00000117013 2
ENSG00000264582 0	ENSG00000264582 0	ENSG00000264582 0	ENSG00000264582 0	ENSG00000264582 0	ENSG00000264582 0	ENSG00000264582 0	ENSG00000264582 0
ENSG00000179862 9	ENSG00000179862 7	ENSG00000179862 5	ENSG00000179862 3	ENSG00000179862 6	ENSG00000179862 8	ENSG00000179862 3	ENSG00000179862 5
ENSG00000229528 0	ENSG00000229528 0	ENSG00000229528 0	ENSG00000229528 0	ENSG00000229528 0	ENSG00000229528 1	ENSG00000229528 1	ENSG00000229528 0
ENSG00000228940 0	ENSG00000228940 0	ENSG00000228940 0	ENSG00000228940 0	ENSG00000228940 0	ENSG00000228940 0	ENSG00000228940 0	ENSG00000228940 0
ENSG00000286668 0	ENSG00000286668 0	ENSG00000286668 0	ENSG00000286668 0	ENSG00000286668 0	ENSG00000286668 0	ENSG00000286668 0	ENSG00000286668 0
ENSG00000233118 0	ENSG00000233118 0	ENSG00000233118 0	ENSG00000233118 0	ENSG00000233118 0	ENSG00000233118 0	ENSG00000233118 0	ENSG00000233118 0
ENSG00000171793 2458	ENSG00000171793 2214	ENSG00000171793 2275	ENSG00000171793 2342	ENSG00000171793 1952	ENSG00000171793 2347	ENSG00000171793 2345	ENSG00000171793 2553
ENSG00000281207 88	ENSG00000281207 71	ENSG00000281207 100	ENSG00000281207 108	ENSG00000281207 59	ENSG00000281207 105	ENSG00000281207 106	ENSG00000281207 128
ENSG00000171790 50	ENSG00000171790 46	ENSG00000171790 75	ENSG00000171790 81	ENSG00000171790 39	ENSG00000171790 61	ENSG00000171790 53	ENSG00000171790 67
ENSG00000010803 1419	ENSG00000010803 1315	ENSG00000010803 1277	ENSG00000010803 1295	ENSG00000010803 1210	ENSG00000010803 1253	ENSG00000010803 1290	ENSG00000010803 1483
ENSG00000215893 2	ENSG00000215893 1	ENSG00000215893 2	ENSG00000215893 1	ENSG00000215893 0	ENSG00000215893 3	ENSG00000215893 2	ENSG00000215893 1
ENSG00000287400 3	ENSG00000287400 1	ENSG00000287400 0	ENSG00000287400 2	ENSG00000287400 3	ENSG00000287400 3	ENSG00000287400 2	ENSG00000287400 4
ENSG00000235358 9	ENSG00000235358 3	ENSG00000235358 4	ENSG00000235358 6	ENSG00000235358 2	ENSG00000235358 5	ENSG00000235358 1	ENSG00000235358 6
ENSG00000213987 0	ENSG00000213987 0	ENSG00000213987 0	ENSG00000213987 0	ENSG00000213987 0	ENSG00000213987 0	ENSG00000213987 1	ENSG00000213987 0
ENSG00000286640 0	ENSG00000286640 0	ENSG00000286640 0	ENSG00000286640 0	ENSG00000286640 0	ENSG00000286640 0	ENSG00000286640 0	ENSG00000286640 0
ENSG00000204060 2	ENSG00000204060 7	ENSG00000204060 7	ENSG00000204060 4	ENSG00000204060 6	ENSG00000204060 7	ENSG00000204060 2	ENSG00000204060 2
ENSG00000229901 1	ENSG00000229901 2	ENSG00000229901 0	ENSG00000229901 3	ENSG00000229901 0	ENSG00000229901 1	ENSG00000229901 2	ENSG00000229901 0
ENSG00000252563 0	ENSG00000252563 0	ENSG00000252563 0	ENSG00000252563 0	ENSG00000252563 0	ENSG00000252563 0	ENSG00000252563 0	ENSG00000252563 0
ENSG00000127129 1	ENSG00000127129 1	ENSG00000127129 0	ENSG00000127129 0	ENSG00000127129 0	ENSG00000127129 0	ENSG00000127129 0	ENSG00000127129 0
ENSG00000127124 299	ENSG00000127124 243	ENSG00000127124 235	ENSG00000127124 245	ENSG00000127124 243	ENSG00000127124 244	ENSG00000127124 241	ENSG00000127124 287
ENSG00000230881 0	ENSG00000230881 0	ENSG00000230881 0	ENSG00000230881 0	ENSG00000230881 0	ENSG00000230881 0	ENSG00000230881 0	ENSG00000230881 1
ENSG00000230638 1	ENSG00000230638 2	ENSG00000230638 2	ENSG00000230638 1	ENSG00000230638 1	ENSG00000230638 2	ENSG00000230638 4	ENSG00000230638 0
ENSG00000284895 0	ENSG00000284895 0	ENSG00000284895 0	ENSG00000284895 0	ENSG00000284895 0	ENSG00000284895 0	ENSG00000284895 0	ENSG00000284895 0
ENSG00000287587 3	ENSG00000287587 2	ENSG00000287587 3	ENSG00000287587 3	ENSG00000287587 4	ENSG00000287587 3	ENSG00000287587 5	ENSG00000287587 7
ENSG00000227538 0	ENSG00000227538 0	ENSG00000227538 0	ENSG00000227538 0	ENSG00000227538 0	ENSG00000227538 0	ENSG00000227538 0	ENSG00000227538 0
ENSG00000228776 0	ENSG00000228776 0	ENSG00000228776 0	ENSG00000228776 0	ENSG00000228776 0	ENSG00000228776 1	ENSG00000228776 0	ENSG00000228776 0
ENSG00000044012 0	ENSG00000044012 0	ENSG00000044012 0	ENSG00000044012 0	ENSG00000044012 0	ENSG00000044012 0	ENSG00000044012 0	ENSG00000044012 0
ENSG00000197273 0	ENSG00000197273 0	ENSG00000197273 0	ENSG00000197273 0	ENSG00000197273 0	ENSG00000197273 0	ENSG00000197273 0	ENSG00000197273 0
ENSG00000198815 2468	ENSG00000198815 2243	ENSG00000198815 2170	ENSG00000198815 2187	ENSG00000198815 2040	ENSG00000198815 2390	ENSG00000198815 2170	ENSG00000198815 2536
ENSG00000227527 8	ENSG00000227527 8	ENSG00000227527 9	ENSG00000227527 14	ENSG00000227527 18	ENSG00000227527 8	ENSG00000227527 5	ENSG00000227527 7
ENSG00000177181 50	ENSG00000177181 47	ENSG00000177181 30	ENSG00000177181 35	ENSG00000177181 29	ENSG00000177181 27	ENSG00000177181 25	ENSG00000177181 37
ENSG00000235002 0	ENSG00000235002 0	ENSG00000235002 0	ENSG00000235002 0	ENSG00000235002 0	ENSG00000235002 0	ENSG00000235002 0	ENSG00000235002 1
ENSG00000066185 9	ENSG00000066185 9	ENSG00000066185 11	ENSG00000066185 14	ENSG00000066185 13	ENSG00000066185 14	ENSG00000066185 14	ENSG00000066185 19
ENSG00000127125 2152	ENSG00000127125 2064	ENSG00000127125 1976	ENSG00000127125 1935	ENSG00000127125 2313	ENSG00000127125 2584	ENSG00000127125 2468	ENSG00000127125 2770
ENSG00000186409 147	ENSG00000186409 128	ENSG00000186409 91	ENSG00000186409 128	ENSG00000186409 134	ENSG00000186409 124	ENSG00000186409 156	ENSG00000186409 151
ENSG00000230116 0	ENSG00000230116 1	ENSG00000230116 1	ENSG00000230116 1	ENSG00000230116 2	ENSG00000230116 0	ENSG00000230116 0	ENSG00000230116 0
ENSG00000236876 0	ENSG00000236876 0	ENSG00000236876 2	ENSG00000236876 0	ENSG00000236876 0	ENSG00000236876 0	ENSG00000236876 0	ENSG00000236876 0
ENSG00000200254 0	ENSG00000200254 0	ENSG00000200254 0	ENSG00000200254 0	ENSG00000200254 0	ENSG00000200254 0	ENSG00000200254 1	ENSG00000200254 0
ENSG00000236180 0	ENSG00000236180 0	ENSG00000236180 1	ENSG00000236180 1	ENSG00000236180 0	ENSG00000236180 1	ENSG00000236180 2	ENSG00000236180 0
ENSG00000171960 842	ENSG00000171960 742	ENSG00000171960 762	ENSG00000171960 748	ENSG00000171960 751	ENSG00000171960 797	ENSG00000171960 779	ENSG00000171960 843
ENSG00000285728 97	ENSG00000285728 102	ENSG00000285728 107	ENSG00000285728 148	ENSG00000285728 114	ENSG00000285728 142	ENSG00000285728 136	ENSG00000285728 154
ENSG00000234917 7	ENSG00000234917 10	ENSG00000234917 7	ENSG00000234917 10	ENSG00000234917 10	ENSG00000234917 6	ENSG00000234917 9	ENSG00000234917 6
ENSG00000065978 39467	ENSG00000065978 37070	ENSG00000065978 35131	ENSG00000065978 34193	ENSG00000065978 35718	ENSG00000065978 39291	ENSG00000065978 38068	ENSG00000065978 43999
ENSG00000164007 0	ENSG00000164007 1	ENSG00000164007 0	ENSG00000164007 0	ENSG00000164007 1	ENSG00000164007 0	ENSG00000164007 0	ENSG00000164007 0
ENSG00000117385 3335	ENSG00000117385 2946	ENSG00000117385 3173	ENSG00000117385 3243	ENSG00000117385 2954	ENSG00000117385 3149	ENSG00000117385 3141	ENSG00000117385 3560
ENSG00000164008 66	ENSG00000164008 41	ENSG00000164008 51	ENSG00000164008 77	ENSG00000164008 62	ENSG00000164008 81	ENSG00000164008 64	ENSG00000164008 83
ENSG00000283580 2	ENSG00000283580 0	ENSG00000283580 3	ENSG00000283580 2	ENSG00000283580 2	ENSG00000283580 4	ENSG00000283580 4	ENSG00000283580 1
ENSG00000228452 0	ENSG00000228452 0	ENSG00000228452 0	ENSG00000228452 0	ENSG00000228452 0	ENSG00000228452 0	ENSG00000228452 0	ENSG00000228452 0
ENSG00000274386 10	ENSG00000274386 8	ENSG00000274386 3	ENSG00000274386 11	ENSG00000274386 11	ENSG00000274386 8	ENSG00000274386 2	ENSG00000274386 11
ENSG00000177868 150	ENSG00000177868 126	ENSG00000177868 130	ENSG00000177868 133	ENSG00000177868 115	ENSG00000177868 162	ENSG00000177868 143	ENSG00000177868 163
ENSG00000164010 143	ENSG00000164010 134	ENSG00000164010 139	ENSG00000164010 150	ENSG00000164010 155	ENSG00000164010 179	ENSG00000164010 138	ENSG00000164010 161
ENSG00000228192 38	ENSG00000228192 42	ENSG00000228192 51	ENSG00000228192 59	ENSG00000228192 42	ENSG00000228192 59	ENSG00000228192 49	ENSG00000228192 48
ENSG00000164011 278	ENSG00000164011 249	ENSG00000164011 235	ENSG00000164011 257	ENSG00000164011 261	ENSG00000164011 330	ENSG00000164011 338	ENSG00000164011 337
ENSG00000233708 0	ENSG00000233708 1	ENSG00000233708 0	ENSG00000233708 0	ENSG00000233708 0	ENSG00000233708 0	ENSG00000233708 0	ENSG00000233708 0
ENSG00000237090 0	ENSG00000237090 0	ENSG00000237090 0	ENSG00000237090 0	ENSG00000237090 0	ENSG00000237090 0	ENSG00000237090 0	ENSG00000237090 0
ENSG00000225099 2	ENSG00000225099 2	ENSG00000225099 1	ENSG00000225099 4	ENSG00000225099 0	ENSG00000225099 1	ENSG00000225099 2	ENSG00000225099 1
ENSG00000117394 4942	ENSG00000117394 4412	ENSG00000117394 4203	ENSG00000117394 4601	ENSG00000117394 3989	ENSG00000117394 3945	ENSG00000117394 4114	ENSG00000117394 4936
ENSG00000284138 4	ENSG00000284138 6	ENSG00000284138 6	ENSG00000284138 6	ENSG00000284138 10	ENSG00000284138 8	ENSG00000284138 4	ENSG00000284138 12
ENSG00000227533 6	ENSG00000227533 8	ENSG00000227533 9	ENSG00000227533 9	ENSG00000227533 3	ENSG00000227533 6	ENSG00000227533 7	ENSG00000227533 6
ENSG00000283973 2	ENSG00000283973 2	ENSG00000283973 2	ENSG00000283973 8	ENSG00000283973 1	ENSG00000283973 3	ENSG00000283973 4	ENSG00000283973 3
ENSG00000207256 0	ENSG00000207256 0	ENSG00000207256 0	ENSG00000207256 0	ENSG00000207256 0	ENSG00000207256 0	ENSG00000207256 0	ENSG00000207256 0
ENSG00000283136 0	ENSG00000283136 0	ENSG00000283136 0	ENSG00000283136 0	ENSG00000283136 0	ENSG00000283136 0	ENSG00000283136 0	ENSG00000283136 0
ENSG00000277513 0	ENSG00000277513 0	ENSG00000277513 0	ENSG00000277513 0	ENSG00000277513 0	ENSG00000277513 0	ENSG00000277513 0	ENSG00000277513 0
ENSG00000186973 1	ENSG00000186973 0	ENSG00000186973 2	ENSG00000186973 2	ENSG00000186973 2	ENSG00000186973 4	ENSG00000186973 2	ENSG00000186973 2
ENSG00000117395 4705	ENSG00000117395 4414	ENSG00000117395 4213	ENSG00000117395 4175	ENSG00000117395 3698	ENSG00000117395 3890	ENSG00000117395 3920	ENSG00000117395 4537
ENSG00000284410 0	ENSG00000284410 0	ENSG00000284410 0	ENSG00000284410 0	ENSG00000284410 0	ENSG00000284410 0	ENSG00000284410 0	ENSG00000284410 0
ENSG00000243710 3	ENSG00000243710 0	ENSG00000243710 3	ENSG00000243710 1	ENSG00000243710 1	ENSG00000243710 2	ENSG00000243710 2	ENSG00000243710 0
ENSG00000199240 0	ENSG00000199240 0	ENSG00000199240 0	ENSG00000199240 0	ENSG00000199240 0	ENSG00000199240 0	ENSG00000199240 0	ENSG00000199240 0
ENSG00000179178 0	ENSG00000179178 3	ENSG00000179178 0	ENSG00000179178 0	ENSG00000179178 0	ENSG00000179178 0	ENSG00000179178 0	ENSG00000179178 0
ENSG00000253313 0	ENSG00000253313 0	ENSG00000253313 0	ENSG00000253313 0	ENSG00000253313 0	ENSG00000253313 0	ENSG00000253313 0	ENSG00000253313 0
ENSG00000066056 3	ENSG00000066056 7	ENSG00000066056 1	ENSG00000066056 2	ENSG00000066056 1	ENSG00000066056 2	ENSG00000066056 0	ENSG00000066056 1
ENSG00000117400 14	ENSG00000117400 6	ENSG00000117400 7	ENSG00000117400 9	ENSG00000117400 11	ENSG00000117400 9	ENSG00000117400 16	ENSG00000117400 18
ENSG00000287113 2	ENSG00000287113 0	ENSG00000287113 2	ENSG00000287113 3	ENSG00000287113 1	ENSG00000287113 1	ENSG00000287113 1	ENSG00000287113 2
ENSG00000234694 44	ENSG00000234694 36	ENSG00000234694 46	ENSG00000234694 34	ENSG00000234694 42	ENSG00000234694 36	ENSG00000234694 43	ENSG00000234694 58
ENSG00000117399 4541	ENSG00000117399 4074	ENSG00000117399 4089	ENSG00000117399 4276	ENSG00000117399 4199	ENSG00000117399 4370	ENSG00000117399 4545	ENSG00000117399 5181
ENSG00000066322 4249	ENSG00000066322 3984	ENSG00000066322 3855	ENSG00000066322 3934	ENSG00000066322 3599	ENSG00000066322 3770	ENSG00000066322 3714	ENSG00000066322 4156
ENSG00000283836 0	ENSG00000283836 0	ENSG00000283836 0	ENSG00000283836 0	ENSG00000283836 0	ENSG00000283836 0	ENSG00000283836 0	ENSG00000283836 0
ENSG00000159479 1801	ENSG00000159479 1659	ENSG00000159479 1614	ENSG00000159479 1571	ENSG00000159479 1528	ENSG00000159479 1776	ENSG00000159479 1778	ENSG00000159479 1889
ENSG00000229431 35	ENSG00000229431 25	ENSG00000229431 30	ENSG00000229431 35	ENSG00000229431 27	ENSG00000229431 31	ENSG00000229431 31	ENSG00000229431 38
ENSG00000198198 2944	ENSG00000198198 2596	ENSG00000198198 2816	ENSG00000198198 3387	ENSG00000198198 3066	ENSG00000198198 3662	ENSG00000198198 3711	ENSG00000198198 4140
ENSG00000229372 1	ENSG00000229372 0	ENSG00000229372 0	ENSG00000229372 3	ENSG00000229372 3	ENSG00000229372 1	ENSG00000229372 2	ENSG00000229372 4
ENSG00000274975 0	ENSG00000274975 0	ENSG00000274975 0	ENSG00000274975 0	ENSG00000274975 0	ENSG00000274975 0	ENSG00000274975 0	ENSG00000274975 0
ENSG00000178922 0	ENSG00000178922 0	ENSG00000178922 0	ENSG00000178922 0	ENSG00000178922 0	ENSG00000178922 0	ENSG00000178922 0	ENSG00000178922 0
ENSG00000229348 0	ENSG00000229348 0	ENSG00000229348 0	ENSG00000229348 0	ENSG00000229348 0	ENSG00000229348 1	ENSG00000229348 0	ENSG00000229348 0
ENSG00000142949 177	ENSG00000142949 217	ENSG00000142949 198	ENSG00000142949 215	ENSG00000142949 171	ENSG00000142949 172	ENSG00000142949 188	ENSG00000142949 223
ENSG00000066135 848	ENSG00000066135 846	ENSG00000066135 773	ENSG00000066135 818	ENSG00000066135 858	ENSG00000066135 956	ENSG00000066135 884	ENSG00000066135 966
ENSG00000284989 0	ENSG00000284989 0	ENSG00000284989 0	ENSG00000284989 0	ENSG00000284989 0	ENSG00000284989 0	ENSG00000284989 0	ENSG00000284989 0
ENSG00000236200 86	ENSG00000236200 83	ENSG00000236200 104	ENSG00000236200 130	ENSG00000236200 100	ENSG00000236200 110	ENSG00000236200 133	ENSG00000236200 129
ENSG00000126091 93	ENSG00000126091 55	ENSG00000126091 88	ENSG00000126091 126	ENSG00000126091 104	ENSG00000126091 131	ENSG00000126091 110	ENSG00000126091 147
ENSG00000229444 0	ENSG00000229444 3	ENSG00000229444 2	ENSG00000229444 5	ENSG00000229444 1	ENSG00000229444 8	ENSG00000229444 7	ENSG00000229444 4
ENSG00000283414 1	ENSG00000283414 3	ENSG00000283414 2	ENSG00000283414 3	ENSG00000283414 0	ENSG00000283414 2	ENSG00000283414 0	ENSG00000283414 4
ENSG00000233674 2	ENSG00000233674 2	ENSG00000233674 0	ENSG00000233674 1	ENSG00000233674 2	ENSG00000233674 7	ENSG00000233674 3	ENSG00000233674 2
ENSG00000283477 0	ENSG00000283477 0	ENSG00000283477 0	ENSG00000283477 0	ENSG00000283477 0	ENSG00000283477 0	ENSG00000283477 0	ENSG00000283477 0
ENSG00000224751 1	ENSG00000224751 1	ENSG00000224751 0	ENSG00000224751 2	ENSG00000224751 1	ENSG00000224751 2	ENSG00000224751 2	ENSG00000224751 7
ENSG00000117407 14	ENSG00000117407 3	ENSG00000117407 8	ENSG00000117407 13	ENSG00000117407 14	ENSG00000117407 16	ENSG00000117407 11	ENSG00000117407 10
ENSG00000237950 34	ENSG00000237950 26	ENSG00000237950 31	ENSG00000237950 45	ENSG00000237950 24	ENSG00000237950 53	ENSG00000237950 50	ENSG00000237950 57
ENSG00000288573 12	ENSG00000288573 17	ENSG00000288573 23	ENSG00000288573 15	ENSG00000288573 22	ENSG00000288573 21	ENSG00000288573 34	ENSG00000288573 35
ENSG00000117408 2671	ENSG00000117408 2399	ENSG00000117408 2389	ENSG00000117408 2548	ENSG00000117408 2272	ENSG00000117408 2403	ENSG00000117408 2334	ENSG00000117408 2670
ENSG00000285649 7	ENSG00000285649 5	ENSG00000285649 12	ENSG00000285649 7	ENSG00000285649 9	ENSG00000285649 7	ENSG00000285649 10	ENSG00000285649 11
ENSG00000132768 1828	ENSG00000132768 1670	ENSG00000132768 1547	ENSG00000132768 1687	ENSG00000132768 1609	ENSG00000132768 1662	ENSG00000132768 1590	ENSG00000132768 1898
ENSG00000117410 4313	ENSG00000117410 3825	ENSG00000117410 3766	ENSG00000117410 4003	ENSG00000117410 3601	ENSG00000117410 3693	ENSG00000117410 3729	ENSG00000117410 4139
ENSG00000117411 2706	ENSG00000117411 2557	ENSG00000117411 2520	ENSG00000117411 2499	ENSG00000117411 2463	ENSG00000117411 2284	ENSG00000117411 2398	ENSG00000117411 2772
ENSG00000159214 208	ENSG00000159214 210	ENSG00000159214 201	ENSG00000159214 258	ENSG00000159214 203	ENSG00000159214 241	ENSG00000159214 282	ENSG00000159214 298
ENSG00000196517 54	ENSG00000196517 62	ENSG00000196517 64	ENSG00000196517 64	ENSG00000196517 86	ENSG00000196517 75	ENSG00000196517 79	ENSG00000196517 85
ENSG00000230615 32	ENSG00000230615 24	ENSG00000230615 28	ENSG00000230615 19	ENSG00000230615 32	ENSG00000230615 24	ENSG00000230615 33	ENSG00000230615 38
ENSG00000227163 0	ENSG00000227163 0	ENSG00000227163 0	ENSG00000227163 0	ENSG00000227163 0	ENSG00000227163 1	ENSG00000227163 0	ENSG00000227163 0
ENSG00000271647 0	ENSG00000271647 0	ENSG00000271647 0	ENSG00000271647 0	ENSG00000271647 0	ENSG00000271647 0	ENSG00000271647 0	ENSG00000271647 0
ENSG00000239560 0	ENSG00000239560 0	ENSG00000239560 0	ENSG00000239560 0	ENSG00000239560 0	ENSG00000239560 0	ENSG00000239560 0	ENSG00000239560 0
ENSG00000171872 0	ENSG00000171872 1	ENSG00000171872 0	ENSG00000171872 1	ENSG00000171872 0	ENSG00000171872 1	ENSG00000171872 1	ENSG00000171872 0
ENSG00000233514 6	ENSG00000233514 4	ENSG00000233514 8	ENSG00000233514 10	ENSG00000233514 3	ENSG00000233514 5	ENSG00000233514 1	ENSG00000233514 3
ENSG00000283039 0	ENSG00000283039 1	ENSG00000283039 0	ENSG00000283039 0	ENSG00000283039 0	ENSG00000283039 0	ENSG00000283039 0	ENSG00000283039 0
ENSG00000226804 0	ENSG00000226804 0	ENSG00000226804 0	ENSG00000226804 0	ENSG00000226804 0	ENSG00000226804 0	ENSG00000226804 0	ENSG00000226804 0
ENSG00000200171 0	ENSG00000200171 0	ENSG00000200171 0	ENSG00000200171 0	ENSG00000200171 0	ENSG00000200171 0	ENSG00000200171 0	ENSG00000200171 0
ENSG00000238037 0	ENSG00000238037 0	ENSG00000238037 0	ENSG00000238037 0	ENSG00000238037 0	ENSG00000238037 0	ENSG00000238037 0	ENSG00000238037 0
ENSG00000227994 0	ENSG00000227994 0	ENSG00000227994 0	ENSG00000227994 0	ENSG00000227994 0	ENSG00000227994 0	ENSG00000227994 0	ENSG00000227994 0
ENSG00000271329 0	ENSG00000271329 1	ENSG00000271329 0	ENSG00000271329 0	ENSG00000271329 0	ENSG00000271329 0	ENSG00000271329 0	ENSG00000271329 0
ENSG00000178028 1192	ENSG00000178028 1131	ENSG00000178028 1294	ENSG00000178028 1276	ENSG00000178028 1227	ENSG00000178028 1485	ENSG00000178028 1431	ENSG00000178028 1654
ENSG00000117419 2398	ENSG00000117419 2245	ENSG00000117419 2108	ENSG00000117419 2267	ENSG00000117419 1960	ENSG00000117419 2058	ENSG00000117419 2033	ENSG00000117419 2399
ENSG00000233602 5	ENSG00000233602 10	ENSG00000233602 15	ENSG00000233602 20	ENSG00000233602 18	ENSG00000233602 16	ENSG00000233602 12	ENSG00000233602 20
ENSG00000199385 0	ENSG00000199385 0	ENSG00000199385 0	ENSG00000199385 0	ENSG00000199385 0	ENSG00000199385 0	ENSG00000199385 0	ENSG00000199385 0
ENSG00000187147 2380	ENSG00000187147 2063	ENSG00000187147 2209	ENSG00000187147 2196	ENSG00000187147 2278	ENSG00000187147 2412	ENSG00000187147 2446	ENSG00000187147 2649
ENSG00000263381 0	ENSG00000263381 0	ENSG00000263381 0	ENSG00000263381 0	ENSG00000263381 0	ENSG00000263381 0	ENSG00000263381 0	ENSG00000263381 0
ENSG00000126106 316	ENSG00000126106 251	ENSG00000126106 264	ENSG00000126106 310	ENSG00000126106 264	ENSG00000126106 284	ENSG00000126106 248	ENSG00000126106 323
ENSG00000198520 6	ENSG00000198520 8	ENSG00000198520 6	ENSG00000198520 9	ENSG00000198520 1	ENSG00000198520 9	ENSG00000198520 12	ENSG00000198520 10
ENSG00000199377 76	ENSG00000199377 63	ENSG00000199377 73	ENSG00000199377 77	ENSG00000199377 56	ENSG00000199377 77	ENSG00000199377 86	ENSG00000199377 101
ENSG00000200169 66	ENSG00000200169 63	ENSG00000200169 65	ENSG00000200169 82	ENSG00000200169 67	ENSG00000200169 94	ENSG00000200169 82	ENSG00000200169 93
ENSG00000142945 4233	ENSG00000142945 3616	ENSG00000142945 3646	ENSG00000142945 3948	ENSG00000142945 3604	ENSG00000142945 4057	ENSG00000142945 4018	ENSG00000142945 4705
ENSG00000225721 19	ENSG00000225721 11	ENSG00000225721 20	ENSG00000225721 25	ENSG00000225721 19	ENSG00000225721 30	ENSG00000225721 33	ENSG00000225721 31
ENSG00000142937 31519	ENSG00000142937 29205	ENSG00000142937 28993	ENSG00000142937 28227	ENSG00000142937 29378	ENSG00000142937 31454	ENSG00000142937 30834	ENSG00000142937 34654
ENSG00000264294 0	ENSG00000264294 0	ENSG00000264294 0	ENSG00000264294 0	ENSG00000264294 0	ENSG00000264294 0	ENSG00000264294 0	ENSG00000264294 0
ENSG00000200913 76	ENSG00000200913 67	ENSG00000200913 60	ENSG00000200913 62	ENSG00000200913 50	ENSG00000200913 56	ENSG00000200913 61	ENSG00000200913 67
ENSG00000202031 8	ENSG00000202031 5	ENSG00000202031 5	ENSG00000202031 5	ENSG00000202031 5	ENSG00000202031 9	ENSG00000202031 7	ENSG00000202031 7
ENSG00000207421 0	ENSG00000207421 0	ENSG00000207421 0	ENSG00000207421 0	ENSG00000207421 0	ENSG00000207421 0	ENSG00000207421 0	ENSG00000207421 0
ENSG00000281859 0	ENSG00000281859 0	ENSG00000281859 0	ENSG00000281859 0	ENSG00000281859 0	ENSG00000281859 0	ENSG00000281859 0	ENSG00000281859 0
ENSG00000234093 10	ENSG00000234093 19	ENSG00000234093 15	ENSG00000234093 27	ENSG00000234093 9	ENSG00000234093 22	ENSG00000234093 20	ENSG00000234093 24
ENSG00000142959 8	ENSG00000142959 5	ENSG00000142959 2	ENSG00000142959 9	ENSG00000142959 3	ENSG00000142959 6	ENSG00000142959 5	ENSG00000142959 10
ENSG00000173846 946	ENSG00000173846 838	ENSG00000173846 900	ENSG00000173846 916	ENSG00000173846 927	ENSG00000173846 1041	ENSG00000173846 990	ENSG00000173846 1108
ENSG00000188396 22	ENSG00000188396 10	ENSG00000188396 17	ENSG00000188396 22	ENSG00000188396 20	ENSG00000188396 17	ENSG00000188396 24	ENSG00000188396 23
ENSG00000222009 632	ENSG00000222009 541	ENSG00000222009 603	ENSG00000222009 736	ENSG00000222009 681	ENSG00000222009 860	ENSG00000222009 793	ENSG00000222009 861
ENSG00000117425 38	ENSG00000117425 32	ENSG00000117425 26	ENSG00000117425 28	ENSG00000117425 24	ENSG00000117425 41	ENSG00000117425 39	ENSG00000117425 42
ENSG00000202444 0	ENSG00000202444 0	ENSG00000202444 0	ENSG00000202444 0	ENSG00000202444 0	ENSG00000202444 0	ENSG00000202444 0	ENSG00000202444 0
ENSG00000226499 1	ENSG00000226499 0	ENSG00000226499 1	ENSG00000226499 0	ENSG00000226499 1	ENSG00000226499 1	ENSG00000226499 1	ENSG00000226499 0
ENSG00000070785 1054	ENSG00000070785 950	ENSG00000070785 952	ENSG00000070785 914	ENSG00000070785 856	ENSG00000070785 944	ENSG00000070785 874	ENSG00000070785 1023
ENSG00000253039 1	ENSG00000253039 0	ENSG00000253039 1	ENSG00000253039 0	ENSG00000253039 0	ENSG00000253039 4	ENSG00000253039 0	ENSG00000253039 3
ENSG00000229815 1	ENSG00000229815 3	ENSG00000229815 2	ENSG00000229815 3	ENSG00000229815 0	ENSG00000229815 1	ENSG00000229815 0	ENSG00000229815 4
ENSG00000232369 0	ENSG00000232369 2	ENSG00000232369 3	ENSG00000232369 4	ENSG00000232369 7	ENSG00000232369 1	ENSG00000232369 0	ENSG00000232369 4
ENSG00000268949 3	ENSG00000268949 4	ENSG00000268949 0	ENSG00000268949 3	ENSG00000268949 4	ENSG00000268949 1	ENSG00000268949 5	ENSG00000268949 4
ENSG00000126107 2465	ENSG00000126107 2294	ENSG00000126107 2179	ENSG00000126107 2308	ENSG00000126107 2178	ENSG00000126107 2409	ENSG00000126107 2305	ENSG00000126107 2590
ENSG00000126088 3894	ENSG00000126088 3687	ENSG00000126088 3566	ENSG00000126088 3623	ENSG00000126088 3912	ENSG00000126088 4033	ENSG00000126088 4089	ENSG00000126088 4479
ENSG00000162415 5	ENSG00000162415 7	ENSG00000162415 6	ENSG00000162415 8	ENSG00000162415 7	ENSG00000162415 8	ENSG00000162415 4	ENSG00000162415 11
ENSG00000234315 0	ENSG00000234315 0	ENSG00000234315 0	ENSG00000234315 0	ENSG00000234315 0	ENSG00000234315 0	ENSG00000234315 0	ENSG00000234315 0
ENSG00000281912 20	ENSG00000281912 20	ENSG00000281912 27	ENSG00000281912 33	ENSG00000281912 36	ENSG00000281912 31	ENSG00000281912 29	ENSG00000281912 28
ENSG00000186603 435	ENSG00000186603 459	ENSG00000186603 414	ENSG00000186603 425	ENSG00000186603 511	ENSG00000186603 474	ENSG00000186603 511	ENSG00000186603 564
ENSG00000132781 105	ENSG00000132781 97	ENSG00000132781 115	ENSG00000132781 158	ENSG00000132781 110	ENSG00000132781 185	ENSG00000132781 153	ENSG00000132781 183
ENSG00000288208 0	ENSG00000288208 0	ENSG00000288208 0	ENSG00000288208 0	ENSG00000288208 0	ENSG00000288208 0	ENSG00000288208 0	ENSG00000288208 0
ENSG00000132773 933	ENSG00000132773 875	ENSG00000132773 822	ENSG00000132773 861	ENSG00000132773 868	ENSG00000132773 955	ENSG00000132773 909	ENSG00000132773 1015
ENSG00000070759 288	ENSG00000070759 252	ENSG00000070759 202	ENSG00000070759 250	ENSG00000070759 319	ENSG00000070759 355	ENSG00000070759 352	ENSG00000070759 389
ENSG00000236872 7	ENSG00000236872 7	ENSG00000236872 4	ENSG00000236872 5	ENSG00000236872 9	ENSG00000236872 7	ENSG00000236872 12	ENSG00000236872 3
ENSG00000280670 36	ENSG00000280670 39	ENSG00000280670 39	ENSG00000280670 30	ENSG00000280670 35	ENSG00000280670 23	ENSG00000280670 39	ENSG00000280670 43
ENSG00000132763 545	ENSG00000132763 499	ENSG00000132763 510	ENSG00000132763 532	ENSG00000132763 574	ENSG00000132763 720	ENSG00000132763 591	ENSG00000132763 729
ENSG00000117450 9077	ENSG00000117450 8061	ENSG00000117450 8071	ENSG00000117450 7908	ENSG00000117450 6920	ENSG00000117450 7851	ENSG00000117450 7361	ENSG00000117450 8675
ENSG00000234379 0	ENSG00000234379 0	ENSG00000234379 0	ENSG00000234379 0	ENSG00000234379 0	ENSG00000234379 0	ENSG00000234379 0	ENSG00000234379 0
ENSG00000117448 2346	ENSG00000117448 2150	ENSG00000117448 2102	ENSG00000117448 2226	ENSG00000117448 2305	ENSG00000117448 2488	ENSG00000117448 2511	ENSG00000117448 2781
ENSG00000281133 3	ENSG00000281133 1	ENSG00000281133 2	ENSG00000281133 1	ENSG00000281133 0	ENSG00000281133 1	ENSG00000281133 2	ENSG00000281133 0
ENSG00000280836 0	ENSG00000280836 0	ENSG00000280836 2	ENSG00000280836 1	ENSG00000280836 2	ENSG00000280836 5	ENSG00000280836 2	ENSG00000280836 0
ENSG00000132780 4630	ENSG00000132780 4168	ENSG00000132780 4222	ENSG00000132780 4479	ENSG00000132780 3929	ENSG00000132780 4616	ENSG00000132780 4328	ENSG00000132780 4868
ENSG00000281112 1	ENSG00000281112 0	ENSG00000281112 2	ENSG00000281112 4	ENSG00000281112 2	ENSG00000281112 3	ENSG00000281112 3	ENSG00000281112 5
ENSG00000281825 1	ENSG00000281825 2	ENSG00000281825 1	ENSG00000281825 1	ENSG00000281825 0	ENSG00000281825 2	ENSG00000281825 1	ENSG00000281825 1
ENSG00000159588 109	ENSG00000159588 68	ENSG00000159588 66	ENSG00000159588 80	ENSG00000159588 63	ENSG00000159588 101	ENSG00000159588 91	ENSG00000159588 123
ENSG00000159592 4005	ENSG00000159592 3547	ENSG00000159592 3489	ENSG00000159592 3765	ENSG00000159592 3645	ENSG00000159592 4378	ENSG00000159592 3972	ENSG00000159592 4635
ENSG00000225447 17	ENSG00000225447 13	ENSG00000225447 11	ENSG00000225447 27	ENSG00000225447 13	ENSG00000225447 25	ENSG00000225447 14	ENSG00000225447 20
ENSG00000234329 24	ENSG00000234329 25	ENSG00000234329 42	ENSG00000234329 35	ENSG00000234329 35	ENSG00000234329 52	ENSG00000234329 57	ENSG00000234329 46
ENSG00000159596 1183	ENSG00000159596 1015	ENSG00000159596 967	ENSG00000159596 1035	ENSG00000159596 918	ENSG00000159596 1124	ENSG00000159596 1018	ENSG00000159596 1300
ENSG00000197429 329	ENSG00000197429 306	ENSG00000197429 320	ENSG00000197429 336	ENSG00000197429 326	ENSG00000197429 467	ENSG00000197429 357	ENSG00000197429 416
ENSG00000230896 40	ENSG00000230896 29	ENSG00000230896 30	ENSG00000230896 41	ENSG00000230896 36	ENSG00000230896 49	ENSG00000230896 41	ENSG00000230896 42
ENSG00000236111 3	ENSG00000236111 0	ENSG00000236111 1	ENSG00000236111 0	ENSG00000236111 1	ENSG00000236111 1	ENSG00000236111 3	ENSG00000236111 2
ENSG00000086015 3601	ENSG00000086015 3307	ENSG00000086015 3208	ENSG00000086015 3449	ENSG00000086015 3112	ENSG00000086015 3410	ENSG00000086015 3479	ENSG00000086015 3751
ENSG00000232467 2	ENSG00000232467 1	ENSG00000232467 2	ENSG00000232467 1	ENSG00000232467 0	ENSG00000232467 1	ENSG00000232467 0	ENSG00000232467 1
ENSG00000117461 580	ENSG00000117461 528	ENSG00000117461 540	ENSG00000117461 489	ENSG00000117461 501	ENSG00000117461 562	ENSG00000117461 490	ENSG00000117461 547
ENSG00000278139 0	ENSG00000278139 0	ENSG00000278139 0	ENSG00000278139 0	ENSG00000278139 0	ENSG00000278139 0	ENSG00000278139 0	ENSG00000278139 0
ENSG00000226957 4	ENSG00000226957 1	ENSG00000226957 3	ENSG00000226957 2	ENSG00000226957 1	ENSG00000226957 2	ENSG00000226957 4	ENSG00000226957 4
ENSG00000233114 0	ENSG00000233114 3	ENSG00000233114 0	ENSG00000233114 0	ENSG00000233114 3	ENSG00000233114 1	ENSG00000233114 0	ENSG00000233114 1
ENSG00000227857 2	ENSG00000227857 6	ENSG00000227857 5	ENSG00000227857 2	ENSG00000227857 2	ENSG00000227857 2	ENSG00000227857 5	ENSG00000227857 1
ENSG00000117472 8	ENSG00000117472 3	ENSG00000117472 6	ENSG00000117472 6	ENSG00000117472 10	ENSG00000117472 6	ENSG00000117472 3	ENSG00000117472 9
ENSG00000250719 0	ENSG00000250719 0	ENSG00000250719 0	ENSG00000250719 0	ENSG00000250719 0	ENSG00000250719 0	ENSG00000250719 0	ENSG00000250719 0
ENSG00000085998 5535	ENSG00000085998 4820	ENSG00000085998 4723	ENSG00000085998 5102	ENSG00000085998 4860	ENSG00000085998 5345	ENSG00000085998 5285	ENSG00000085998 5912
ENSG00000171357 55	ENSG00000171357 64	ENSG00000171357 66	ENSG00000171357 79	ENSG00000171357 81	ENSG00000171357 86	ENSG00000171357 90	ENSG00000171357 94
ENSG00000085999 624	ENSG00000085999 542	ENSG00000085999 570	ENSG00000085999 633	ENSG00000085999 583	ENSG00000085999 636	ENSG00000085999 645	ENSG00000085999 677
ENSG00000132128 4605	ENSG00000132128 4049	ENSG00000132128 3981	ENSG00000132128 4503	ENSG00000132128 4297	ENSG00000132128 4732	ENSG00000132128 4625	ENSG00000132128 5178
ENSG00000173660 7640	ENSG00000173660 7144	ENSG00000173660 6941	ENSG00000173660 6869	ENSG00000173660 6935	ENSG00000173660 7692	ENSG00000173660 7550	ENSG00000173660 8157
ENSG00000117481 1344	ENSG00000117481 1256	ENSG00000117481 1187	ENSG00000117481 1400	ENSG00000117481 1238	ENSG00000117481 1454	ENSG00000117481 1502	ENSG00000117481 1532
ENSG00000225779 0	ENSG00000225779 0	ENSG00000225779 1	ENSG00000225779 1	ENSG00000225779 0	ENSG00000225779 3	ENSG00000225779 0	ENSG00000225779 0
ENSG00000117480 23	ENSG00000117480 20	ENSG00000117480 21	ENSG00000117480 26	ENSG00000117480 23	ENSG00000117480 29	ENSG00000117480 40	ENSG00000117480 37
ENSG00000232022 8	ENSG00000232022 7	ENSG00000232022 7	ENSG00000232022 2	ENSG00000232022 9	ENSG00000232022 2	ENSG00000232022 4	ENSG00000232022 5
ENSG00000224863 2	ENSG00000224863 3	ENSG00000224863 2	ENSG00000224863 0	ENSG00000224863 1	ENSG00000224863 5	ENSG00000224863 2	ENSG00000224863 1
ENSG00000197587 3	ENSG00000197587 5	ENSG00000197587 4	ENSG00000197587 3	ENSG00000197587 5	ENSG00000197587 1	ENSG00000197587 5	ENSG00000197587 3
ENSG00000282881 0	ENSG00000282881 0	ENSG00000282881 0	ENSG00000282881 0	ENSG00000282881 0	ENSG00000282881 0	ENSG00000282881 0	ENSG00000282881 1
ENSG00000269956 19	ENSG00000269956 19	ENSG00000269956 31	ENSG00000269956 31	ENSG00000269956 28	ENSG00000269956 38	ENSG00000269956 29	ENSG00000269956 28
ENSG00000162456 0	ENSG00000162456 0	ENSG00000162456 0	ENSG00000162456 0	ENSG00000162456 0	ENSG00000162456 0	ENSG00000162456 0	ENSG00000162456 0
ENSG00000079277 1153	ENSG00000079277 976	ENSG00000079277 1029	ENSG00000079277 1117	ENSG00000079277 1059	ENSG00000079277 1292	ENSG00000079277 1201	ENSG00000079277 1349
ENSG00000142961 501	ENSG00000142961 428	ENSG00000142961 414	ENSG00000142961 554	ENSG00000142961 439	ENSG00000142961 526	ENSG00000142961 542	ENSG00000142961 583
ENSG00000123472 2042	ENSG00000123472 1748	ENSG00000123472 1830	ENSG00000123472 1818	ENSG00000123472 1860	ENSG00000123472 2106	ENSG00000123472 1998	ENSG00000123472 2280
ENSG00000233647 2	ENSG00000233647 3	ENSG00000233647 3	ENSG00000233647 1	ENSG00000233647 5	ENSG00000233647 1	ENSG00000233647 2	ENSG00000233647 3
ENSG00000186118 1	ENSG00000186118 1	ENSG00000186118 3	ENSG00000186118 7	ENSG00000186118 5	ENSG00000186118 5	ENSG00000186118 3	ENSG00000186118 8
ENSG00000228237 6	ENSG00000228237 6	ENSG00000228237 7	ENSG00000228237 13	ENSG00000228237 11	ENSG00000228237 8	ENSG00000228237 8	ENSG00000228237 10
ENSG00000159658 5094	ENSG00000159658 4463	ENSG00000159658 4368	ENSG00000159658 4487	ENSG00000159658 4168	ENSG00000159658 4773	ENSG00000159658 4662	ENSG00000159658 5223
ENSG00000236476 0	ENSG00000236476 0	ENSG00000236476 0	ENSG00000236476 0	ENSG00000236476 0	ENSG00000236476 0	ENSG00000236476 0	ENSG00000236476 0
ENSG00000142973 0	ENSG00000142973 3	ENSG00000142973 0	ENSG00000142973 0	ENSG00000142973 0	ENSG00000142973 0	ENSG00000142973 0	ENSG00000142973 0
ENSG00000154198 0	ENSG00000154198 1	ENSG00000154198 0	ENSG00000154198 0	ENSG00000154198 0	ENSG00000154198 0	ENSG00000154198 0	ENSG00000154198 0
ENSG00000238145 0	ENSG00000238145 0	ENSG00000238145 0	ENSG00000238145 0	ENSG00000238145 0	ENSG00000238145 0	ENSG00000238145 0	ENSG00000238145 0
ENSG00000187048 0	ENSG00000187048 2	ENSG00000187048 0	ENSG00000187048 0	ENSG00000187048 0	ENSG00000187048 0	ENSG00000187048 0	ENSG00000187048 0
ENSG00000259832 0	ENSG00000259832 0	ENSG00000259832 0	ENSG00000259832 0	ENSG00000259832 0	ENSG00000259832 0	ENSG00000259832 0	ENSG00000259832 0
ENSG00000261196 0	ENSG00000261196 0	ENSG00000261196 0	ENSG00000261196 0	ENSG00000261196 0	ENSG00000261196 0	ENSG00000261196 0	ENSG00000261196 0
ENSG00000261593 0	ENSG00000261593 0	ENSG00000261593 0	ENSG00000261593 0	ENSG00000261593 0	ENSG00000261593 0	ENSG00000261593 0	ENSG00000261593 0
ENSG00000261290 0	ENSG00000261290 0	ENSG00000261290 0	ENSG00000261290 0	ENSG00000261290 0	ENSG00000261290 0	ENSG00000261290 0	ENSG00000261290 0
ENSG00000186377 0	ENSG00000186377 0	ENSG00000186377 0	ENSG00000186377 0	ENSG00000186377 0	ENSG00000186377 2	ENSG00000186377 0	ENSG00000186377 0
ENSG00000186160 0	ENSG00000186160 1	ENSG00000186160 0	ENSG00000186160 0	ENSG00000186160 0	ENSG00000186160 0	ENSG00000186160 1	ENSG00000186160 0
ENSG00000225154 0	ENSG00000225154 0	ENSG00000225154 0	ENSG00000225154 0	ENSG00000225154 0	ENSG00000225154 0	ENSG00000225154 0	ENSG00000225154 0
ENSG00000225506 3	ENSG00000225506 1	ENSG00000225506 1	ENSG00000225506 4	ENSG00000225506 2	ENSG00000225506 3	ENSG00000225506 1	ENSG00000225506 3
ENSG00000162365 2	ENSG00000162365 3	ENSG00000162365 0	ENSG00000162365 1	ENSG00000162365 0	ENSG00000162365 1	ENSG00000162365 0	ENSG00000162365 0
ENSG00000225514 0	ENSG00000225514 0	ENSG00000225514 0	ENSG00000225514 0	ENSG00000225514 0	ENSG00000225514 0	ENSG00000225514 0	ENSG00000225514 1
ENSG00000224805 7	ENSG00000224805 2	ENSG00000224805 6	ENSG00000224805 5	ENSG00000224805 4	ENSG00000224805 9	ENSG00000224805 8	ENSG00000224805 6
ENSG00000162366 0	ENSG00000162366 0	ENSG00000162366 0	ENSG00000162366 0	ENSG00000162366 0	ENSG00000162366 0	ENSG00000162366 0	ENSG00000162366 0
ENSG00000162367 0	ENSG00000162367 0	ENSG00000162367 0	ENSG00000162367 1	ENSG00000162367 0	ENSG00000162367 0	ENSG00000162367 0	ENSG00000162367 0
ENSG00000226252 0	ENSG00000226252 1	ENSG00000226252 0	ENSG00000226252 0	ENSG00000226252 0	ENSG00000226252 0	ENSG00000226252 0	ENSG00000226252 0
ENSG00000123473 1668	ENSG00000123473 1524	ENSG00000123473 1475	ENSG00000123473 1565	ENSG00000123473 1479	ENSG00000123473 1816	ENSG00000123473 1647	ENSG00000123473 1915
ENSG00000162368 4916	ENSG00000162368 4318	ENSG00000162368 4163	ENSG00000162368 4241	ENSG00000162368 3965	ENSG00000162368 4466	ENSG00000162368 4130	ENSG00000162368 5078
ENSG00000225762 7	ENSG00000225762 4	ENSG00000225762 7	ENSG00000225762 3	ENSG00000225762 5	ENSG00000225762 4	ENSG00000225762 3	ENSG00000225762 4
ENSG00000186790 0	ENSG00000186790 1	ENSG00000186790 0	ENSG00000186790 0	ENSG00000186790 0	ENSG00000186790 0	ENSG00000186790 0	ENSG00000186790 1
ENSG00000237424 140	ENSG00000237424 92	ENSG00000237424 127	ENSG00000237424 116	ENSG00000237424 98	ENSG00000237424 131	ENSG00000237424 98	ENSG00000237424 126
ENSG00000186564 132	ENSG00000186564 128	ENSG00000186564 154	ENSG00000186564 143	ENSG00000186564 143	ENSG00000186564 138	ENSG00000186564 173	ENSG00000186564 162
ENSG00000271355 0	ENSG00000271355 1	ENSG00000271355 0	ENSG00000271355 0	ENSG00000271355 0	ENSG00000271355 0	ENSG00000271355 0	ENSG00000271355 0
ENSG00000229554 2	ENSG00000229554 1	ENSG00000229554 0	ENSG00000229554 3	ENSG00000229554 0	ENSG00000229554 0	ENSG00000229554 0	ENSG00000229554 0
ENSG00000227883 0	ENSG00000227883 0	ENSG00000227883 0	ENSG00000227883 0	ENSG00000227883 0	ENSG00000227883 0	ENSG00000227883 0	ENSG00000227883 0
ENSG00000227947 0	ENSG00000227947 0	ENSG00000227947 0	ENSG00000227947 0	ENSG00000227947 0	ENSG00000227947 0	ENSG00000227947 0	ENSG00000227947 0
ENSG00000269113 5	ENSG00000269113 3	ENSG00000269113 1	ENSG00000269113 3	ENSG00000269113 2	ENSG00000269113 2	ENSG00000269113 1	ENSG00000269113 2
ENSG00000223814 0	ENSG00000223814 0	ENSG00000223814 0	ENSG00000223814 0	ENSG00000223814 0	ENSG00000223814 0	ENSG00000223814 0	ENSG00000223814 0
ENSG00000225028 0	ENSG00000225028 3	ENSG00000225028 0	ENSG00000225028 0	ENSG00000225028 0	ENSG00000225028 0	ENSG00000225028 0	ENSG00000225028 0
ENSG00000226133 0	ENSG00000226133 1	ENSG00000226133 0	ENSG00000226133 0	ENSG00000226133 0	ENSG00000226133 0	ENSG00000226133 0	ENSG00000226133 0
ENSG00000231413 0	ENSG00000231413 0	ENSG00000231413 0	ENSG00000231413 0	ENSG00000231413 0	ENSG00000231413 0	ENSG00000231413 0	ENSG00000231413 0
ENSG00000237180 0	ENSG00000237180 0	ENSG00000237180 0	ENSG00000237180 0	ENSG00000237180 0	ENSG00000237180 0	ENSG00000237180 0	ENSG00000237180 0
ENSG00000242267 0	ENSG00000242267 0	ENSG00000242267 1	ENSG00000242267 0	ENSG00000242267 0	ENSG00000242267 0	ENSG00000242267 0	ENSG00000242267 0
ENSG00000279096 0	ENSG00000279096 0	ENSG00000279096 0	ENSG00000279096 0	ENSG00000279096 1	ENSG00000279096 0	ENSG00000279096 0	ENSG00000279096 0
ENSG00000223720 0	ENSG00000223720 0	ENSG00000223720 0	ENSG00000223720 0	ENSG00000223720 0	ENSG00000223720 0	ENSG00000223720 0	ENSG00000223720 0
ENSG00000117834 1	ENSG00000117834 6	ENSG00000117834 2	ENSG00000117834 6	ENSG00000117834 7	ENSG00000117834 5	ENSG00000117834 1	ENSG00000117834 9
ENSG00000272491 0	ENSG00000272491 0	ENSG00000272491 0	ENSG00000272491 1	ENSG00000272491 0	ENSG00000272491 0	ENSG00000272491 0	ENSG00000272491 1
ENSG00000279214 0	ENSG00000279214 2	ENSG00000279214 1	ENSG00000279214 2	ENSG00000279214 0	ENSG00000279214 0	ENSG00000279214 0	ENSG00000279214 1
ENSG00000132122 398	ENSG00000132122 341	ENSG00000132122 349	ENSG00000132122 381	ENSG00000132122 310	ENSG00000132122 408	ENSG00000132122 344	ENSG00000132122 438
ENSG00000224986 1	ENSG00000224986 2	ENSG00000224986 3	ENSG00000224986 3	ENSG00000224986 3	ENSG00000224986 5	ENSG00000224986 1	ENSG00000224986 3
ENSG00000206700 1	ENSG00000206700 0	ENSG00000206700 0	ENSG00000206700 1	ENSG00000206700 1	ENSG00000206700 0	ENSG00000206700 1	ENSG00000206700 0
ENSG00000235105 1	ENSG00000235105 6	ENSG00000235105 3	ENSG00000235105 3	ENSG00000235105 3	ENSG00000235105 3	ENSG00000235105 2	ENSG00000235105 8
ENSG00000223175 0	ENSG00000223175 1	ENSG00000223175 0	ENSG00000223175 0	ENSG00000223175 2	ENSG00000223175 0	ENSG00000223175 3	ENSG00000223175 1
ENSG00000232514 0	ENSG00000232514 1	ENSG00000232514 0	ENSG00000232514 0	ENSG00000232514 0	ENSG00000232514 0	ENSG00000232514 0	ENSG00000232514 2
ENSG00000186094 2	ENSG00000186094 7	ENSG00000186094 1	ENSG00000186094 0	ENSG00000186094 1	ENSG00000186094 0	ENSG00000186094 1	ENSG00000186094 0
ENSG00000287661 0	ENSG00000287661 0	ENSG00000287661 0	ENSG00000287661 0	ENSG00000287661 0	ENSG00000287661 0	ENSG00000287661 0	ENSG00000287661 0
ENSG00000162373 83	ENSG00000162373 78	ENSG00000162373 59	ENSG00000162373 70	ENSG00000162373 76	ENSG00000162373 66	ENSG00000162373 83	ENSG00000162373 114
ENSG00000286597 0	ENSG00000286597 1	ENSG00000286597 0	ENSG00000286597 0	ENSG00000286597 0	ENSG00000286597 0	ENSG00000286597 0	ENSG00000286597 0
ENSG00000229846 0	ENSG00000229846 2	ENSG00000229846 0	ENSG00000229846 0	ENSG00000229846 0	ENSG00000229846 0	ENSG00000229846 0	ENSG00000229846 0
ENSG00000230114 0	ENSG00000230114 0	ENSG00000230114 0	ENSG00000230114 0	ENSG00000230114 0	ENSG00000230114 0	ENSG00000230114 0	ENSG00000230114 0
ENSG00000225623 0	ENSG00000225623 0	ENSG00000225623 0	ENSG00000225623 0	ENSG00000225623 0	ENSG00000225623 0	ENSG00000225623 0	ENSG00000225623 0
ENSG00000237478 0	ENSG00000237478 0	ENSG00000237478 0	ENSG00000237478 0	ENSG00000237478 0	ENSG00000237478 0	ENSG00000237478 0	ENSG00000237478 0
ENSG00000215887 0	ENSG00000215887 0	ENSG00000215887 0	ENSG00000215887 0	ENSG00000215887 0	ENSG00000215887 0	ENSG00000215887 0	ENSG00000215887 0
ENSG00000279324 0	ENSG00000279324 0	ENSG00000279324 0	ENSG00000279324 0	ENSG00000279324 0	ENSG00000279324 0	ENSG00000279324 0	ENSG00000279324 0
ENSG00000233595 0	ENSG00000233595 0	ENSG00000233595 0	ENSG00000233595 0	ENSG00000233595 0	ENSG00000233595 0	ENSG00000233595 0	ENSG00000233595 0
ENSG00000162374 0	ENSG00000162374 1	ENSG00000162374 0	ENSG00000162374 0	ENSG00000162374 0	ENSG00000162374 0	ENSG00000162374 0	ENSG00000162374 0
ENSG00000230828 0	ENSG00000230828 0	ENSG00000230828 0	ENSG00000230828 0	ENSG00000230828 0	ENSG00000230828 0	ENSG00000230828 0	ENSG00000230828 0
ENSG00000237337 0	ENSG00000237337 0	ENSG00000237337 0	ENSG00000237337 0	ENSG00000237337 0	ENSG00000237337 0	ENSG00000237337 0	ENSG00000237337 0
ENSG00000233407 0	ENSG00000233407 0	ENSG00000233407 0	ENSG00000233407 0	ENSG00000233407 0	ENSG00000233407 0	ENSG00000233407 0	ENSG00000233407 0
ENSG00000284696 0	ENSG00000284696 0	ENSG00000284696 0	ENSG00000284696 0	ENSG00000284696 0	ENSG00000284696 0	ENSG00000284696 0	ENSG00000284696 0
ENSG00000284645 0	ENSG00000284645 0	ENSG00000284645 0	ENSG00000284645 0	ENSG00000284645 0	ENSG00000284645 0	ENSG00000284645 0	ENSG00000284645 0
ENSG00000234080 0	ENSG00000234080 1	ENSG00000234080 0	ENSG00000234080 4	ENSG00000234080 0	ENSG00000234080 0	ENSG00000234080 1	ENSG00000234080 3
ENSG00000229316 0	ENSG00000229316 0	ENSG00000229316 0	ENSG00000229316 0	ENSG00000229316 0	ENSG00000229316 1	ENSG00000229316 0	ENSG00000229316 0
ENSG00000225671 0	ENSG00000225671 0	ENSG00000225671 1	ENSG00000225671 1	ENSG00000225671 0	ENSG00000225671 0	ENSG00000225671 0	ENSG00000225671 2
ENSG00000142700 5	ENSG00000142700 6	ENSG00000142700 6	ENSG00000142700 6	ENSG00000142700 8	ENSG00000142700 4	ENSG00000142700 6	ENSG00000142700 9
ENSG00000284700 0	ENSG00000284700 3	ENSG00000284700 0	ENSG00000284700 3	ENSG00000284700 1	ENSG00000284700 0	ENSG00000284700 0	ENSG00000284700 0
ENSG00000185104 2388	ENSG00000185104 2125	ENSG00000185104 2188	ENSG00000185104 2125	ENSG00000185104 1806	ENSG00000185104 2052	ENSG00000185104 1878	ENSG00000185104 2320
ENSG00000225767 5	ENSG00000225767 2	ENSG00000225767 4	ENSG00000225767 5	ENSG00000225767 1	ENSG00000225767 4	ENSG00000225767 6	ENSG00000225767 7
ENSG00000207194 3	ENSG00000207194 2	ENSG00000207194 2	ENSG00000207194 1	ENSG00000207194 0	ENSG00000207194 1	ENSG00000207194 1	ENSG00000207194 0
ENSG00000230585 13	ENSG00000230585 16	ENSG00000230585 9	ENSG00000230585 17	ENSG00000230585 5	ENSG00000230585 14	ENSG00000230585 22	ENSG00000230585 27
ENSG00000237130 2	ENSG00000237130 7	ENSG00000237130 6	ENSG00000237130 1	ENSG00000237130 2	ENSG00000237130 5	ENSG00000237130 4	ENSG00000237130 3
ENSG00000123080 1003	ENSG00000123080 899	ENSG00000123080 906	ENSG00000123080 869	ENSG00000123080 870	ENSG00000123080 939	ENSG00000123080 909	ENSG00000123080 1071
ENSG00000265538 0	ENSG00000265538 0	ENSG00000265538 0	ENSG00000265538 0	ENSG00000265538 0	ENSG00000265538 0	ENSG00000265538 0	ENSG00000265538 0
ENSG00000275816 0	ENSG00000275816 0	ENSG00000275816 0	ENSG00000275816 0	ENSG00000275816 0	ENSG00000275816 0	ENSG00000275816 0	ENSG00000275816 0
ENSG00000204006 0	ENSG00000204006 0	ENSG00000204006 0	ENSG00000204006 0	ENSG00000204006 0	ENSG00000204006 0	ENSG00000204006 0	ENSG00000204006 0
ENSG00000200262 0	ENSG00000200262 0	ENSG00000200262 0	ENSG00000200262 0	ENSG00000200262 0	ENSG00000200262 0	ENSG00000200262 0	ENSG00000200262 0
ENSG00000213478 10	ENSG00000213478 6	ENSG00000213478 8	ENSG00000213478 7	ENSG00000213478 12	ENSG00000213478 3	ENSG00000213478 3	ENSG00000213478 2
ENSG00000203356 0	ENSG00000203356 0	ENSG00000203356 3	ENSG00000203356 0	ENSG00000203356 1	ENSG00000203356 0	ENSG00000203356 0	ENSG00000203356 3
ENSG00000123091 3557	ENSG00000123091 3192	ENSG00000123091 3068	ENSG00000123091 3001	ENSG00000123091 2857	ENSG00000123091 3361	ENSG00000123091 3012	ENSG00000123091 3506
ENSG00000233406 39	ENSG00000233406 28	ENSG00000233406 32	ENSG00000233406 37	ENSG00000233406 22	ENSG00000233406 31	ENSG00000233406 34	ENSG00000233406 39
ENSG00000236434 0	ENSG00000236434 1	ENSG00000236434 2	ENSG00000236434 1	ENSG00000236434 2	ENSG00000236434 0	ENSG00000236434 0	ENSG00000236434 3
ENSG00000085831 21	ENSG00000085831 28	ENSG00000085831 23	ENSG00000085831 33	ENSG00000085831 32	ENSG00000085831 43	ENSG00000085831 41	ENSG00000085831 42
ENSG00000261664 0	ENSG00000261664 0	ENSG00000261664 0	ENSG00000261664 0	ENSG00000261664 0	ENSG00000261664 0	ENSG00000261664 0	ENSG00000261664 0
ENSG00000085832 4006	ENSG00000085832 3540	ENSG00000085832 3433	ENSG00000085832 3456	ENSG00000085832 3258	ENSG00000085832 3987	ENSG00000085832 3676	ENSG00000085832 4362
ENSG00000232027 10	ENSG00000232027 7	ENSG00000232027 9	ENSG00000232027 7	ENSG00000232027 8	ENSG00000232027 9	ENSG00000232027 11	ENSG00000232027 7
ENSG00000206595 0	ENSG00000206595 0	ENSG00000206595 0	ENSG00000206595 3	ENSG00000206595 0	ENSG00000206595 0	ENSG00000206595 0	ENSG00000206595 0
ENSG00000238140 4	ENSG00000238140 2	ENSG00000238140 5	ENSG00000238140 4	ENSG00000238140 2	ENSG00000238140 3	ENSG00000238140 7	ENSG00000238140 5
ENSG00000227070 1	ENSG00000227070 2	ENSG00000227070 1	ENSG00000227070 4	ENSG00000227070 1	ENSG00000227070 5	ENSG00000227070 5	ENSG00000227070 6
ENSG00000252032 0	ENSG00000252032 0	ENSG00000252032 0	ENSG00000252032 0	ENSG00000252032 0	ENSG00000252032 0	ENSG00000252032 0	ENSG00000252032 0
ENSG00000227742 0	ENSG00000227742 3	ENSG00000227742 1	ENSG00000227742 0	ENSG00000227742 0	ENSG00000227742 0	ENSG00000227742 2	ENSG00000227742 1
ENSG00000117859 2827	ENSG00000117859 2635	ENSG00000117859 2638	ENSG00000117859 2674	ENSG00000117859 2426	ENSG00000117859 2912	ENSG00000117859 2601	ENSG00000117859 3171
ENSG00000236973 13	ENSG00000236973 6	ENSG00000236973 7	ENSG00000236973 10	ENSG00000236973 5	ENSG00000236973 0	ENSG00000236973 6	ENSG00000236973 4
ENSG00000232846 0	ENSG00000232846 0	ENSG00000232846 0	ENSG00000232846 2	ENSG00000232846 0	ENSG00000232846 0	ENSG00000232846 1	ENSG00000232846 5
ENSG00000212624 0	ENSG00000212624 1	ENSG00000212624 1	ENSG00000212624 0	ENSG00000212624 2	ENSG00000212624 1	ENSG00000212624 0	ENSG00000212624 1
ENSG00000078618 5989	ENSG00000078618 5560	ENSG00000078618 5447	ENSG00000078618 5689	ENSG00000078618 5023	ENSG00000078618 5985	ENSG00000078618 5593	ENSG00000078618 6516
ENSG00000266993 14	ENSG00000266993 12	ENSG00000266993 16	ENSG00000266993 32	ENSG00000266993 18	ENSG00000266993 23	ENSG00000266993 20	ENSG00000266993 32
ENSG00000272175 4	ENSG00000272175 6	ENSG00000272175 7	ENSG00000272175 2	ENSG00000272175 6	ENSG00000272175 5	ENSG00000272175 3	ENSG00000272175 7
ENSG00000283899 0	ENSG00000283899 0	ENSG00000283899 0	ENSG00000283899 0	ENSG00000283899 0	ENSG00000283899 0	ENSG00000283899 0	ENSG00000283899 0
ENSG00000230604 3	ENSG00000230604 2	ENSG00000230604 3	ENSG00000230604 1	ENSG00000230604 3	ENSG00000230604 4	ENSG00000230604 2	ENSG00000230604 2
ENSG00000169213 7	ENSG00000169213 8	ENSG00000169213 10	ENSG00000169213 9	ENSG00000169213 11	ENSG00000169213 9	ENSG00000169213 4	ENSG00000169213 12
ENSG00000200839 0	ENSG00000200839 0	ENSG00000200839 0	ENSG00000200839 0	ENSG00000200839 0	ENSG00000200839 0	ENSG00000200839 0	ENSG00000200839 1
ENSG00000229032 0	ENSG00000229032 0	ENSG00000229032 0	ENSG00000229032 0	ENSG00000229032 0	ENSG00000229032 0	ENSG00000229032 0	ENSG00000229032 0
ENSG00000264613 0	ENSG00000264613 0	ENSG00000264613 0	ENSG00000264613 0	ENSG00000264613 0	ENSG00000264613 0	ENSG00000264613 0	ENSG00000264613 0
ENSG00000117862 484	ENSG00000117862 422	ENSG00000117862 487	ENSG00000117862 493	ENSG00000117862 473	ENSG00000117862 536	ENSG00000117862 506	ENSG00000117862 523
ENSG00000285839 0	ENSG00000285839 0	ENSG00000285839 0	ENSG00000285839 0	ENSG00000285839 0	ENSG00000285839 0	ENSG00000285839 0	ENSG00000285839 0
ENSG00000198841 281	ENSG00000198841 227	ENSG00000198841 281	ENSG00000198841 253	ENSG00000198841 278	ENSG00000198841 291	ENSG00000198841 293	ENSG00000198841 303
ENSG00000223390 4	ENSG00000223390 5	ENSG00000223390 4	ENSG00000223390 6	ENSG00000223390 1	ENSG00000223390 4	ENSG00000223390 1	ENSG00000223390 3
ENSG00000228369 9	ENSG00000228369 8	ENSG00000228369 7	ENSG00000228369 15	ENSG00000228369 6	ENSG00000228369 12	ENSG00000228369 14	ENSG00000228369 11
ENSG00000134717 1462	ENSG00000134717 1386	ENSG00000134717 1312	ENSG00000134717 1196	ENSG00000134717 1294	ENSG00000134717 1535	ENSG00000134717 1353	ENSG00000134717 1597
ENSG00000157077 1725	ENSG00000157077 1634	ENSG00000157077 1596	ENSG00000157077 1645	ENSG00000157077 1596	ENSG00000157077 1844	ENSG00000157077 1720	ENSG00000157077 1905
ENSG00000241745 2	ENSG00000241745 3	ENSG00000241745 0	ENSG00000241745 3	ENSG00000241745 0	ENSG00000241745 2	ENSG00000241745 1	ENSG00000241745 0
ENSG00000228407 5	ENSG00000228407 5	ENSG00000228407 3	ENSG00000228407 5	ENSG00000228407 2	ENSG00000228407 7	ENSG00000228407 5	ENSG00000228407 8
ENSG00000223429 2	ENSG00000223429 2	ENSG00000223429 1	ENSG00000223429 1	ENSG00000223429 2	ENSG00000223429 2	ENSG00000223429 3	ENSG00000223429 0
ENSG00000224255 2	ENSG00000224255 3	ENSG00000224255 3	ENSG00000224255 2	ENSG00000224255 0	ENSG00000224255 4	ENSG00000224255 1	ENSG00000224255 1
ENSG00000236004 1	ENSG00000236004 1	ENSG00000236004 0	ENSG00000236004 1	ENSG00000236004 1	ENSG00000236004 0	ENSG00000236004 4	ENSG00000236004 1
ENSG00000237663 3	ENSG00000237663 3	ENSG00000237663 1	ENSG00000237663 3	ENSG00000237663 1	ENSG00000237663 1	ENSG00000237663 0	ENSG00000237663 4
ENSG00000213735 1	ENSG00000213735 3	ENSG00000213735 3	ENSG00000213735 5	ENSG00000213735 1	ENSG00000213735 0	ENSG00000213735 2	ENSG00000213735 2
ENSG00000154222 4210	ENSG00000154222 3658	ENSG00000154222 3862	ENSG00000154222 4177	ENSG00000154222 4030	ENSG00000154222 4538	ENSG00000154222 4366	ENSG00000154222 5064
ENSG00000272100 21	ENSG00000272100 14	ENSG00000272100 22	ENSG00000272100 18	ENSG00000272100 19	ENSG00000272100 19	ENSG00000272100 18	ENSG00000272100 28
ENSG00000287078 37	ENSG00000287078 37	ENSG00000287078 34	ENSG00000287078 48	ENSG00000287078 39	ENSG00000287078 35	ENSG00000287078 38	ENSG00000287078 47
ENSG00000224680 26	ENSG00000224680 14	ENSG00000224680 22	ENSG00000224680 19	ENSG00000224680 18	ENSG00000224680 24	ENSG00000224680 12	ENSG00000224680 21
ENSG00000085840 1466	ENSG00000085840 1290	ENSG00000085840 1303	ENSG00000085840 1309	ENSG00000085840 1093	ENSG00000085840 1204	ENSG00000085840 1158	ENSG00000085840 1429
ENSG00000134748 1106	ENSG00000134748 983	ENSG00000134748 1018	ENSG00000134748 994	ENSG00000134748 898	ENSG00000134748 1017	ENSG00000134748 994	ENSG00000134748 1117
ENSG00000134744 1758	ENSG00000134744 1537	ENSG00000134744 1619	ENSG00000134744 1674	ENSG00000134744 1480	ENSG00000134744 1806	ENSG00000134744 1580	ENSG00000134744 1966
ENSG00000272371 2	ENSG00000272371 1	ENSG00000272371 0	ENSG00000272371 2	ENSG00000272371 0	ENSG00000272371 10	ENSG00000272371 4	ENSG00000272371 2
ENSG00000236290 0	ENSG00000236290 0	ENSG00000236290 0	ENSG00000236290 0	ENSG00000236290 0	ENSG00000236290 2	ENSG00000236290 0	ENSG00000236290 0
ENSG00000116157 1	ENSG00000116157 0	ENSG00000116157 0	ENSG00000116157 0	ENSG00000116157 0	ENSG00000116157 0	ENSG00000116157 1	ENSG00000116157 0
ENSG00000182183 0	ENSG00000182183 0	ENSG00000182183 0	ENSG00000182183 0	ENSG00000182183 0	ENSG00000182183 0	ENSG00000182183 0	ENSG00000182183 1
ENSG00000162377 1708	ENSG00000162377 1581	ENSG00000162377 1527	ENSG00000162377 1463	ENSG00000162377 1479	ENSG00000162377 1724	ENSG00000162377 1643	ENSG00000162377 1772
ENSG00000233664 0	ENSG00000233664 1	ENSG00000233664 0	ENSG00000233664 1	ENSG00000233664 0	ENSG00000233664 0	ENSG00000233664 0	ENSG00000233664 2
ENSG00000239640 0	ENSG00000239640 0	ENSG00000239640 0	ENSG00000239640 0	ENSG00000239640 0	ENSG00000239640 0	ENSG00000239640 0	ENSG00000239640 0
ENSG00000162378 2809	ENSG00000162378 2539	ENSG00000162378 2302	ENSG00000162378 2397	ENSG00000162378 2250	ENSG00000162378 2886	ENSG00000162378 2594	ENSG00000162378 2970
ENSG00000252018 0	ENSG00000252018 1	ENSG00000252018 1	ENSG00000252018 1	ENSG00000252018 0	ENSG00000252018 0	ENSG00000252018 0	ENSG00000252018 0
ENSG00000228929 14	ENSG00000228929 20	ENSG00000228929 19	ENSG00000228929 14	ENSG00000228929 23	ENSG00000228929 18	ENSG00000228929 29	ENSG00000228929 20
ENSG00000206627 3	ENSG00000206627 1	ENSG00000206627 1	ENSG00000206627 3	ENSG00000206627 1	ENSG00000206627 0	ENSG00000206627 0	ENSG00000206627 2
ENSG00000203995 8	ENSG00000203995 8	ENSG00000203995 15	ENSG00000203995 15	ENSG00000203995 2	ENSG00000203995 12	ENSG00000203995 10	ENSG00000203995 12
ENSG00000242391 1	ENSG00000242391 0	ENSG00000242391 0	ENSG00000242391 0	ENSG00000242391 0	ENSG00000242391 0	ENSG00000242391 0	ENSG00000242391 0
ENSG00000121310 97	ENSG00000121310 98	ENSG00000121310 103	ENSG00000121310 153	ENSG00000121310 107	ENSG00000121310 159	ENSG00000121310 156	ENSG00000121310 165
ENSG00000230953 6	ENSG00000230953 3	ENSG00000230953 9	ENSG00000230953 7	ENSG00000230953 5	ENSG00000230953 11	ENSG00000230953 7	ENSG00000230953 6
ENSG00000231866 1	ENSG00000231866 1	ENSG00000231866 0	ENSG00000231866 0	ENSG00000231866 1	ENSG00000231866 0	ENSG00000231866 0	ENSG00000231866 0
ENSG00000116171 3584	ENSG00000116171 3315	ENSG00000116171 3147	ENSG00000116171 3124	ENSG00000116171 3139	ENSG00000116171 3714	ENSG00000116171 3279	ENSG00000116171 3919
ENSG00000264834 2	ENSG00000264834 1	ENSG00000264834 0	ENSG00000264834 0	ENSG00000264834 1	ENSG00000264834 0	ENSG00000264834 1	ENSG00000264834 0
ENSG00000266188 0	ENSG00000266188 0	ENSG00000266188 0	ENSG00000266188 0	ENSG00000266188 0	ENSG00000266188 0	ENSG00000266188 0	ENSG00000266188 0
ENSG00000265815 0	ENSG00000265815 0	ENSG00000265815 1	ENSG00000265815 1	ENSG00000265815 0	ENSG00000265815 0	ENSG00000265815 1	ENSG00000265815 0
ENSG00000237279 0	ENSG00000237279 1	ENSG00000237279 0	ENSG00000237279 0	ENSG00000237279 1	ENSG00000237279 3	ENSG00000237279 1	ENSG00000237279 1
ENSG00000236360 4	ENSG00000236360 0	ENSG00000236360 1	ENSG00000236360 2	ENSG00000236360 2	ENSG00000236360 1	ENSG00000236360 1	ENSG00000236360 1
ENSG00000226147 0	ENSG00000226147 0	ENSG00000226147 0	ENSG00000226147 0	ENSG00000226147 0	ENSG00000226147 0	ENSG00000226147 0	ENSG00000226147 0
ENSG00000174348 7	ENSG00000174348 10	ENSG00000174348 4	ENSG00000174348 6	ENSG00000174348 3	ENSG00000174348 7	ENSG00000174348 4	ENSG00000174348 7
ENSG00000232993 0	ENSG00000232993 0	ENSG00000232993 0	ENSG00000232993 0	ENSG00000232993 0	ENSG00000232993 0	ENSG00000232993 0	ENSG00000232993 0
ENSG00000227644 0	ENSG00000227644 0	ENSG00000227644 0	ENSG00000227644 0	ENSG00000227644 0	ENSG00000227644 0	ENSG00000227644 0	ENSG00000227644 0
ENSG00000162383 0	ENSG00000162383 2	ENSG00000162383 0	ENSG00000162383 0	ENSG00000162383 0	ENSG00000162383 0	ENSG00000162383 3	ENSG00000162383 0
ENSG00000235563 0	ENSG00000235563 0	ENSG00000235563 0	ENSG00000235563 0	ENSG00000235563 0	ENSG00000235563 0	ENSG00000235563 0	ENSG00000235563 0
ENSG00000277397 0	ENSG00000277397 0	ENSG00000277397 0	ENSG00000277397 0	ENSG00000277397 0	ENSG00000277397 0	ENSG00000277397 0	ENSG00000277397 0
ENSG00000157184 504	ENSG00000157184 426	ENSG00000157184 427	ENSG00000157184 498	ENSG00000157184 522	ENSG00000157184 637	ENSG00000157184 559	ENSG00000157184 635
ENSG00000236723 8	ENSG00000236723 3	ENSG00000236723 1	ENSG00000236723 4	ENSG00000236723 3	ENSG00000236723 5	ENSG00000236723 1	ENSG00000236723 7
ENSG00000162384 988	ENSG00000162384 868	ENSG00000162384 892	ENSG00000162384 945	ENSG00000162384 986	ENSG00000162384 1130	ENSG00000162384 1145	ENSG00000162384 1265
ENSG00000259818 15	ENSG00000259818 14	ENSG00000259818 13	ENSG00000259818 10	ENSG00000259818 13	ENSG00000259818 13	ENSG00000259818 14	ENSG00000259818 24
ENSG00000162385 854	ENSG00000162385 840	ENSG00000162385 827	ENSG00000162385 877	ENSG00000162385 740	ENSG00000162385 902	ENSG00000162385 845	ENSG00000162385 949
ENSG00000226754 15	ENSG00000226754 18	ENSG00000226754 15	ENSG00000226754 23	ENSG00000226754 14	ENSG00000226754 15	ENSG00000226754 16	ENSG00000226754 25
ENSG00000157193 3838	ENSG00000157193 3452	ENSG00000157193 3414	ENSG00000157193 3931	ENSG00000157193 2821	ENSG00000157193 2993	ENSG00000157193 2933	ENSG00000157193 3615
ENSG00000234578 0	ENSG00000234578 0	ENSG00000234578 0	ENSG00000234578 1	ENSG00000234578 0	ENSG00000234578 0	ENSG00000234578 0	ENSG00000234578 1
ENSG00000228838 15	ENSG00000228838 16	ENSG00000228838 23	ENSG00000228838 31	ENSG00000228838 8	ENSG00000228838 9	ENSG00000228838 12	ENSG00000228838 17
ENSG00000232762 37	ENSG00000232762 35	ENSG00000232762 43	ENSG00000232762 52	ENSG00000232762 28	ENSG00000232762 47	ENSG00000232762 27	ENSG00000232762 41
ENSG00000225675 4	ENSG00000225675 4	ENSG00000225675 9	ENSG00000225675 3	ENSG00000225675 2	ENSG00000225675 1	ENSG00000225675 8	ENSG00000225675 4
ENSG00000285954 0	ENSG00000285954 1	ENSG00000285954 0	ENSG00000285954 0	ENSG00000285954 0	ENSG00000285954 0	ENSG00000285954 0	ENSG00000285954 0
ENSG00000226938 0	ENSG00000226938 0	ENSG00000226938 0	ENSG00000226938 0	ENSG00000226938 0	ENSG00000226938 0	ENSG00000226938 0	ENSG00000226938 0
ENSG00000230138 0	ENSG00000230138 0	ENSG00000230138 0	ENSG00000230138 0	ENSG00000230138 0	ENSG00000230138 0	ENSG00000230138 0	ENSG00000230138 0
ENSG00000236253 0	ENSG00000236253 2	ENSG00000236253 0	ENSG00000236253 0	ENSG00000236253 0	ENSG00000236253 0	ENSG00000236253 0	ENSG00000236253 0
ENSG00000288527 0	ENSG00000288527 0	ENSG00000288527 0	ENSG00000288527 0	ENSG00000288527 0	ENSG00000288527 0	ENSG00000288527 0	ENSG00000288527 0
ENSG00000143006 1	ENSG00000143006 1	ENSG00000143006 0	ENSG00000143006 0	ENSG00000143006 0	ENSG00000143006 0	ENSG00000143006 0	ENSG00000143006 0
ENSG00000174332 11	ENSG00000174332 7	ENSG00000174332 7	ENSG00000174332 15	ENSG00000174332 8	ENSG00000174332 14	ENSG00000174332 14	ENSG00000174332 14
ENSG00000239007 0	ENSG00000239007 0	ENSG00000239007 0	ENSG00000239007 0	ENSG00000239007 0	ENSG00000239007 0	ENSG00000239007 0	ENSG00000239007 0
ENSG00000058804 3252	ENSG00000058804 2893	ENSG00000058804 2798	ENSG00000058804 2850	ENSG00000058804 2549	ENSG00000058804 3101	ENSG00000058804 2812	ENSG00000058804 3412
ENSG00000201003 3	ENSG00000201003 2	ENSG00000201003 1	ENSG00000201003 4	ENSG00000201003 2	ENSG00000201003 2	ENSG00000201003 2	ENSG00000201003 2
ENSG00000229687 0	ENSG00000229687 0	ENSG00000229687 0	ENSG00000229687 0	ENSG00000229687 0	ENSG00000229687 0	ENSG00000229687 0	ENSG00000229687 0
ENSG00000058799 1947	ENSG00000058799 1834	ENSG00000058799 1811	ENSG00000058799 1808	ENSG00000058799 1826	ENSG00000058799 2141	ENSG00000058799 1896	ENSG00000058799 2225
ENSG00000211452 4	ENSG00000211452 4	ENSG00000211452 15	ENSG00000211452 5	ENSG00000211452 3	ENSG00000211452 11	ENSG00000211452 4	ENSG00000211452 11
ENSG00000081870 1032	ENSG00000081870 956	ENSG00000081870 927	ENSG00000081870 1002	ENSG00000081870 851	ENSG00000081870 946	ENSG00000081870 982	ENSG00000081870 1061
ENSG00000116212 1281	ENSG00000116212 1166	ENSG00000116212 1167	ENSG00000116212 1144	ENSG00000116212 1037	ENSG00000116212 1219	ENSG00000116212 1076	ENSG00000116212 1267
ENSG00000219102 0	ENSG00000219102 3	ENSG00000219102 2	ENSG00000219102 5	ENSG00000219102 3	ENSG00000219102 0	ENSG00000219102 4	ENSG00000219102 1
ENSG00000203985 1	ENSG00000203985 1	ENSG00000203985 0	ENSG00000203985 0	ENSG00000203985 0	ENSG00000203985 0	ENSG00000203985 0	ENSG00000203985 0
ENSG00000116209 7089	ENSG00000116209 6501	ENSG00000116209 6394	ENSG00000116209 6575	ENSG00000116209 6421	ENSG00000116209 7612	ENSG00000116209 6921	ENSG00000116209 7940
ENSG00000280378 11	ENSG00000280378 14	ENSG00000280378 14	ENSG00000280378 13	ENSG00000280378 9	ENSG00000280378 19	ENSG00000280378 19	ENSG00000280378 33
ENSG00000116205 649	ENSG00000116205 645	ENSG00000116205 625	ENSG00000116205 624	ENSG00000116205 644	ENSG00000116205 749	ENSG00000116205 716	ENSG00000116205 828
ENSG00000283749 0	ENSG00000283749 0	ENSG00000283749 0	ENSG00000283749 0	ENSG00000283749 0	ENSG00000283749 0	ENSG00000283749 0	ENSG00000283749 0
ENSG00000225183 3	ENSG00000225183 2	ENSG00000225183 0	ENSG00000225183 1	ENSG00000225183 0	ENSG00000225183 1	ENSG00000225183 1	ENSG00000225183 3
ENSG00000279049 0	ENSG00000279049 0	ENSG00000279049 0	ENSG00000279049 0	ENSG00000279049 0	ENSG00000279049 0	ENSG00000279049 0	ENSG00000279049 0
ENSG00000256407 0	ENSG00000256407 0	ENSG00000256407 0	ENSG00000256407 1	ENSG00000256407 0	ENSG00000256407 0	ENSG00000256407 0	ENSG00000256407 0
ENSG00000157211 0	ENSG00000157211 0	ENSG00000157211 0	ENSG00000157211 0	ENSG00000157211 0	ENSG00000157211 0	ENSG00000157211 0	ENSG00000157211 0
ENSG00000280425 0	ENSG00000280425 2	ENSG00000280425 0	ENSG00000280425 0	ENSG00000280425 0	ENSG00000280425 0	ENSG00000280425 0	ENSG00000280425 0
ENSG00000215883 409	ENSG00000215883 373	ENSG00000215883 330	ENSG00000215883 419	ENSG00000215883 345	ENSG00000215883 416	ENSG00000215883 426	ENSG00000215883 505
ENSG00000116221 4273	ENSG00000116221 3940	ENSG00000116221 3769	ENSG00000116221 3808	ENSG00000116221 3836	ENSG00000116221 4167	ENSG00000116221 4154	ENSG00000116221 4696
ENSG00000157216 573	ENSG00000157216 531	ENSG00000157216 546	ENSG00000157216 502	ENSG00000157216 465	ENSG00000157216 548	ENSG00000157216 547	ENSG00000157216 571
ENSG00000198711 16	ENSG00000198711 14	ENSG00000198711 13	ENSG00000198711 13	ENSG00000198711 16	ENSG00000198711 12	ENSG00000198711 18	ENSG00000198711 29
ENSG00000225632 2	ENSG00000225632 4	ENSG00000225632 0	ENSG00000225632 3	ENSG00000225632 2	ENSG00000225632 1	ENSG00000225632 1	ENSG00000225632 8
ENSG00000232245 0	ENSG00000232245 0	ENSG00000232245 0	ENSG00000232245 0	ENSG00000232245 0	ENSG00000232245 0	ENSG00000232245 0	ENSG00000232245 0
ENSG00000287582 0	ENSG00000287582 0	ENSG00000287582 0	ENSG00000287582 0	ENSG00000287582 0	ENSG00000287582 0	ENSG00000287582 0	ENSG00000287582 0
ENSG00000235741 0	ENSG00000235741 0	ENSG00000235741 0	ENSG00000235741 0	ENSG00000235741 0	ENSG00000235741 0	ENSG00000235741 0	ENSG00000235741 0
ENSG00000237173 0	ENSG00000237173 0	ENSG00000237173 0	ENSG00000237173 0	ENSG00000237173 0	ENSG00000237173 0	ENSG00000237173 0	ENSG00000237173 0
ENSG00000227453 1	ENSG00000227453 5	ENSG00000227453 0	ENSG00000227453 1	ENSG00000227453 1	ENSG00000227453 1	ENSG00000227453 3	ENSG00000227453 0
ENSG00000162390 135	ENSG00000162390 120	ENSG00000162390 127	ENSG00000162390 102	ENSG00000162390 132	ENSG00000162390 123	ENSG00000162390 133	ENSG00000162390 155
ENSG00000162391 6	ENSG00000162391 5	ENSG00000162391 5	ENSG00000162391 1	ENSG00000162391 3	ENSG00000162391 3	ENSG00000162391 4	ENSG00000162391 2
ENSG00000230728 0	ENSG00000230728 0	ENSG00000230728 0	ENSG00000230728 0	ENSG00000230728 0	ENSG00000230728 0	ENSG00000230728 0	ENSG00000230728 0
ENSG00000184313 0	ENSG00000184313 1	ENSG00000184313 0	ENSG00000184313 0	ENSG00000184313 0	ENSG00000184313 0	ENSG00000184313 0	ENSG00000184313 0
ENSG00000271723 0	ENSG00000271723 0	ENSG00000271723 1	ENSG00000271723 0	ENSG00000271723 0	ENSG00000271723 0	ENSG00000271723 0	ENSG00000271723 1
ENSG00000243725 107	ENSG00000243725 109	ENSG00000243725 130	ENSG00000243725 123	ENSG00000243725 104	ENSG00000243725 120	ENSG00000243725 149	ENSG00000243725 155
ENSG00000162396 224	ENSG00000162396 213	ENSG00000162396 185	ENSG00000162396 212	ENSG00000162396 215	ENSG00000162396 247	ENSG00000162396 231	ENSG00000162396 236
ENSG00000006555 1	ENSG00000006555 3	ENSG00000006555 0	ENSG00000006555 0	ENSG00000006555 0	ENSG00000006555 0	ENSG00000006555 1	ENSG00000006555 0
ENSG00000237453 0	ENSG00000237453 0	ENSG00000237453 0	ENSG00000237453 0	ENSG00000237453 0	ENSG00000237453 0	ENSG00000237453 1	ENSG00000237453 0
ENSG00000162398 1	ENSG00000162398 3	ENSG00000162398 2	ENSG00000162398 4	ENSG00000162398 0	ENSG00000162398 1	ENSG00000162398 1	ENSG00000162398 1
ENSG00000116133 10293	ENSG00000116133 9501	ENSG00000116133 8930	ENSG00000116133 9142	ENSG00000116133 7514	ENSG00000116133 7670	ENSG00000116133 7768	ENSG00000116133 8885
ENSG00000287724 20	ENSG00000287724 10	ENSG00000287724 12	ENSG00000287724 11	ENSG00000287724 4	ENSG00000287724 9	ENSG00000287724 11	ENSG00000287724 10
ENSG00000242396 2	ENSG00000242396 3	ENSG00000242396 0	ENSG00000242396 1	ENSG00000242396 1	ENSG00000242396 1	ENSG00000242396 3	ENSG00000242396 5
ENSG00000233203 6	ENSG00000233203 13	ENSG00000233203 7	ENSG00000233203 4	ENSG00000233203 5	ENSG00000233203 9	ENSG00000233203 7	ENSG00000233203 5
ENSG00000284601 0	ENSG00000284601 0	ENSG00000284601 0	ENSG00000284601 0	ENSG00000284601 0	ENSG00000284601 0	ENSG00000284601 0	ENSG00000284601 0
ENSG00000143001 2	ENSG00000143001 1	ENSG00000143001 0	ENSG00000143001 0	ENSG00000143001 0	ENSG00000143001 0	ENSG00000143001 0	ENSG00000143001 1
ENSG00000233271 0	ENSG00000233271 0	ENSG00000233271 0	ENSG00000233271 0	ENSG00000233271 0	ENSG00000233271 0	ENSG00000233271 0	ENSG00000233271 0
ENSG00000162399 0	ENSG00000162399 2	ENSG00000162399 0	ENSG00000162399 0	ENSG00000162399 0	ENSG00000162399 0	ENSG00000162399 0	ENSG00000162399 0
ENSG00000169174 227	ENSG00000169174 203	ENSG00000169174 181	ENSG00000169174 196	ENSG00000169174 247	ENSG00000169174 266	ENSG00000169174 284	ENSG00000169174 284
ENSG00000162402 6178	ENSG00000162402 5598	ENSG00000162402 5553	ENSG00000162402 5786	ENSG00000162402 5051	ENSG00000162402 6383	ENSG00000162402 5737	ENSG00000162402 6799
ENSG00000231090 0	ENSG00000231090 0	ENSG00000231090 1	ENSG00000231090 0	ENSG00000231090 1	ENSG00000231090 0	ENSG00000231090 0	ENSG00000231090 0
ENSG00000231095 0	ENSG00000231095 2	ENSG00000231095 0	ENSG00000231095 2	ENSG00000231095 0	ENSG00000231095 1	ENSG00000231095 0	ENSG00000231095 0
ENSG00000265822 0	ENSG00000265822 0	ENSG00000265822 0	ENSG00000265822 0	ENSG00000265822 0	ENSG00000265822 0	ENSG00000265822 0	ENSG00000265822 0
ENSG00000234810 6	ENSG00000234810 9	ENSG00000234810 3	ENSG00000234810 4	ENSG00000234810 1	ENSG00000234810 4	ENSG00000234810 4	ENSG00000234810 2
ENSG00000231900 0	ENSG00000231900 0	ENSG00000231900 0	ENSG00000231900 0	ENSG00000231900 0	ENSG00000231900 0	ENSG00000231900 0	ENSG00000231900 2
ENSG00000232198 0	ENSG00000232198 0	ENSG00000232198 0	ENSG00000232198 0	ENSG00000232198 0	ENSG00000232198 0	ENSG00000232198 0	ENSG00000232198 0
ENSG00000199831 8	ENSG00000199831 2	ENSG00000199831 1	ENSG00000199831 2	ENSG00000199831 4	ENSG00000199831 1	ENSG00000199831 2	ENSG00000199831 2
ENSG00000252162 0	ENSG00000252162 0	ENSG00000252162 0	ENSG00000252162 0	ENSG00000252162 0	ENSG00000252162 0	ENSG00000252162 0	ENSG00000252162 0
ENSG00000272051 0	ENSG00000272051 0	ENSG00000272051 0	ENSG00000272051 0	ENSG00000272051 0	ENSG00000272051 0	ENSG00000272051 0	ENSG00000272051 0
ENSG00000233079 0	ENSG00000233079 1	ENSG00000233079 0	ENSG00000233079 0	ENSG00000233079 0	ENSG00000233079 0	ENSG00000233079 0	ENSG00000233079 0
ENSG00000230250 0	ENSG00000230250 0	ENSG00000230250 0	ENSG00000230250 0	ENSG00000230250 0	ENSG00000230250 0	ENSG00000230250 0	ENSG00000230250 0
ENSG00000227104 0	ENSG00000227104 0	ENSG00000227104 0	ENSG00000227104 0	ENSG00000227104 0	ENSG00000227104 0	ENSG00000227104 0	ENSG00000227104 0
ENSG00000235612 0	ENSG00000235612 0	ENSG00000235612 0	ENSG00000235612 0	ENSG00000235612 0	ENSG00000235612 0	ENSG00000235612 0	ENSG00000235612 0
ENSG00000260971 5	ENSG00000260971 2	ENSG00000260971 1	ENSG00000260971 2	ENSG00000260971 1	ENSG00000260971 0	ENSG00000260971 0	ENSG00000260971 1
ENSG00000284686 3	ENSG00000284686 7	ENSG00000284686 3	ENSG00000284686 5	ENSG00000284686 1	ENSG00000284686 3	ENSG00000284686 3	ENSG00000284686 2
ENSG00000229871 0	ENSG00000229871 0	ENSG00000229871 0	ENSG00000229871 0	ENSG00000229871 0	ENSG00000229871 0	ENSG00000229871 0	ENSG00000229871 0
ENSG00000223956 0	ENSG00000223956 0	ENSG00000223956 1	ENSG00000223956 1	ENSG00000223956 1	ENSG00000223956 0	ENSG00000223956 0	ENSG00000223956 1
ENSG00000162407 391	ENSG00000162407 328	ENSG00000162407 356	ENSG00000162407 361	ENSG00000162407 299	ENSG00000162407 383	ENSG00000162407 367	ENSG00000162407 391
ENSG00000236776 0	ENSG00000236776 0	ENSG00000236776 0	ENSG00000236776 0	ENSG00000236776 1	ENSG00000236776 2	ENSG00000236776 2	ENSG00000236776 1
ENSG00000224980 0	ENSG00000224980 1	ENSG00000224980 0	ENSG00000224980 0	ENSG00000224980 0	ENSG00000224980 0	ENSG00000224980 0	ENSG00000224980 0
ENSG00000225475 1	ENSG00000225475 0	ENSG00000225475 2	ENSG00000225475 2	ENSG00000225475 1	ENSG00000225475 1	ENSG00000225475 2	ENSG00000225475 2
ENSG00000162409 643	ENSG00000162409 581	ENSG00000162409 541	ENSG00000162409 591	ENSG00000162409 614	ENSG00000162409 779	ENSG00000162409 634	ENSG00000162409 755
ENSG00000187889 3	ENSG00000187889 2	ENSG00000187889 0	ENSG00000187889 0	ENSG00000187889 1	ENSG00000187889 0	ENSG00000187889 3	ENSG00000187889 4
ENSG00000229913 0	ENSG00000229913 0	ENSG00000229913 0	ENSG00000229913 0	ENSG00000229913 0	ENSG00000229913 0	ENSG00000229913 0	ENSG00000229913 0
ENSG00000157131 0	ENSG00000157131 0	ENSG00000157131 0	ENSG00000157131 0	ENSG00000157131 0	ENSG00000157131 0	ENSG00000157131 0	ENSG00000157131 0
ENSG00000021852 0	ENSG00000021852 2	ENSG00000021852 0	ENSG00000021852 0	ENSG00000021852 0	ENSG00000021852 0	ENSG00000021852 0	ENSG00000021852 0
ENSG00000236341 0	ENSG00000236341 0	ENSG00000236341 0	ENSG00000236341 0	ENSG00000236341 0	ENSG00000236341 0	ENSG00000236341 1	ENSG00000236341 0
ENSG00000173406 10	ENSG00000173406 17	ENSG00000173406 10	ENSG00000173406 8	ENSG00000173406 9	ENSG00000173406 6	ENSG00000173406 8	ENSG00000173406 7
ENSG00000227935 0	ENSG00000227935 0	ENSG00000227935 0	ENSG00000227935 0	ENSG00000227935 0	ENSG00000227935 0	ENSG00000227935 2	ENSG00000227935 0
ENSG00000236888 0	ENSG00000236888 0	ENSG00000236888 0	ENSG00000236888 0	ENSG00000236888 0	ENSG00000236888 0	ENSG00000236888 0	ENSG00000236888 0
ENSG00000226759 0	ENSG00000226759 0	ENSG00000226759 0	ENSG00000226759 0	ENSG00000226759 0	ENSG00000226759 0	ENSG00000226759 0	ENSG00000226759 0
ENSG00000229887 0	ENSG00000229887 1	ENSG00000229887 1	ENSG00000229887 0	ENSG00000229887 0	ENSG00000229887 0	ENSG00000229887 1	ENSG00000229887 0
ENSG00000223416 1	ENSG00000223416 0	ENSG00000223416 2	ENSG00000223416 2	ENSG00000223416 0	ENSG00000223416 0	ENSG00000223416 0	ENSG00000223416 0
ENSG00000235038 0	ENSG00000235038 0	ENSG00000235038 0	ENSG00000235038 0	ENSG00000235038 0	ENSG00000235038 0	ENSG00000235038 0	ENSG00000235038 0
ENSG00000230546 0	ENSG00000230546 0	ENSG00000230546 0	ENSG00000230546 0	ENSG00000230546 0	ENSG00000230546 0	ENSG00000230546 0	ENSG00000230546 0
ENSG00000233216 0	ENSG00000233216 0	ENSG00000233216 0	ENSG00000233216 0	ENSG00000233216 0	ENSG00000233216 0	ENSG00000233216 0	ENSG00000233216 0
ENSG00000162600 519	ENSG00000162600 459	ENSG00000162600 445	ENSG00000162600 423	ENSG00000162600 451	ENSG00000162600 646	ENSG00000162600 518	ENSG00000162600 632
ENSG00000286918 26	ENSG00000286918 29	ENSG00000286918 30	ENSG00000286918 34	ENSG00000286918 24	ENSG00000286918 42	ENSG00000286918 33	ENSG00000286918 37
ENSG00000270209 0	ENSG00000270209 2	ENSG00000270209 0	ENSG00000270209 0	ENSG00000270209 0	ENSG00000270209 0	ENSG00000270209 0	ENSG00000270209 0
ENSG00000264128 0	ENSG00000264128 0	ENSG00000264128 0	ENSG00000264128 0	ENSG00000264128 0	ENSG00000264128 0	ENSG00000264128 0	ENSG00000264128 0
ENSG00000184292 0	ENSG00000184292 2	ENSG00000184292 0	ENSG00000184292 1	ENSG00000184292 0	ENSG00000184292 0	ENSG00000184292 0	ENSG00000184292 1
ENSG00000185839 8	ENSG00000185839 14	ENSG00000185839 6	ENSG00000185839 9	ENSG00000185839 3	ENSG00000185839 3	ENSG00000185839 7	ENSG00000185839 5
ENSG00000162601 3293	ENSG00000162601 2819	ENSG00000162601 2952	ENSG00000162601 3485	ENSG00000162601 2826	ENSG00000162601 3910	ENSG00000162601 3343	ENSG00000162601 3972
ENSG00000283445 1	ENSG00000283445 2	ENSG00000283445 1	ENSG00000283445 0	ENSG00000283445 0	ENSG00000283445 1	ENSG00000283445 1	ENSG00000283445 1
ENSG00000177606 1972	ENSG00000177606 1984	ENSG00000177606 1885	ENSG00000177606 2030	ENSG00000177606 1947	ENSG00000177606 2208	ENSG00000177606 2285	ENSG00000177606 2559
ENSG00000234807 24	ENSG00000234807 20	ENSG00000234807 32	ENSG00000234807 22	ENSG00000234807 27	ENSG00000234807 24	ENSG00000234807 34	ENSG00000234807 33
ENSG00000272226 3	ENSG00000272226 1	ENSG00000272226 3	ENSG00000272226 2	ENSG00000272226 2	ENSG00000272226 3	ENSG00000272226 6	ENSG00000272226 2
ENSG00000231740 0	ENSG00000231740 0	ENSG00000231740 0	ENSG00000231740 0	ENSG00000231740 0	ENSG00000231740 1	ENSG00000231740 0	ENSG00000231740 1
ENSG00000232453 1	ENSG00000232453 1	ENSG00000232453 3	ENSG00000232453 4	ENSG00000232453 2	ENSG00000232453 3	ENSG00000232453 5	ENSG00000232453 1
ENSG00000237352 0	ENSG00000237352 3	ENSG00000237352 0	ENSG00000237352 0	ENSG00000237352 1	ENSG00000237352 0	ENSG00000237352 0	ENSG00000237352 1
ENSG00000228121 1	ENSG00000228121 7	ENSG00000228121 0	ENSG00000228121 1	ENSG00000228121 3	ENSG00000228121 0	ENSG00000228121 4	ENSG00000228121 1
ENSG00000241042 0	ENSG00000241042 0	ENSG00000241042 0	ENSG00000241042 0	ENSG00000241042 0	ENSG00000241042 0	ENSG00000241042 0	ENSG00000241042 0
ENSG00000235215 0	ENSG00000235215 0	ENSG00000235215 0	ENSG00000235215 0	ENSG00000235215 0	ENSG00000235215 0	ENSG00000235215 0	ENSG00000235215 0
ENSG00000224609 7	ENSG00000224609 6	ENSG00000224609 3	ENSG00000224609 9	ENSG00000224609 8	ENSG00000224609 17	ENSG00000224609 6	ENSG00000224609 8
ENSG00000270457 0	ENSG00000270457 0	ENSG00000270457 0	ENSG00000270457 0	ENSG00000270457 0	ENSG00000270457 0	ENSG00000270457 0	ENSG00000270457 0
ENSG00000172456 104	ENSG00000172456 127	ENSG00000172456 112	ENSG00000172456 109	ENSG00000172456 126	ENSG00000172456 126	ENSG00000172456 121	ENSG00000172456 160
ENSG00000266150 0	ENSG00000266150 2	ENSG00000266150 0	ENSG00000266150 0	ENSG00000266150 0	ENSG00000266150 0	ENSG00000266150 0	ENSG00000266150 0
ENSG00000226883 0	ENSG00000226883 0	ENSG00000226883 0	ENSG00000226883 1	ENSG00000226883 1	ENSG00000226883 1	ENSG00000226883 0	ENSG00000226883 0
ENSG00000134709 18	ENSG00000134709 16	ENSG00000134709 14	ENSG00000134709 15	ENSG00000134709 16	ENSG00000134709 19	ENSG00000134709 28	ENSG00000134709 27
ENSG00000134716 22	ENSG00000134716 14	ENSG00000134716 11	ENSG00000134716 12	ENSG00000134716 20	ENSG00000134716 29	ENSG00000134716 16	ENSG00000134716 17
ENSG00000265535 0	ENSG00000265535 0	ENSG00000265535 0	ENSG00000265535 0	ENSG00000265535 0	ENSG00000265535 0	ENSG00000265535 0	ENSG00000265535 0
ENSG00000162598 0	ENSG00000162598 0	ENSG00000162598 0	ENSG00000162598 0	ENSG00000162598 0	ENSG00000162598 0	ENSG00000162598 0	ENSG00000162598 0
ENSG00000229332 0	ENSG00000229332 0	ENSG00000229332 0	ENSG00000229332 0	ENSG00000229332 0	ENSG00000229332 0	ENSG00000229332 0	ENSG00000229332 0
ENSG00000238242 0	ENSG00000238242 0	ENSG00000238242 0	ENSG00000238242 0	ENSG00000238242 0	ENSG00000238242 0	ENSG00000238242 0	ENSG00000238242 2
ENSG00000226476 1	ENSG00000226476 2	ENSG00000226476 0	ENSG00000226476 0	ENSG00000226476 1	ENSG00000226476 1	ENSG00000226476 0	ENSG00000226476 0
ENSG00000231252 3	ENSG00000231252 1	ENSG00000231252 1	ENSG00000231252 2	ENSG00000231252 5	ENSG00000231252 0	ENSG00000231252 1	ENSG00000231252 3
ENSG00000162599 517	ENSG00000162599 477	ENSG00000162599 452	ENSG00000162599 515	ENSG00000162599 494	ENSG00000162599 645	ENSG00000162599 528	ENSG00000162599 684
ENSG00000237928 2	ENSG00000237928 10	ENSG00000237928 4	ENSG00000237928 3	ENSG00000237928 9	ENSG00000237928 2	ENSG00000237928 8	ENSG00000237928 5
ENSG00000237853 0	ENSG00000237853 0	ENSG00000237853 0	ENSG00000237853 4	ENSG00000237853 3	ENSG00000237853 0	ENSG00000237853 0	ENSG00000237853 2
ENSG00000284808 0	ENSG00000284808 0	ENSG00000284808 0	ENSG00000284808 0	ENSG00000284808 0	ENSG00000284808 0	ENSG00000284808 0	ENSG00000284808 0
ENSG00000287224 0	ENSG00000287224 0	ENSG00000287224 0	ENSG00000287224 0	ENSG00000287224 0	ENSG00000287224 0	ENSG00000287224 0	ENSG00000287224 0
ENSG00000223920 0	ENSG00000223920 0	ENSG00000223920 0	ENSG00000223920 0	ENSG00000223920 0	ENSG00000223920 0	ENSG00000223920 0	ENSG00000223920 0
ENSG00000162604 990	ENSG00000162604 897	ENSG00000162604 896	ENSG00000162604 942	ENSG00000162604 865	ENSG00000162604 1074	ENSG00000162604 974	ENSG00000162604 1145
ENSG00000271200 3	ENSG00000271200 2	ENSG00000271200 8	ENSG00000271200 2	ENSG00000271200 10	ENSG00000271200 7	ENSG00000271200 3	ENSG00000271200 8
ENSG00000132849 457	ENSG00000132849 415	ENSG00000132849 349	ENSG00000132849 455	ENSG00000132849 412	ENSG00000132849 493	ENSG00000132849 440	ENSG00000132849 560
ENSG00000200575 0	ENSG00000200575 0	ENSG00000200575 1	ENSG00000200575 1	ENSG00000200575 1	ENSG00000200575 0	ENSG00000200575 0	ENSG00000200575 0
ENSG00000212360 0	ENSG00000212360 0	ENSG00000212360 1	ENSG00000212360 0	ENSG00000212360 0	ENSG00000212360 0	ENSG00000212360 1	ENSG00000212360 0
ENSG00000236646 0	ENSG00000236646 0	ENSG00000236646 0	ENSG00000236646 0	ENSG00000236646 0	ENSG00000236646 0	ENSG00000236646 0	ENSG00000236646 0
ENSG00000242860 0	ENSG00000242860 0	ENSG00000242860 0	ENSG00000242860 0	ENSG00000242860 0	ENSG00000242860 0	ENSG00000242860 0	ENSG00000242860 0
ENSG00000263908 0	ENSG00000263908 0	ENSG00000263908 0	ENSG00000263908 0	ENSG00000263908 0	ENSG00000263908 0	ENSG00000263908 0	ENSG00000263908 0
ENSG00000283690 0	ENSG00000283690 0	ENSG00000283690 0	ENSG00000283690 0	ENSG00000283690 0	ENSG00000283690 0	ENSG00000283690 0	ENSG00000283690 0
ENSG00000234204 0	ENSG00000234204 0	ENSG00000234204 0	ENSG00000234204 0	ENSG00000234204 0	ENSG00000234204 0	ENSG00000234204 0	ENSG00000234204 0
ENSG00000234088 0	ENSG00000234088 0	ENSG00000234088 0	ENSG00000234088 0	ENSG00000234088 0	ENSG00000234088 0	ENSG00000234088 0	ENSG00000234088 0
ENSG00000240563 0	ENSG00000240563 1	ENSG00000240563 0	ENSG00000240563 0	ENSG00000240563 0	ENSG00000240563 0	ENSG00000240563 0	ENSG00000240563 0
ENSG00000237227 0	ENSG00000237227 0	ENSG00000237227 0	ENSG00000237227 0	ENSG00000237227 0	ENSG00000237227 0	ENSG00000237227 0	ENSG00000237227 0
ENSG00000200174 0	ENSG00000200174 0	ENSG00000200174 0	ENSG00000200174 0	ENSG00000200174 0	ENSG00000200174 0	ENSG00000200174 0	ENSG00000200174 0
ENSG00000132854 1	ENSG00000132854 2	ENSG00000132854 1	ENSG00000132854 1	ENSG00000132854 0	ENSG00000132854 0	ENSG00000132854 2	ENSG00000132854 0
ENSG00000201153 0	ENSG00000201153 0	ENSG00000201153 0	ENSG00000201153 0	ENSG00000201153 0	ENSG00000201153 0	ENSG00000201153 0	ENSG00000201153 0
ENSG00000162607 4011	ENSG00000162607 3580	ENSG00000162607 3530	ENSG00000162607 3644	ENSG00000162607 3578	ENSG00000162607 4319	ENSG00000162607 3852	ENSG00000162607 4567
ENSG00000116641 7613	ENSG00000116641 6951	ENSG00000116641 7073	ENSG00000116641 7109	ENSG00000116641 6826	ENSG00000116641 7992	ENSG00000116641 7271	ENSG00000116641 8643
ENSG00000270549 5	ENSG00000270549 3	ENSG00000270549 2	ENSG00000270549 3	ENSG00000270549 3	ENSG00000270549 7	ENSG00000270549 6	ENSG00000270549 10
ENSG00000132855 13	ENSG00000132855 11	ENSG00000132855 23	ENSG00000132855 28	ENSG00000132855 17	ENSG00000132855 35	ENSG00000132855 22	ENSG00000132855 37
ENSG00000278967 14	ENSG00000278967 6	ENSG00000278967 8	ENSG00000278967 22	ENSG00000278967 9	ENSG00000278967 18	ENSG00000278967 12	ENSG00000278967 36
ENSG00000213703 10	ENSG00000213703 6	ENSG00000213703 4	ENSG00000213703 20	ENSG00000213703 7	ENSG00000213703 9	ENSG00000213703 15	ENSG00000213703 13
ENSG00000235545 21	ENSG00000235545 21	ENSG00000235545 21	ENSG00000235545 15	ENSG00000235545 18	ENSG00000235545 22	ENSG00000235545 20	ENSG00000235545 22
ENSG00000125703 608	ENSG00000125703 547	ENSG00000125703 527	ENSG00000125703 552	ENSG00000125703 622	ENSG00000125703 706	ENSG00000125703 660	ENSG00000125703 757
ENSG00000234318 0	ENSG00000234318 2	ENSG00000234318 1	ENSG00000234318 0	ENSG00000234318 5	ENSG00000234318 4	ENSG00000234318 0	ENSG00000234318 2
ENSG00000237163 0	ENSG00000237163 0	ENSG00000237163 0	ENSG00000237163 0	ENSG00000237163 0	ENSG00000237163 0	ENSG00000237163 0	ENSG00000237163 0
ENSG00000229537 2	ENSG00000229537 1	ENSG00000229537 3	ENSG00000229537 1	ENSG00000229537 5	ENSG00000229537 3	ENSG00000229537 4	ENSG00000229537 3
ENSG00000286455 0	ENSG00000286455 0	ENSG00000286455 0	ENSG00000286455 0	ENSG00000286455 0	ENSG00000286455 1	ENSG00000286455 0	ENSG00000286455 0
ENSG00000227485 0	ENSG00000227485 1	ENSG00000227485 0	ENSG00000227485 0	ENSG00000227485 0	ENSG00000227485 0	ENSG00000227485 0	ENSG00000227485 0
ENSG00000229225 0	ENSG00000229225 0	ENSG00000229225 0	ENSG00000229225 0	ENSG00000229225 0	ENSG00000229225 0	ENSG00000229225 0	ENSG00000229225 1
ENSG00000203605 0	ENSG00000203605 0	ENSG00000203605 0	ENSG00000203605 0	ENSG00000203605 0	ENSG00000203605 0	ENSG00000203605 1	ENSG00000203605 0
ENSG00000224209 10	ENSG00000224209 9	ENSG00000224209 7	ENSG00000224209 6	ENSG00000224209 9	ENSG00000224209 5	ENSG00000224209 12	ENSG00000224209 9
ENSG00000252259 0	ENSG00000252259 0	ENSG00000252259 0	ENSG00000252259 0	ENSG00000252259 0	ENSG00000252259 0	ENSG00000252259 0	ENSG00000252259 0
ENSG00000228734 2	ENSG00000228734 6	ENSG00000228734 2	ENSG00000228734 2	ENSG00000228734 0	ENSG00000228734 2	ENSG00000228734 2	ENSG00000228734 2
ENSG00000223683 0	ENSG00000223683 0	ENSG00000223683 0	ENSG00000223683 0	ENSG00000223683 0	ENSG00000223683 0	ENSG00000223683 0	ENSG00000223683 0
ENSG00000230798 207	ENSG00000230798 163	ENSG00000230798 170	ENSG00000230798 172	ENSG00000230798 190	ENSG00000230798 199	ENSG00000230798 237	ENSG00000230798 227
ENSG00000187140 404	ENSG00000187140 403	ENSG00000187140 395	ENSG00000187140 369	ENSG00000187140 419	ENSG00000187140 370	ENSG00000187140 419	ENSG00000187140 478
ENSG00000275836 3	ENSG00000275836 0	ENSG00000275836 1	ENSG00000275836 0	ENSG00000275836 0	ENSG00000275836 0	ENSG00000275836 1	ENSG00000275836 1
ENSG00000252784 0	ENSG00000252784 0	ENSG00000252784 0	ENSG00000252784 0	ENSG00000252784 0	ENSG00000252784 0	ENSG00000252784 0	ENSG00000252784 0
ENSG00000236674 1	ENSG00000236674 0	ENSG00000236674 0	ENSG00000236674 1	ENSG00000236674 0	ENSG00000236674 0	ENSG00000236674 1	ENSG00000236674 4
ENSG00000088035 666	ENSG00000088035 560	ENSG00000088035 622	ENSG00000088035 705	ENSG00000088035 718	ENSG00000088035 948	ENSG00000088035 798	ENSG00000088035 938
ENSG00000142856 1061	ENSG00000142856 1017	ENSG00000142856 957	ENSG00000142856 874	ENSG00000142856 916	ENSG00000142856 1095	ENSG00000142856 945	ENSG00000142856 1191
ENSG00000286429 7	ENSG00000286429 2	ENSG00000286429 8	ENSG00000286429 10	ENSG00000286429 4	ENSG00000286429 11	ENSG00000286429 4	ENSG00000286429 18
ENSG00000203965 384	ENSG00000203965 333	ENSG00000203965 322	ENSG00000203965 340	ENSG00000203965 351	ENSG00000203965 486	ENSG00000203965 409	ENSG00000203965 491
ENSG00000264271 0	ENSG00000264271 0	ENSG00000264271 1	ENSG00000264271 4	ENSG00000264271 0	ENSG00000264271 1	ENSG00000264271 1	ENSG00000264271 2
ENSG00000251720 0	ENSG00000251720 6	ENSG00000251720 6	ENSG00000251720 2	ENSG00000251720 1	ENSG00000251720 4	ENSG00000251720 5	ENSG00000251720 10
ENSG00000116652 61	ENSG00000116652 64	ENSG00000116652 47	ENSG00000116652 67	ENSG00000116652 69	ENSG00000116652 111	ENSG00000116652 89	ENSG00000116652 108
ENSG00000276884 0	ENSG00000276884 0	ENSG00000276884 0	ENSG00000276884 0	ENSG00000276884 0	ENSG00000276884 0	ENSG00000276884 0	ENSG00000276884 0
ENSG00000278287 0	ENSG00000278287 0	ENSG00000278287 0	ENSG00000278287 0	ENSG00000278287 0	ENSG00000278287 0	ENSG00000278287 0	ENSG00000278287 0
ENSG00000277565 0	ENSG00000277565 0	ENSG00000277565 0	ENSG00000277565 0	ENSG00000277565 0	ENSG00000277565 0	ENSG00000277565 0	ENSG00000277565 0
ENSG00000275823 0	ENSG00000275823 0	ENSG00000275823 0	ENSG00000275823 0	ENSG00000275823 0	ENSG00000275823 0	ENSG00000275823 0	ENSG00000275823 0
ENSG00000277689 0	ENSG00000277689 0	ENSG00000277689 0	ENSG00000277689 0	ENSG00000277689 0	ENSG00000277689 0	ENSG00000277689 0	ENSG00000277689 0
ENSG00000274199 0	ENSG00000274199 0	ENSG00000274199 0	ENSG00000274199 0	ENSG00000274199 0	ENSG00000274199 0	ENSG00000274199 0	ENSG00000274199 0
ENSG00000079739 6451	ENSG00000079739 5631	ENSG00000079739 5618	ENSG00000079739 5352	ENSG00000079739 5868	ENSG00000079739 6201	ENSG00000079739 5901	ENSG00000079739 6787
ENSG00000244256 37	ENSG00000244256 28	ENSG00000244256 27	ENSG00000244256 37	ENSG00000244256 45	ENSG00000244256 43	ENSG00000244256 30	ENSG00000244256 50
ENSG00000185483 374	ENSG00000185483 378	ENSG00000185483 320	ENSG00000185483 338	ENSG00000185483 343	ENSG00000185483 325	ENSG00000185483 327	ENSG00000185483 404
ENSG00000177452 1	ENSG00000177452 3	ENSG00000177452 5	ENSG00000177452 5	ENSG00000177452 0	ENSG00000177452 1	ENSG00000177452 4	ENSG00000177452 4
ENSG00000228056 2	ENSG00000228056 1	ENSG00000228056 1	ENSG00000228056 5	ENSG00000228056 2	ENSG00000228056 4	ENSG00000228056 4	ENSG00000228056 3
ENSG00000207190 0	ENSG00000207190 0	ENSG00000207190 0	ENSG00000207190 0	ENSG00000207190 0	ENSG00000207190 1	ENSG00000207190 0	ENSG00000207190 0
ENSG00000200508 0	ENSG00000200508 0	ENSG00000200508 2	ENSG00000200508 0	ENSG00000200508 0	ENSG00000200508 0	ENSG00000200508 0	ENSG00000200508 0
ENSG00000223949 11	ENSG00000223949 9	ENSG00000223949 5	ENSG00000223949 8	ENSG00000223949 15	ENSG00000223949 14	ENSG00000223949 13	ENSG00000223949 12
ENSG00000284928 0	ENSG00000284928 1	ENSG00000284928 0	ENSG00000284928 0	ENSG00000284928 0	ENSG00000284928 0	ENSG00000284928 1	ENSG00000284928 0
ENSG00000177414 0	ENSG00000177414 3	ENSG00000177414 0	ENSG00000177414 0	ENSG00000177414 2	ENSG00000177414 1	ENSG00000177414 0	ENSG00000177414 2
ENSG00000238653 0	ENSG00000238653 0	ENSG00000238653 0	ENSG00000238653 0	ENSG00000238653 0	ENSG00000238653 0	ENSG00000238653 0	ENSG00000238653 0
ENSG00000158966 793	ENSG00000158966 646	ENSG00000158966 638	ENSG00000158966 661	ENSG00000158966 559	ENSG00000158966 582	ENSG00000158966 607	ENSG00000158966 684
ENSG00000264470 1	ENSG00000264470 0	ENSG00000264470 0	ENSG00000264470 0	ENSG00000264470 0	ENSG00000264470 0	ENSG00000264470 0	ENSG00000264470 0
ENSG00000162437 1018	ENSG00000162437 895	ENSG00000162437 890	ENSG00000162437 925	ENSG00000162437 801	ENSG00000162437 876	ENSG00000162437 868	ENSG00000162437 995
ENSG00000162434 6240	ENSG00000162434 5788	ENSG00000162434 5623	ENSG00000162434 5805	ENSG00000162434 5265	ENSG00000162434 6157	ENSG00000162434 5596	ENSG00000162434 6647
ENSG00000234784 2	ENSG00000234784 0	ENSG00000234784 0	ENSG00000234784 2	ENSG00000234784 1	ENSG00000234784 1	ENSG00000234784 1	ENSG00000234784 0
ENSG00000233877 2	ENSG00000233877 0	ENSG00000233877 0	ENSG00000233877 1	ENSG00000233877 6	ENSG00000233877 1	ENSG00000233877 1	ENSG00000233877 1
ENSG00000226891 10	ENSG00000226891 3	ENSG00000226891 8	ENSG00000226891 12	ENSG00000226891 12	ENSG00000226891 16	ENSG00000226891 11	ENSG00000226891 14
ENSG00000185031 0	ENSG00000185031 2	ENSG00000185031 2	ENSG00000185031 1	ENSG00000185031 3	ENSG00000185031 0	ENSG00000185031 3	ENSG00000185031 2
ENSG00000272506 1	ENSG00000272506 0	ENSG00000272506 1	ENSG00000272506 4	ENSG00000272506 3	ENSG00000272506 1	ENSG00000272506 6	ENSG00000272506 0
ENSG00000212257 0	ENSG00000212257 0	ENSG00000212257 2	ENSG00000212257 0	ENSG00000212257 0	ENSG00000212257 0	ENSG00000212257 0	ENSG00000212257 0
ENSG00000265996 5	ENSG00000265996 3	ENSG00000265996 2	ENSG00000265996 5	ENSG00000265996 7	ENSG00000265996 5	ENSG00000265996 4	ENSG00000265996 2
ENSG00000199135 1	ENSG00000199135 2	ENSG00000199135 1	ENSG00000199135 1	ENSG00000199135 1	ENSG00000199135 2	ENSG00000199135 0	ENSG00000199135 1
ENSG00000235804 0	ENSG00000235804 1	ENSG00000235804 0	ENSG00000235804 0	ENSG00000235804 0	ENSG00000235804 0	ENSG00000235804 0	ENSG00000235804 0
ENSG00000234496 0	ENSG00000234496 0	ENSG00000234496 0	ENSG00000234496 0	ENSG00000234496 0	ENSG00000234496 0	ENSG00000234496 0	ENSG00000234496 0
ENSG00000162433 1924	ENSG00000162433 1673	ENSG00000162433 1616	ENSG00000162433 1487	ENSG00000162433 1670	ENSG00000162433 1744	ENSG00000162433 1663	ENSG00000162433 1998
ENSG00000231622 2	ENSG00000231622 3	ENSG00000231622 1	ENSG00000231622 2	ENSG00000231622 2	ENSG00000231622 3	ENSG00000231622 0	ENSG00000231622 1
ENSG00000116675 1467	ENSG00000116675 1339	ENSG00000116675 1345	ENSG00000116675 1434	ENSG00000116675 1081	ENSG00000116675 1404	ENSG00000116675 1219	ENSG00000116675 1584
ENSG00000229294 1	ENSG00000229294 3	ENSG00000229294 1	ENSG00000229294 2	ENSG00000229294 2	ENSG00000229294 1	ENSG00000229294 0	ENSG00000229294 6
ENSG00000234144 2	ENSG00000234144 1	ENSG00000234144 4	ENSG00000234144 0	ENSG00000234144 1	ENSG00000234144 1	ENSG00000234144 0	ENSG00000234144 1
ENSG00000222624 0	ENSG00000222624 0	ENSG00000222624 1	ENSG00000222624 0	ENSG00000222624 0	ENSG00000222624 1	ENSG00000222624 2	ENSG00000222624 2
ENSG00000213625 3440	ENSG00000213625 3060	ENSG00000213625 2994	ENSG00000213625 3112	ENSG00000213625 2856	ENSG00000213625 3485	ENSG00000213625 3156	ENSG00000213625 3580
ENSG00000116678 42	ENSG00000116678 42	ENSG00000116678 56	ENSG00000116678 31	ENSG00000116678 62	ENSG00000116678 59	ENSG00000116678 48	ENSG00000116678 57
ENSG00000237852 0	ENSG00000237852 1	ENSG00000237852 0	ENSG00000237852 0	ENSG00000237852 0	ENSG00000237852 0	ENSG00000237852 1	ENSG00000237852 1
ENSG00000224570 0	ENSG00000224570 0	ENSG00000224570 0	ENSG00000224570 0	ENSG00000224570 0	ENSG00000224570 0	ENSG00000224570 0	ENSG00000224570 1
ENSG00000285079 0	ENSG00000285079 0	ENSG00000285079 0	ENSG00000285079 0	ENSG00000285079 0	ENSG00000285079 0	ENSG00000285079 0	ENSG00000285079 0
ENSG00000239319 0	ENSG00000239319 0	ENSG00000239319 0	ENSG00000239319 0	ENSG00000239319 0	ENSG00000239319 0	ENSG00000239319 0	ENSG00000239319 0
ENSG00000184588 4233	ENSG00000184588 3781	ENSG00000184588 3720	ENSG00000184588 3977	ENSG00000184588 3669	ENSG00000184588 4607	ENSG00000184588 4245	ENSG00000184588 5004
ENSG00000227466 0	ENSG00000227466 0	ENSG00000227466 0	ENSG00000227466 0	ENSG00000227466 0	ENSG00000227466 0	ENSG00000227466 1	ENSG00000227466 0
ENSG00000223152 0	ENSG00000223152 0	ENSG00000223152 0	ENSG00000223152 0	ENSG00000223152 0	ENSG00000223152 0	ENSG00000223152 0	ENSG00000223152 0
ENSG00000118473 4	ENSG00000118473 3	ENSG00000118473 6	ENSG00000118473 5	ENSG00000118473 10	ENSG00000118473 3	ENSG00000118473 1	ENSG00000118473 2
ENSG00000264720 0	ENSG00000264720 0	ENSG00000264720 0	ENSG00000264720 0	ENSG00000264720 0	ENSG00000264720 0	ENSG00000264720 0	ENSG00000264720 0
ENSG00000248458 0	ENSG00000248458 2	ENSG00000248458 0	ENSG00000248458 0	ENSG00000248458 0	ENSG00000248458 0	ENSG00000248458 1	ENSG00000248458 0
ENSG00000152760 1	ENSG00000152760 0	ENSG00000152760 0	ENSG00000152760 0	ENSG00000152760 1	ENSG00000152760 0	ENSG00000152760 0	ENSG00000152760 0
ENSG00000172410 0	ENSG00000172410 1	ENSG00000172410 0	ENSG00000172410 0	ENSG00000172410 0	ENSG00000172410 0	ENSG00000172410 0	ENSG00000172410 0
ENSG00000152763 54	ENSG00000152763 49	ENSG00000152763 45	ENSG00000152763 53	ENSG00000152763 46	ENSG00000152763 59	ENSG00000152763 45	ENSG00000152763 73
ENSG00000231080 0	ENSG00000231080 0	ENSG00000231080 0	ENSG00000231080 0	ENSG00000231080 0	ENSG00000231080 0	ENSG00000231080 0	ENSG00000231080 0
ENSG00000198160 1718	ENSG00000198160 1678	ENSG00000198160 1524	ENSG00000198160 1632	ENSG00000198160 1603	ENSG00000198160 2066	ENSG00000198160 1767	ENSG00000198160 2176
ENSG00000116704 1109	ENSG00000116704 1015	ENSG00000116704 1073	ENSG00000116704 1084	ENSG00000116704 962	ENSG00000116704 1137	ENSG00000116704 1037	ENSG00000116704 1199
ENSG00000203963 1	ENSG00000203963 2	ENSG00000203963 0	ENSG00000203963 0	ENSG00000203963 0	ENSG00000203963 0	ENSG00000203963 0	ENSG00000203963 0
ENSG00000252433 0	ENSG00000252433 0	ENSG00000252433 0	ENSG00000252433 0	ENSG00000252433 0	ENSG00000252433 0	ENSG00000252433 0	ENSG00000252433 0
ENSG00000275678 0	ENSG00000275678 0	ENSG00000275678 0	ENSG00000275678 0	ENSG00000275678 0	ENSG00000275678 0	ENSG00000275678 0	ENSG00000275678 0
ENSG00000162594 1	ENSG00000162594 1	ENSG00000162594 0	ENSG00000162594 0	ENSG00000162594 0	ENSG00000162594 1	ENSG00000162594 0	ENSG00000162594 0
ENSG00000253074 0	ENSG00000253074 0	ENSG00000253074 0	ENSG00000253074 0	ENSG00000253074 0	ENSG00000253074 0	ENSG00000253074 0	ENSG00000253074 0
ENSG00000252116 0	ENSG00000252116 0	ENSG00000252116 0	ENSG00000252116 0	ENSG00000252116 0	ENSG00000252116 0	ENSG00000252116 0	ENSG00000252116 0
ENSG00000228523 0	ENSG00000228523 0	ENSG00000228523 2	ENSG00000228523 0	ENSG00000228523 0	ENSG00000228523 0	ENSG00000228523 0	ENSG00000228523 0
ENSG00000081985 405	ENSG00000081985 351	ENSG00000081985 388	ENSG00000081985 397	ENSG00000081985 360	ENSG00000081985 409	ENSG00000081985 384	ENSG00000081985 486
ENSG00000142864 14868	ENSG00000142864 14002	ENSG00000142864 13275	ENSG00000142864 13384	ENSG00000142864 12432	ENSG00000142864 14117	ENSG00000142864 13120	ENSG00000142864 15078
ENSG00000223263 16	ENSG00000223263 9	ENSG00000223263 5	ENSG00000223263 13	ENSG00000223263 13	ENSG00000223263 15	ENSG00000223263 7	ENSG00000223263 13
ENSG00000235200 0	ENSG00000235200 2	ENSG00000235200 0	ENSG00000235200 0	ENSG00000235200 0	ENSG00000235200 0	ENSG00000235200 0	ENSG00000235200 0
ENSG00000207504 0	ENSG00000207504 0	ENSG00000207504 0	ENSG00000207504 0	ENSG00000207504 0	ENSG00000207504 0	ENSG00000207504 0	ENSG00000207504 0
ENSG00000238139 0	ENSG00000238139 0	ENSG00000238139 0	ENSG00000238139 0	ENSG00000238139 0	ENSG00000238139 0	ENSG00000238139 0	ENSG00000238139 0
ENSG00000242482 0	ENSG00000242482 0	ENSG00000242482 0	ENSG00000242482 0	ENSG00000242482 0	ENSG00000242482 0	ENSG00000242482 0	ENSG00000242482 0
ENSG00000232048 0	ENSG00000232048 0	ENSG00000232048 0	ENSG00000232048 0	ENSG00000232048 0	ENSG00000232048 0	ENSG00000232048 0	ENSG00000232048 0
ENSG00000116717 360	ENSG00000116717 302	ENSG00000116717 307	ENSG00000116717 347	ENSG00000116717 395	ENSG00000116717 482	ENSG00000116717 484	ENSG00000116717 488
ENSG00000172380 13857	ENSG00000172380 12742	ENSG00000172380 11766	ENSG00000172380 12239	ENSG00000172380 11683	ENSG00000172380 14020	ENSG00000172380 12502	ENSG00000172380 15089
ENSG00000238778 3	ENSG00000238778 1	ENSG00000238778 3	ENSG00000238778 6	ENSG00000238778 2	ENSG00000238778 6	ENSG00000238778 2	ENSG00000238778 3
ENSG00000232284 50	ENSG00000232284 71	ENSG00000232284 61	ENSG00000232284 64	ENSG00000232284 47	ENSG00000232284 70	ENSG00000232284 53	ENSG00000232284 75
ENSG00000235055 2	ENSG00000235055 1	ENSG00000235055 2	ENSG00000235055 1	ENSG00000235055 1	ENSG00000235055 1	ENSG00000235055 3	ENSG00000235055 3
ENSG00000162595 43	ENSG00000162595 27	ENSG00000162595 38	ENSG00000162595 28	ENSG00000162595 28	ENSG00000162595 43	ENSG00000162595 22	ENSG00000162595 42
ENSG00000228431 1	ENSG00000228431 0	ENSG00000228431 3	ENSG00000228431 1	ENSG00000228431 2	ENSG00000228431 1	ENSG00000228431 0	ENSG00000228431 3
ENSG00000116729 2940	ENSG00000116729 2658	ENSG00000116729 2495	ENSG00000116729 2547	ENSG00000116729 2293	ENSG00000116729 2544	ENSG00000116729 2466	ENSG00000116729 2834
ENSG00000234383 9	ENSG00000234383 17	ENSG00000234383 10	ENSG00000234383 17	ENSG00000234383 17	ENSG00000234383 18	ENSG00000234383 17	ENSG00000234383 24
ENSG00000221203 1	ENSG00000221203 2	ENSG00000221203 2	ENSG00000221203 1	ENSG00000221203 0	ENSG00000221203 1	ENSG00000221203 1	ENSG00000221203 2
ENSG00000229133 9	ENSG00000229133 8	ENSG00000229133 12	ENSG00000229133 6	ENSG00000229133 12	ENSG00000229133 2	ENSG00000229133 7	ENSG00000229133 5
ENSG00000225242 0	ENSG00000225242 0	ENSG00000225242 0	ENSG00000225242 0	ENSG00000225242 0	ENSG00000225242 0	ENSG00000225242 0	ENSG00000225242 0
ENSG00000237622 0	ENSG00000237622 0	ENSG00000237622 1	ENSG00000237622 0	ENSG00000237622 1	ENSG00000237622 1	ENSG00000237622 0	ENSG00000237622 0
ENSG00000229440 0	ENSG00000229440 0	ENSG00000229440 0	ENSG00000229440 0	ENSG00000229440 0	ENSG00000229440 0	ENSG00000229440 0	ENSG00000229440 0
ENSG00000116745 0	ENSG00000116745 1	ENSG00000116745 3	ENSG00000116745 1	ENSG00000116745 1	ENSG00000116745 4	ENSG00000116745 2	ENSG00000116745 3
ENSG00000024526 3606	ENSG00000024526 3252	ENSG00000024526 3023	ENSG00000024526 3249	ENSG00000024526 3294	ENSG00000024526 4109	ENSG00000024526 3555	ENSG00000024526 4296
ENSG00000233589 27	ENSG00000233589 16	ENSG00000233589 28	ENSG00000233589 24	ENSG00000233589 30	ENSG00000233589 50	ENSG00000233589 32	ENSG00000233589 37
ENSG00000234264 21	ENSG00000234264 15	ENSG00000234264 11	ENSG00000234264 20	ENSG00000234264 12	ENSG00000234264 18	ENSG00000234264 18	ENSG00000234264 22
ENSG00000225167 0	ENSG00000225167 2	ENSG00000225167 0	ENSG00000225167 0	ENSG00000225167 0	ENSG00000225167 0	ENSG00000225167 0	ENSG00000225167 0
ENSG00000285041 1	ENSG00000285041 0	ENSG00000285041 0	ENSG00000285041 0	ENSG00000285041 0	ENSG00000285041 2	ENSG00000285041 0	ENSG00000285041 0
ENSG00000285407 0	ENSG00000285407 0	ENSG00000285407 0	ENSG00000285407 0	ENSG00000285407 0	ENSG00000285407 0	ENSG00000285407 0	ENSG00000285407 0
ENSG00000285473 0	ENSG00000285473 0	ENSG00000285473 0	ENSG00000285473 0	ENSG00000285473 0	ENSG00000285473 0	ENSG00000285473 0	ENSG00000285473 0
ENSG00000223883 0	ENSG00000223883 2	ENSG00000223883 0	ENSG00000223883 0	ENSG00000223883 0	ENSG00000223883 0	ENSG00000223883 0	ENSG00000223883 0
ENSG00000235446 0	ENSG00000235446 0	ENSG00000235446 0	ENSG00000235446 0	ENSG00000235446 0	ENSG00000235446 0	ENSG00000235446 0	ENSG00000235446 0
ENSG00000229639 0	ENSG00000229639 0	ENSG00000229639 0	ENSG00000229639 0	ENSG00000229639 0	ENSG00000229639 0	ENSG00000229639 0	ENSG00000229639 1
ENSG00000287453 0	ENSG00000287453 0	ENSG00000287453 0	ENSG00000287453 0	ENSG00000287453 0	ENSG00000287453 0	ENSG00000287453 0	ENSG00000287453 0
ENSG00000033122 28	ENSG00000033122 45	ENSG00000033122 37	ENSG00000033122 38	ENSG00000033122 35	ENSG00000033122 48	ENSG00000033122 36	ENSG00000033122 50
ENSG00000270615 0	ENSG00000270615 0	ENSG00000270615 0	ENSG00000270615 0	ENSG00000270615 0	ENSG00000270615 0	ENSG00000270615 0	ENSG00000270615 0
ENSG00000287283 0	ENSG00000287283 0	ENSG00000287283 1	ENSG00000287283 0	ENSG00000287283 0	ENSG00000287283 1	ENSG00000287283 0	ENSG00000287283 0
ENSG00000240692 0	ENSG00000240692 0	ENSG00000240692 0	ENSG00000240692 0	ENSG00000240692 0	ENSG00000240692 0	ENSG00000240692 0	ENSG00000240692 0
ENSG00000229359 1	ENSG00000229359 0	ENSG00000229359 0	ENSG00000229359 0	ENSG00000229359 0	ENSG00000229359 0	ENSG00000229359 0	ENSG00000229359 0
ENSG00000237919 0	ENSG00000237919 0	ENSG00000237919 0	ENSG00000237919 0	ENSG00000237919 0	ENSG00000237919 0	ENSG00000237919 0	ENSG00000237919 0
ENSG00000066557 1132	ENSG00000066557 1045	ENSG00000066557 1026	ENSG00000066557 1052	ENSG00000066557 961	ENSG00000066557 1234	ENSG00000066557 1045	ENSG00000066557 1352
ENSG00000244389 5	ENSG00000244389 3	ENSG00000244389 1	ENSG00000244389 5	ENSG00000244389 8	ENSG00000244389 4	ENSG00000244389 2	ENSG00000244389 4
ENSG00000116754 5621	ENSG00000116754 4824	ENSG00000116754 5048	ENSG00000116754 5501	ENSG00000116754 4791	ENSG00000116754 6256	ENSG00000116754 5575	ENSG00000116754 6838
ENSG00000228988 9	ENSG00000228988 3	ENSG00000228988 2	ENSG00000228988 5	ENSG00000228988 3	ENSG00000228988 8	ENSG00000228988 3	ENSG00000228988 5
ENSG00000118454 1573	ENSG00000118454 1445	ENSG00000118454 1487	ENSG00000118454 1455	ENSG00000118454 1358	ENSG00000118454 1544	ENSG00000118454 1416	ENSG00000118454 1733
ENSG00000197568 16	ENSG00000197568 18	ENSG00000197568 25	ENSG00000197568 26	ENSG00000197568 14	ENSG00000197568 25	ENSG00000197568 15	ENSG00000197568 14
ENSG00000226088 1	ENSG00000226088 3	ENSG00000226088 1	ENSG00000226088 2	ENSG00000226088 3	ENSG00000226088 0	ENSG00000226088 6	ENSG00000226088 3
ENSG00000116761 205	ENSG00000116761 174	ENSG00000116761 175	ENSG00000116761 189	ENSG00000116761 264	ENSG00000116761 343	ENSG00000116761 317	ENSG00000116761 321
ENSG00000278636 1	ENSG00000278636 0	ENSG00000278636 2	ENSG00000278636 2	ENSG00000278636 1	ENSG00000278636 1	ENSG00000278636 0	ENSG00000278636 0
ENSG00000271992 7	ENSG00000271992 5	ENSG00000271992 4	ENSG00000271992 8	ENSG00000271992 5	ENSG00000271992 14	ENSG00000271992 4	ENSG00000271992 6
ENSG00000233020 1	ENSG00000233020 0	ENSG00000233020 0	ENSG00000233020 2	ENSG00000233020 1	ENSG00000233020 0	ENSG00000233020 0	ENSG00000233020 0
ENSG00000237033 0	ENSG00000237033 0	ENSG00000237033 0	ENSG00000237033 0	ENSG00000237033 0	ENSG00000237033 0	ENSG00000237033 0	ENSG00000237033 0
ENSG00000229051 0	ENSG00000229051 0	ENSG00000229051 0	ENSG00000229051 0	ENSG00000229051 0	ENSG00000229051 0	ENSG00000229051 0	ENSG00000229051 0
ENSG00000226208 1	ENSG00000226208 0	ENSG00000226208 0	ENSG00000226208 0	ENSG00000226208 0	ENSG00000226208 0	ENSG00000226208 0	ENSG00000226208 0
ENSG00000050628 1	ENSG00000050628 0	ENSG00000050628 1	ENSG00000050628 2	ENSG00000050628 1	ENSG00000050628 2	ENSG00000050628 2	ENSG00000050628 1
ENSG00000235782 8	ENSG00000235782 4	ENSG00000235782 5	ENSG00000235782 4	ENSG00000235782 11	ENSG00000235782 8	ENSG00000235782 6	ENSG00000235782 9
ENSG00000269933 0	ENSG00000269933 0	ENSG00000269933 0	ENSG00000269933 0	ENSG00000269933 0	ENSG00000269933 0	ENSG00000269933 0	ENSG00000269933 0
ENSG00000235079 12	ENSG00000235079 6	ENSG00000235079 6	ENSG00000235079 9	ENSG00000235079 2	ENSG00000235079 13	ENSG00000235079 13	ENSG00000235079 14
ENSG00000132485 2512	ENSG00000132485 2327	ENSG00000132485 2297	ENSG00000132485 2544	ENSG00000132485 2158	ENSG00000132485 2831	ENSG00000132485 2459	ENSG00000132485 2871
ENSG00000207721 8	ENSG00000207721 10	ENSG00000207721 12	ENSG00000207721 16	ENSG00000207721 12	ENSG00000207721 27	ENSG00000207721 12	ENSG00000207721 23
ENSG00000229956 15	ENSG00000229956 19	ENSG00000229956 21	ENSG00000229956 20	ENSG00000229956 23	ENSG00000229956 24	ENSG00000229956 26	ENSG00000229956 38
ENSG00000226324 0	ENSG00000226324 0	ENSG00000226324 0	ENSG00000226324 0	ENSG00000226324 0	ENSG00000226324 0	ENSG00000226324 0	ENSG00000226324 2
ENSG00000172260 441	ENSG00000172260 436	ENSG00000172260 398	ENSG00000172260 466	ENSG00000172260 381	ENSG00000172260 451	ENSG00000172260 404	ENSG00000172260 469
[truncated: 58,678 more rows]
