# Supplementary material for: Gene Selection of Methionine-Dependent Melanoma and Independent Melanoma by Variable Selection Using Tensor Decomposition
Source: Genes (Basel). 2024 Nov 28;15(12):1543. doi: 10.3390/genes15121543 (PMC11675770; doi:10.3390/genes15121543)
Supplement: Supplementary file 1 [file genes-15-01543-s001.zip › S1_selected_genes.csv]

A2M
AAAS
AACS
AADAT
AAGAB
AAK1
AAMDC
AAMP
AAR2
AARS1
AARS2
AASDHPPT
AASS
AATF
AATK
ABCA1
ABCA2
ABCA5
ABCB10
ABCB4
ABCB5
ABCB6
ABCB7
ABCB8
ABCB9
ABCC1
ABCC10
ABCC2
ABCC4
ABCC5
ABCD1
ABCD3
ABCD4
ABCE1
ABCF1
ABCF2
ABCF3
ABHD10
ABHD11
ABHD12
ABHD13
ABHD14B
ABHD17A
ABHD17B
ABHD2
ABHD5
ABHD6
ABI2
ABITRAM
ABL1
ABL2
ABLIM1
ABR
ABRACL
ABRAXAS1
ABT1
ABTB1
ABTB2
ACAA1
ACAA2
ACACA
ACAD10
ACAD8
ACADM
ACADS
ACADSB
ACADVL
ACAN
ACAP2
ACAP3
ACAT1
ACAT2
ACBD3
ACBD4
ACBD5
ACCS
ACD
ACER3
ACIN1
ACLY
ACO1
ACOT13
ACOT2
ACOT7
ACOT8
ACOT9
ACOX1
ACP2
ACP3
ACP5
ACP6
ACSF3
ACSL1
ACSL3
ACSL4
ACSS1
ACSS2
ACSS3
ACTA2
ACTB
ACTBL2
ACTG1
ACTL6A
ACTN1
ACTN4
ACTR10
ACTR1A
ACTR1B
ACTR2
ACTR3
ACTR3B
ACTR3C
ACVR1
ACVR2A
ACVR2B
ACYP1
ADA
ADAL
ADAM11
ADAM15
ADAM17
ADAM19
ADAM23
ADAMTS1
ADAMTS15
ADAMTS17
ADAMTS3
ADAMTS4
ADAMTS5
ADAMTS9
ADAMTSL4-AS1
ADAR
ADARB1
ADAT1
ADCK2
ADCY1
ADCY2
ADCY3
ADCY6
ADCY9
ADD1
ADD3
ADGRA2
ADGRA3
ADGRE5
ADGRG1
ADGRG6
ADGRL1
ADH5
ADIPOR1
ADIPOR2
ADISSP
ADM2
ADNP
ADNP2
ADO
ADPGK
ADPRH
ADPRS
ADRA2C
ADRB2
ADRM1
ADSS2
AEBP1
AEBP2
AEN
AFAP1
AFAP1L1
AFAP1L2
AFDN
AFF4
AFG2A
AFG3L1P
AFG3L2
AFMID
AFTPH
AGAP1
AGAP2-AS1
AGAP3
AGBL5
AGFG1
AGFG2
AGK
AGO3
AGO4
AGPAT1
AGPAT2
AGPAT3
AGPAT4
AGPAT5
AGPS
AGRN
AGTPBP1
AGTRAP
AHCTF1
AHCY
AHCYL1
AHCYL2
AHDC1
AHI1
AHNAK
AHNAK2
AHR
AHRR
AHSA1
AHSA2P
AIF1L
AIFM1
AIFM2
AIFM3
AIM2
AIMP1
AIMP2
AIP
AJUBA
AK2
AK3
AK4
AK5
AKAP1
AKAP11
AKAP12
AKAP13
AKAP17A
AKAP6
AKAP7
AKAP8L
AKAP9
AKIP1
AKIRIN1
AKR1A1
AKR1B1
AKR1B10
AKR7A2
AKT1
AKT1S1
AKT2
AKT3
ALCAM
ALDH18A1
ALDH1A1
ALDH1A3
ALDH1B1
ALDH1L2
ALDH2
ALDH3A2
ALDH3B1
ALDH4A1
ALDH7A1
ALDOA
ALDOC
ALG1
ALG10B
ALG11
ALG2
ALG3
ALG5
ALG6
ALG8
ALKBH1
ALKBH4
ALKBH5
ALKBH8
ALPK2
ALS2
ALX1
ALYREF
AMBRA1
AMD1
AMDHD2
AMFR
AMIGO1
AMIGO2
AMMECR1
AMMECR1L
AMOT
AMOTL1
AMOTL2
AMPD2
AMPH
AMZ2
ANAPC1
ANAPC11
ANAPC13
ANAPC15
ANAPC16
ANGEL1
ANGEL2
ANGPT1
ANGPTL2
ANGPTL4
ANK2
ANK3
ANKEF1
ANKFN1
ANKFY1
ANKH
ANKIB1
ANKLE1
ANKRD1
ANKRD10
ANKRD11
ANKRD12
ANKRD13B
ANKRD13C
ANKRD13D
ANKRD26
ANKRD27
ANKRD28
ANKRD29
ANKRD30B
ANKRD34A
ANKRD36
ANKRD36C
ANKRD40
ANKRD42
ANKRD44
ANKRD52
ANKRD54
ANKRD9
ANKS1A
ANKS3
ANKS6
ANKZF1
ANLN
ANO10
ANO2
ANO3
ANO4
ANO5
ANO6
ANO8
ANP32A
ANP32B
ANP32E
ANTKMT
ANTXR1
ANTXR2
ANXA1
ANXA11
ANXA2
ANXA5
ANXA6
ANXA7
AOPEP
AP1AR
AP1B1
AP1G1
AP1G2
AP1M1
AP1S1
AP1S2
AP2A1
AP2A2
AP2B1
AP2M1
AP2S1
AP3B1
AP3B2
AP3D1
AP3M1
AP3S1
AP4B1
AP4M1
AP5B1
AP5M1
AP5S1
AP5Z1
APAF1
APBA1
APBA2
APBA3
APBB1
APBB2
APC
APCDD1
APEH
APEX1
APEX2
APH1A
APH1B
API5
APLP1
APLP2
APMAP
APOBEC3B
APOBEC3C
APOBEC3G
APOD
APOE
APOL2
APOL6
APOLD1
APOO
APOOL
APP
APPBP2
APPL1
APPL2
APRT
APTX
AQR
ARAP1
ARAP2
ARAP3
ARCN1
AREL1
ARF1
ARF3
ARF4
ARF5
ARFGAP1
ARFGAP2
ARFGEF1
ARFGEF2
ARFGEF3
ARFIP1
ARFIP2
ARG2
ARHGAP1
ARHGAP10
ARHGAP11A
ARHGAP12
ARHGAP17
ARHGAP18
ARHGAP19
ARHGAP21
ARHGAP24
ARHGAP25
ARHGAP28
ARHGAP29
ARHGAP31
ARHGAP35
ARHGAP4
ARHGAP42
ARHGAP45
ARHGAP5
ARHGAP6
ARHGDIA
ARHGDIB
ARHGEF10L
ARHGEF11
ARHGEF12
ARHGEF17
ARHGEF18
ARHGEF19
ARHGEF2
ARHGEF25
ARHGEF28
ARHGEF3
ARHGEF40
ARHGEF6
ARHGEF7
ARHGEF9
ARID1A
ARID1B
ARID2
ARID4A
ARID4B
ARID5B
ARIH2
ARK2N
ARL13B
ARL14EP
ARL16
ARL2
ARL4A
ARL4C
ARL5A
ARL6IP1
ARL6IP5
ARL6IP6
ARL8A
ARL8B
ARMC1
ARMC10
ARMC7
ARMC8
ARMC9
ARMCX1
ARMCX3
ARMCX5
ARMCX6
ARMT1
ARNT
ARNT2
ARPC1A
ARPC2
ARPC5
ARPC5L
ARPIN
ARPP19
ARPP21
ARRB1
ARRB2
ARRDC1
ARRDC2
ARRDC3
ARRDC4
ARSA
ARSB
ARSD
ARSG
ARSI
ARSJ
ARSK
ARSL
ARV1
ASAH1
ASAP1
ASAP2
ASAP3
ASB1
ASB13
ASB2
ASB6
ASB8
ASB9
ASCC1
ASCC2
ASCC3
ASF1A
ASF1B
ASH1L
ASH2L
ASL
ASMTL
ASNSD1
ASPH
ASPHD1
ASPM
ASTN2
ASXL1
ASXL2
ATAD1
ATAD2
ATAD3A
ATAD3B
ATF3
ATF4
ATF5
ATF6
ATF6B
ATF7IP
ATG101
ATG12
ATG13
ATG16L1
ATG16L2
ATG2A
ATG2B
ATG4A
ATG4B
ATG4D
ATG9A
ATL1
ATL3
ATM
ATMIN
ATN1
ATOH8
ATOSB
ATOX1
ATP10A
ATP10D
ATP11A
ATP11B
ATP13A1
ATP13A2
ATP13A3
ATP1A1
ATP1A1-AS1
ATP1B1
ATP1B3
ATP2A2
ATP2B1
ATP2B4
ATP2C1
ATP5F1A
ATP5F1B
ATP5F1C
ATP5F1D
ATP5F1E
ATP5MC1
ATP5MC2
ATP5MF
ATP5MG
ATP5MJ
ATP5PB
ATP5PD
ATP5PF
ATP5PO
ATP6AP1
ATP6AP2
ATP6V0A1
ATP6V0A4
ATP6V0B
ATP6V0D1
ATP6V0D2
ATP6V0E1
ATP6V0E2
ATP6V0E2-AS1
ATP6V1A
ATP6V1B2
ATP6V1C1
ATP6V1D
ATP6V1E1
ATP6V1F
ATP6V1G1
ATP6V1H
ATP7A
ATP8A2
ATP8B2
ATP9A
ATPAF1
ATPSCKMT
ATR
ATRAID
ATRIP
ATRIP-TREX1
ATRN
ATRNL1
ATRX
ATXN1
ATXN10
ATXN1L
ATXN2
ATXN2L
ATXN3
ATXN3L
ATXN7L2
ATXN7L3B
AUP1
AURKA
AURKAIP1
AURKB
AUTS2
AVL9
AVPI1
AXIN1
AXIN2
AXL
AZGP1
AZI2
AZIN1
B2M
B3GALNT2
B3GALT2
B3GALT6
B3GAT1
B3GAT3
B3GNT2
B3GNT9
B4GALNT3
B4GALT1
B4GALT3
B4GALT4
B4GALT5
B4GALT6
B4GALT7
B4GAT1
BAALC
BABAM1
BACE1
BACE2
BACH1
BAD
BAG1
BAG2
BAG3
BAG5
BAG6
BAHCC1
BAIAP2
BAIAP2-DT
BAIAP2L1
BAIAP2L2
BAK1
BAMBI
BANCR
BANF1
BAP1
BARD1
BAX
BAZ1A
BAZ1B
BAZ2A
BBC3
BBLN
BBS10
BBS9
BBX
BCAP31
BCAR1
BCAR3
BCAS2
BCAS3
BCAT1
BCCIP
BCHE
BCKDHB
BCL10
BCL2
BCL2A1
BCL2L1
BCL2L12
BCL2L13
BCL2L2
BCL3
BCL6
BCL7A
BCL7B
BCL7C
BCL9
BCL9L
BCLAF1
BCLAF3
BCOR
BCR
BCS1L
BDH2
BDNF
BDP1
BECN1
BEND3
BEND6
BEST1
BET1
BET1L
BEX1
BEX3
BFAR
BHLHE40
BICC1
BICD1
BICD2
BICDL1
BICRAL
BID
BIN1
BIN3
BIRC2
BIRC3
BIRC5
BIRC6
BIRC7
BIVM
BLCAP
BLM
BLMH
BLOC1S2
BLOC1S5
BLOC1S6
BLTP1
BLTP2
BLTP3A
BLTP3B
BLVRA
BLVRB
BLZF1
BMAL2
BMF
BMI1
BMP1
BMP2K
BMP8B
BMPR1A
BMPR1B
BMPR2
BMS1
BNC2
BNIP2
BNIP3
BNIP3L
BOD1L1
BOLA3-DT
BOP1
BORCS5
BORCS8
BPGM
BPNT2
BPTF
BRAF
BRAP
BRAT1
BRCA1
BRCA2
BRD1
BRD2
BRD3
BRD4
BRD7
BRD8
BRD9
BRF1
BRI3
BRI3BP
BRIP1
BRIX1
BRK1
BRMS1
BROX
BRPF1
BRPF3
BRSK2
BSDC1
BSG
BST1
BST2
BTBD1
BTBD2
BTBD3
BTBD7
BTBD9
BTD
BTF3
BTG1
BTG2
BTG3
BTN2A1
BUB1
BUB1B
BUB3
BUD23
BUD31
BVES
BYSL
BZW1
C10orf90
C11orf24
C11orf58
C11orf68
C12orf4
C12orf57
C12orf75
C14orf132
C15orf39
C17orf58
C17orf80
C18orf54
C19orf12
C19orf25
C19orf47
C19orf48P
C19orf53
C1GALT1
C1GALT1C1
C1orf115
C1orf122
C1orf159
C1orf174
C1orf198
C1orf21
C1orf216
C1orf35
C1orf43
C1orf52
C1orf56
C1orf74
C1QBP
C1QTNF1
C1R
C1RL
C1RL-AS1
C1S
C21orf91
C22orf39
C2CD2
C2CD2L
C2CD3
C2CD5
C2orf68
C3
C3orf18
C3orf38
C3orf70
C4orf19
C4orf3
C4orf33
C4orf46
C4orf54
C5orf15
C5orf22
C5orf24
C6orf120
C6orf141
C6orf89
C7orf50
C8orf33
C8orf58
CA13
CA14
CA5B
CA8
CAAP1
CAB39
CAB39L
CABIN1
CABLES1
CABLES2
CACHD1
CACNA1E
CACNA2D1
CACNA2D3
CACNA2D4
CACNB1
CACUL1
CACYBP
CAD
CADM1
CADM3
CADM4
CADPS
CADPS2
CALCOCO1
CALCOCO2
CALD1
CALM1
CALM2
CALM3
CALR
CALU
CAMK2D
CAMKK1
CAMKK2
CAMLG
CAMSAP1
CAMSAP2
CAMTA1
CAMTA2
CAND1
CANT1
CANX
CAP1
CAP2
CAPG
CAPN1
CAPN14
CAPN15
CAPN2
CAPN3
CAPN5
CAPNS1
CAPRIN1
CAPRIN2
CAPS
CAPZA1
CAPZA2
CAPZB
CARD10
CARD6
CARD8
CARHSP1
CARM1
CARMIL1
CARNMT1
CARS2
CASC3
CASD1
CASK
CASKIN2
CASP10
CASP2
CASP3
CASP4
CASP7
CASP8
CASP8AP2
CAST
CASTOR2
CAT
CAV1
CAV2
CAVIN1
CAVIN3
CAVIN4
CBFA2T2
CBFB
CBL
CBLB
CBLL1
CBR1
CBR4
CBS
CBX1
CBX2
CBX3
CBX5
CBX6
CBX8
CC2D1A
CC2D1B
CCAR1
CCAR2
CCDC106
CCDC115
CCDC12
CCDC124
CCDC125
CCDC126
CCDC136
CCDC137
CCDC14
CCDC142
CCDC150
CCDC171
CCDC18
CCDC22
CCDC28A
CCDC30
CCDC34
CCDC40
CCDC43
CCDC47
CCDC50
CCDC57
CCDC6
CCDC66
CCDC71
CCDC71L
CCDC77
CCDC78
CCDC80
CCDC82
CCDC85B
CCDC85C
CCDC86
CCDC88A
CCDC9
CCDC90B
CCDC91
CCDC93
CCDC97
CCDC9B
CCHCR1
CCL2
CCL28
CCM2
CCN1
CCN2
CCN3
CCNA2
CCNB1
CCNB1IP1
CCNB2
CCNC
CCND1
CCND3
CCNDBP1
CCNE2
CCNF
CCNG1
CCNG2
CCNH
CCNI
CCNJ
CCNJL
CCNL1
CCNL2
CCNQ
CCNT1
CCP110
CCPG1
CCSAP
CCSER2
CCT2
CCT3
CCT4
CCT5
CCT6A
CCT7
CCT8
CCZ1B
CD101
CD109
CD151
CD163L1
CD164
CD1D
CD200
CD22
CD276
CD27-AS1
CD2AP
CD2BP2
CD40
CD55
CD59
CD63
CD70
CD74
CD81
CD82
CD83
CD9
CD96
CD99
CD99L2
CDAN1
CDC123
CDC14B
CDC16
CDC20
CDC23
CDC25A
CDC25B
CDC25C
CDC27
CDC37
CDC37L1
CDC42
CDC42BPA
CDC42BPB
CDC42EP1
CDC42EP3
CDC42EP4
CDC42SE1
CDC42SE2
CDC45
CDC6
CDC73
CDCA2
CDCA3
CDCA4
CDCA5
CDCA7
CDCA7L
CDCA8
CDCP1
CDH11
CDH13
CDH19
CDH2
CDIP1
CDIPT
CDK1
CDK11B
CDK12
CDK13
CDK14
CDK16
CDK17
CDK19
CDK2
CDK2AP1
CDK2AP2
CDK4
CDK5
CDK5RAP1
CDK5RAP2
CDK5RAP3
CDK6
CDK8
CDK9
CDKL5
CDKN1A
CDKN1B
CDKN1C
CDKN2A
CDKN2AIP
CDKN2B
CDKN2C
CDKN2D
CDKN3
CDON
CDR2L
CDS2
CDT1
CDV3
CEACAM1
CEBPB
CEBPD
CEBPG
CEBPZ
CEBPZOS
CELF2
CELSR1
CELSR2
CEMIP
CEMIP2
CEND1
CENPA
CENPB
CENPBD2P
CENPC
CENPE
CENPF
CENPH
CENPI
CENPJ
CENPK
CENPL
CENPM
CENPO
CENPT
CENPU
CENPW
CENPX
CEP104
CEP112
CEP120
CEP128
CEP131
CEP135
CEP15
CEP152
CEP162
CEP164
CEP170
CEP170B
CEP192
CEP20
CEP350
CEP41
CEP55
CEP57L1
CEP63
CEP76
CEP85
CEP89
CEP95
CEP97
CERCAM
CERK
CEROX1
CERS1
CERS2
CERS4
CERT1
CETN3
CFAP20
CFAP251
CFAP298
CFAP36
CFAP61
CFAP97
CFDP1
CFL1
CFLAR
CGGBP1
CGREF1
CGRRF1
CHAC1
CHAF1A
CHAF1B
CHCHD1
CHCHD2
CHCHD3
CHCHD5
CHCHD6
CHD1
CHD2
CHD3
CHD4
CHD6
CHD7
CHD8
CHD9
CHEK1
CHERP
CHFR
CHI3L2
CHKA
CHL1
CHM
CHML
CHMP1A
CHMP1B
CHMP2A
CHMP2B
CHMP3
CHMP4B
CHMP5
CHMP6
CHMP7
CHN1
CHP1
CHPF
CHPF2
CHPT1
CHRM3
CHRNA6
CHRNB1
CHROMR
CHST10
CHST11
CHST12
CHST14
CHST2
CHST3
CHST6
CHSY1
CHTF18
CHTOP
CHUK
CHURC1
CIAO1
CIAO3
CIAPIN1
CIB1
CIB2
CIBAR1
CIC
CIITA
CILK1
CINP
CIP2A
CIPC
CIR1
CIRBP
CISD2
CIT
CITED2
CITED4
CIZ1
CKAP2
CKAP2L
CKAP4
CKAP5
CKMT2-AS1
CKS1B
CKS2
CLASP1
CLASP2
CLASRP
CLBA1
CLCN2
CLCN3
CLCN3P1
CLCN4
CLCN5
CLCN6
CLCN7
CLDN1
CLDN12
CLDN15
CLEC11A
CLEC2L
CLIC1
CLIC4
CLINT1
CLIP1
CLIP2
CLIP3
CLIP4
CLK1
CLK2
CLK3
CLK4
CLMN
CLN6
CLN8
CLNS1A
CLOCK
CLP1
CLPB
CLPP
CLPTM1
CLPTM1L
CLPX
CLSPN
CLSTN1
CLSTN3
CLTA
CLTB
CLTC
CLTCL1
CLUH
CMAS
CMBL
CMC1
CMC2
CMIP
CMPK1
CMSS1
CMTM4
CMTM6
CMTR1
CMTR2
CNDP2
CNEP1R1
CNIH3
CNIH4
CNKSR2
CNN2
CNN3
CNNM4
CNOT1
CNOT11
CNOT2
CNOT4
CNOT6
CNOT6L
CNOT7
CNOT8
CNOT9
CNP
CNPPD1
CNPY4
CNR1
CNST
CNTN1
CNTNAP1
CNTNAP3
CNTNAP3B
CNTRL
CNTROB
COA1
COA3
COA4
COA5
COA6
COA7
COASY
COBLL1
COG1
COG2
COG3
COG4
COG5
COG6
COIL
COL11A1
COL11A2
COL12A1
COL13A1
COL14A1
COL15A1
COL16A1
COL18A1
COL19A1
COL1A2
COL22A1
COL27A1
COL4A1
COL4A2
COL4A5
COL5A2
COL5A3
COL6A1
COL6A2
COL7A1
COL8A1
COL9A3
COLGALT1
COLGALT2
COMMD2
COMMD3
COMMD4
COMMD5
COMMD7
COMMD8
COMMD9
COMT
COPA
COPB1
COPB2
COPE
COPG1
COPG2
COPRS
COPS2
COPS4
COPS5
COPS6
COPS7A
COPS8
COPS9
COPZ1
COPZ2
COQ10B
COQ2
COQ6
COQ7
COQ8A
COQ9
CORO1B
CORO1C
CORO2B
CORO7
COTL1
COX10
COX10-DT
COX11
COX14
COX19
COX4I1
COX5A
COX5B
COX6B1
COX6C
COX7A2
COX7A2L
COX7C
COX8A
CPA4
CPB2-AS1
CPD
CPEB1
CPEB2
CPEB4
CPED1
CPLANE1
CPM
CPNE1
CPNE2
CPNE3
CPNE7
CPOX
CPS1
CPSF1
CPSF2
CPSF3
CPSF4
CPSF6
CPSF7
CPT1A
CPTP
CRACD
CRACR2A
CRADD
CRAT
CRBN
CRCP
CREB1
CREB3
CREB3L2
CREBBP
CREBL2
CREBRF
CREBZF
CREG1
CRELD2
CREM
CRIM1
CRIP2
CRIPT
CRISPLD1
CRK
CRKL
CRLF1
CRLF3
CRMP1
CRNDE
CROCC
CROT
CRPPA
CRTAP
CRTC1
CRTC3
CRY1
CRYAB
CRYBG1
CRYBG3
CRYZ
CRYZL1
CS
CSAD
CSAG1
CSAG3
CSDE1
CSE1L
CSF1
CSF2RA
CSGALNACT1
CSGALNACT2
CSK
CSMD1
CSNK1A1
CSNK1D
CSNK1G1
CSNK1G2
CSNK1G3
CSNK2A1
CSNK2A2
CSNK2B
CSPG4
CSRNP1
CSRNP2
CSRP1
CSRP2
CST3
CSTA
CSTB
CSTF1
CSTF2
CSTF2T
CSTF3
CSTPP1
CT55
CTAG2
CTBP1
CTBP2
CTC1
CTCF
CTDP1
CTDSP1
CTDSP2
CTDSPL
CTDSPL2
CTH
CTHRC1
CTIF
CTNNA1
CTNNB1
CTNNBIP1
CTNNBL1
CTNND2
CTNS
CTPS1
CTR9
CTSA
CTSB
CTSC
CTSD
CTSE
CTSF
CTSH
CTSK
CTSL
CTSS
CTSZ
CTTN
CTTNBP2NL
CTU1
CTU2
CTXND1
CUBN
CUEDC1
CUEDC2
CUL1
CUL2
CUL3
CUL4A
CUL4B
CUL5
CUL7
CUL9
CUTA
CUTALP
CUTC
CUX1
CWC15
CWC22
CWC27
CWF19L1
CX3CL1
CXADR
CXCL1
CXCL8
CXorf38
CXXC1
CXXC5
CYB561
CYB561A3
CYB561D1
CYB561D2
CYB5A
CYB5B
CYB5D2
CYB5R1
CYB5R2
CYB5R3
CYB5R4
CYB5RL
CYBA
CYBC1
CYBRD1
CYC1
CYCS
CYFIP1
CYFIP2
CYGB
CYP1A1
CYP1B1
CYP1B1-AS1
CYP20A1
CYP27A1
CYP2J2
CYP2R1
CYP2U1
CYP4V2
CYP51A1
CYREN
CYRIB
CYSTM1
CYTH1
CYTH3
D2HGDH
DAAM1
DAAM2
DAB2
DAB2IP
DACT1
DAG1
DALRD3
DANCR
DAP
DAP3
DAPK1
DAPK3
DARS1
DARS2
DAXX
DAZAP1
DAZAP2
DBF4B
DBI
DBN1
DBNL
DCAF1
DCAF10
DCAF11
DCAF12
DCAF13
DCAF15
DCAF16
DCAF17
DCAF4
DCAF5
DCAF6
DCAF7
DCAF8
DCAKD
DCBLD2
DCK
DCLK1
DCLRE1A
DCLRE1B
DCLRE1C
DCP1A
DCP1B
DCP2
DCPS
DCT
DCTD
DCTN1
DCTN2
DCTN3
DCTN5
DCTPP1
DCUN1D1
DCUN1D3
DCUN1D4
DCUN1D5
DCXR
DDA1
DDAH1
DDB1
DDB2
DDHD1
DDHD2
DDI2
DDOST
DDR1
DDR2
DDRGK1
DDX1
DDX10
DDX11
DDX17
DDX18
DDX20
DDX21
DDX23
DDX24
DDX27
DDX39A
DDX3X
DDX3Y
DDX41
DDX42
DDX46
DDX49
DDX5
DDX50
DDX52
DDX54
DDX55
DDX56
DDX6
DEAF1
DECR1
DEDD
DEF8
DEGS1
DEK
DELE1
DENND10
DENND11
DENND2A
DENND2B
DENND4A
DENND4B
DENND4C
DENND5A
DENND5B
DENND6A
DENR
DEPDC1
DEPDC1B
DEPDC7
DEPP1
DERL1
DERL2
DESI1
DESI2
DFFB
DGAT1
DGAT2
DGCR11
DGCR2
DGCR6L
DGKA
DGKD
DGKG
DGKH
DGKI
DGKQ
DGKZ
DHCR24
DHCR7
DHDDS
DHFR
DHRS1
DHRS11
DHRS2
DHRS3
DHRS7
DHTKD1
DHX15
DHX16
DHX29
DHX30
DHX32
DHX33
DHX34
DHX35
DHX37
DHX38
DHX40
DHX57
DHX8
DHX9
DIAPH2
DIAPH3
DICER1
DIDO1
DIMT1
DIP2A
DIP2B
DIP2C
DIPK1B
DIRAS1
DIS3
DIS3L
DIS3L2
DISC1
DISP1
DIXDC1
DKC1
DKK1
DKK3
DLAT
DLC1
DLD
DLEU2
DLG1
DLG3
DLG5
DLGAP1
DLGAP4
DLGAP5
DLL3
DLST
DLX1
DLX2
DLX5
DMAC1
DMAC2
DMKN
DMPK
DMRT2
DMTF1
DMTN
DMWD
DMXL1
DMXL2
DNA2
DNAH1
DNAH2
DNAH9
DNAI3
DNAJA1
DNAJA2
DNAJA3
DNAJA4
DNAJB1
DNAJB11
DNAJB14
DNAJB2
DNAJB6
DNAJB9
DNAJC10
DNAJC11
DNAJC13
DNAJC14
DNAJC16
DNAJC18
DNAJC2
DNAJC21
DNAJC22
DNAJC3
DNAJC30
DNAJC4
DNAJC5
DNAJC7
DNAJC8
DNAJC9
DNASE1L1
DNASE2
DNER
DNHD1
DNM1L
DNM2
DNM3
DNMT1
DNMT3A
DNPEP
DNPH1
DNTTIP1
DNTTIP2
DOCK1
DOCK10
DOCK4
DOCK5
DOCK7
DOCK9
DOK1
DOK4
DOLK
DOLPP1
DONSON
DOP1A
DOP1B
DOT1L
DPAGT1
DPF2
DPH1
DPH2
DPH3
DPH5
DPH7
DPM1
DPM2
DPP3
DPP4
DPP7
DPP8
DPP9
DPY19L1
DPY19L3
DPYD
DPYSL2
DPYSL3
DR1
DRAM1
DRAP1
DRG1
DRG2
DROSHA
DSCC1
DSCR8
DSG2
DSN1
DST
DSTN
DTD1
DTL
DTNA
DTWD2
DTX3
DTX3L
DTX4
DTYMK
DUBR
DUS1L
DUSP1
DUSP10
DUSP11
DUSP14
DUSP16
DUSP23
DUSP3
DUSP4
DUSP6
DUSP7
DUSP8
DUT
DUXAP8
[truncated: 6,656 more rows]
